# Supplementary material for: Exogenous phytohormones enhance Paris polyphylla var. chinensis (Franch.) Hara biomass by regulating antioxidant systems and rhizosphere microbial subcommunities
Source: Front Plant Sci. 2025 Sep 5;16:1576843. doi: 10.3389/fpls.2025.1576843 (PMC12446292; doi:10.3389/fpls.2025.1576843)
Supplement: Supplementary Table S1 — The OUTs number of abundant, moderate and rare taxa of bacteria and fungi. [file Table1.xlsx]

## Sheet: OUT
OTU_ID	CK_1	CK_2	CK_3	MT_1	MT_2	MT_3	GR_1	GR_2	GR_3	BR_1	BR_2	BR_3
OTU1	0	0	0	1	1	0	0	0	0	3	1	1
OTU10	3	0	3	8	13	16	10	12	5	3	18	25
OTU100	3	3	1	30	15	8	6	2	3	9	11	9
OTU1000	0	0	0	1	0	0	0	0	0	0	0	0
OTU1001	3	3	4	0	2	0	0	0	0	0	0	0
OTU1002	0	0	0	0	0	0	0	0	0	0	0	0
OTU1003	0	0	0	11	25	15	0	0	0	0	0	0
OTU1004	2	1	1	6	4	3	5	3	1	0	2	2
OTU1005	0	1	0	1	0	0	0	0	0	0	0	0
OTU1006	1	0	0	13	5	21	0	1	4	2	3	4
OTU1007	0	0	0	0	0	0	0	0	0	0	0	0
OTU1008	2	2	3	1	1	1	0	1	0	0	0	0
OTU1009	0	0	0	3	3	5	0	0	0	0	0	0
OTU101	1	0	0	10	5	4	4	0	0	3	4	2
OTU1010	0	0	0	2	3	1	0	0	1	1	0	0
OTU1011	1	1	0	2	9	3	1	0	0	2	4	5
OTU1012	0	0	0	5	12	15	0	0	0	0	0	0
OTU1013	0	0	0	1	0	0	0	0	0	0	0	0
OTU1014	0	0	0	5	0	0	7	6	3	1	1	2
OTU1015	0	0	1	5	7	1	6	5	4	5	4	3
OTU1016	1	1	0	5	6	12	3	2	1	4	2	6
OTU1017	1	2	2	5	5	4	7	10	5	2	0	5
OTU1018	2	1	0	1	3	7	2	2	0	0	1	5
OTU1019	0	0	0	2	1	6	2	1	2	3	0	6
OTU102	1	0	0	13	15	16	9	13	3	6	18	10
OTU1020	1	1	0	4	6	7	1	5	2	5	7	6
OTU1021	0	0	0	4	1	3	0	0	0	0	0	2
OTU1022	31	20	14	26	37	32	107	127	35	34	44	74
OTU1023	10	7	5	32	52	31	92	70	27	19	16	43
OTU1024	0	1	0	4	5	4	3	3	3	2	4	7
OTU1025	7	8	12	8	8	8	1	2	5	8	8	15
OTU1026	4	4	1	2	4	4	1	3	1	2	2	3
OTU1027	6	11	2	2	2	1	9	5	4	6	3	3
OTU1028	4	5	0	0	4	1	0	3	0	3	2	12
OTU1029	1	1	3	10	5	6	3	3	4	4	0	1
OTU103	0	1	0	8	18	13	17	3	4	6	7	4
OTU1030	2	1	0	2	1	0	0	2	1	0	1	2
OTU1031	3	3	0	13	9	6	28	15	8	6	9	20
OTU1032	12	10	8	1	1	1	3	2	2	6	6	11
OTU1033	0	0	1	3	0	1	2	0	0	0	1	1
OTU1034	2	0	0	0	3	2	0	1	0	0	1	3
OTU1035	0	0	2	0	0	0	0	0	1	0	0	0
OTU1036	21	22	14	13	30	15	55	60	10	20	25	57
OTU1037	2	3	0	2	2	0	1	2	1	1	0	1
OTU1038	4	7	3	5	3	2	0	6	2	2	3	2
OTU1039	1	1	0	12	16	5	14	7	1	4	3	2
OTU104	0	2	0	21	23	10	7	3	3	7	4	6
OTU1040	1	5	3	0	3	0	2	11	2	2	3	5
OTU1041	0	1	2	0	5	3	2	2	4	1	1	5
OTU1042	0	1	0	4	3	3	4	5	2	4	5	3
OTU1043	2	1	6	6	9	2	0	2	1	6	1	2
OTU1044	0	0	0	0	0	0	0	0	0	0	0	0
OTU1045	0	0	0	0	0	0	1	0	0	2	0	0
OTU1046	1	1	1	4	1	0	2	1	0	1	0	0
OTU1047	1	0	1	1	0	1	0	0	0	0	0	2
OTU1048	1	1	0	0	0	0	0	0	0	0	0	0
OTU1049	0	0	0	0	0	0	0	0	0	0	0	0
OTU105	2	8	3	8	11	3	21	6	3	2	7	12
OTU1050	0	0	0	0	0	0	0	0	0	0	0	0
OTU1051	0	0	1	0	0	0	0	0	0	0	0	0
OTU1052	0	0	0	0	0	0	0	0	0	0	0	0
OTU1053	0	0	0	0	0	0	0	0	0	1	0	0
OTU1054	0	0	0	0	0	0	0	0	0	0	0	0
OTU1055	0	0	0	4	2	2	1	0	1	0	0	0
OTU1056	0	0	0	2	1	0	1	0	1	2	0	1
OTU1057	1	0	1	3	1	0	0	1	0	2	2	5
OTU1058	0	0	0	2	0	0	0	0	1	0	0	0
OTU1059	0	0	0	0	2	0	0	0	0	0	0	0
OTU106	3	4	2	24	22	9	19	8	5	5	16	5
OTU1060	3	1	4	10	3	4	3	6	10	0	0	3
OTU1061	1	1	0	0	2	0	0	0	2	0	0	0
OTU1062	0	1	1	3	5	8	0	0	1	1	1	3
OTU1063	2	3	1	3	4	5	1	3	3	5	4	3
OTU1064	46	19	13	31	18	17	21	27	14	21	18	33
OTU1065	4	3	1	2	6	1	1	2	2	5	2	6
OTU1066	3	4	1	8	7	3	2	2	0	0	2	3
OTU1067	34	22	18	21	23	14	7	7	5	10	16	16
OTU1068	9	8	11	36	20	13	18	13	17	26	23	19
OTU1069	2	2	2	8	4	6	2	4	1	9	7	12
OTU107	0	0	1	1	2	2	0	0	1	1	0	4
OTU1070	47	16	30	42	35	20	35	17	17	34	44	48
OTU1071	7	10	8	15	9	10	25	10	10	12	13	19
OTU1072	33	19	18	11	13	8	6	18	6	22	9	19
OTU1073	9	7	5	30	30	12	11	14	13	13	22	31
OTU1074	8	4	3	3	3	4	3	2	5	3	1	4
OTU1075	9	7	4	11	6	4	2	6	4	7	5	13
OTU1076	7	2	2	11	9	11	4	4	6	11	8	11
OTU1077	0	0	2	5	5	2	0	2	1	2	2	1
OTU1078	12	6	5	15	13	9	13	13	11	7	16	20
OTU1079	7	6	3	18	22	15	7	5	11	14	14	15
OTU108	0	4	0	22	32	14	28	11	12	10	15	18
OTU1080	1	3	4	2	3	4	2	2	1	9	3	7
OTU1081	4	0	0	4	0	0	0	1	0	0	0	0
OTU1082	8	3	9	23	29	16	18	9	7	19	19	23
OTU1083	2	2	0	21	20	13	0	2	1	3	2	5
OTU1084	13	17	12	5	8	3	1	3	1	7	4	7
OTU1085	0	0	0	3	1	3	1	0	0	0	1	4
OTU1086	4	0	0	0	0	1	4	1	1	1	0	1
OTU1087	4	6	1	5	4	5	4	2	0	6	8	10
OTU1088	0	1	4	0	0	0	2	0	0	1	3	1
OTU1089	4	2	2	1	0	0	1	0	1	2	3	3
OTU109	0	0	0	0	0	0	0	0	0	0	2	1
OTU1090	6	5	3	5	8	2	2	5	1	5	3	6
OTU1091	0	0	0	4	4	3	0	2	6	2	4	4
OTU1092	0	0	0	0	0	0	0	0	2	0	0	0
OTU1093	0	0	0	0	0	1	4	1	0	0	0	0
OTU1094	5	3	2	11	9	2	6	1	1	4	5	3
OTU1095	1	0	1	5	3	7	1	0	0	0	0	0
OTU1096	0	0	1	0	0	2	1	1	2	0	1	0
OTU1097	0	1	0	0	0	0	0	0	0	0	0	0
OTU1098	4	5	2	7	4	3	11	4	5	12	5	8
OTU1099	0	0	0	0	0	0	0	0	0	0	0	0
OTU11	3	3	1	15	21	23	3	7	9	16	17	22
OTU110	1	0	0	6	6	5	4	2	2	0	5	8
OTU1100	1	0	0	0	0	0	0	0	0	0	0	2
OTU1101	8	2	4	8	4	3	6	5	2	4	5	12
OTU1102	2	3	8	6	5	2	9	4	1	13	7	11
OTU1103	0	0	1	3	0	0	0	0	0	0	0	1
OTU1104	1	1	2	5	4	5	1	4	2	3	4	4
OTU1105	0	0	1	3	2	3	2	2	9	2	0	6
OTU1106	0	0	0	0	0	0	0	0	0	0	0	0
OTU1107	1	1	1	1	4	0	5	2	0	0	1	1
OTU1108	26	14	13	107	91	81	81	53	42	46	63	70
OTU1109	3	6	5	32	50	32	13	26	20	23	18	41
OTU111	1	1	1	18	4	11	3	2	5	8	9	7
OTU1110	2	3	1	10	17	9	15	3	10	8	10	13
OTU1111	0	0	0	0	0	2	0	0	0	0	0	0
OTU1112	4	2	1	42	27	25	29	8	9	15	17	19
OTU1113	17	57	17	36	4	363	44	43	38	17	17	40
OTU1114	9	6	4	58	56	40	13	15	13	32	29	36
OTU1115	3	6	2	44	31	31	18	21	13	16	20	18
OTU1116	0	1	0	4	7	5	3	6	1	1	7	6
OTU1117	4	3	4	17	26	13	18	27	8	9	3	17
OTU1118	4	2	4	4	8	2	11	12	6	13	15	15
OTU1119	9	9	11	62	85	85	57	55	42	52	64	59
OTU112	0	0	0	0	0	0	0	0	0	0	0	2
OTU1120	21	7	8	16	31	19	19	19	6	20	17	22
OTU1121	0	0	1	7	10	11	6	1	4	3	2	4
OTU1122	0	8	1	9	16	17	8	8	7	12	8	16
OTU1123	1	2	0	3	4	2	2	0	4	0	5	6
OTU1124	5	4	4	4	4	4	1	11	3	3	5	1
OTU1125	0	1	0	2	5	8	2	2	1	5	2	2
OTU1126	0	0	0	0	0	0	1	0	0	0	1	0
OTU1127	5	5	4	6	3	6	14	8	9	7	13	13
OTU1128	0	0	0	5	6	3	0	2	0	1	0	3
OTU1129	0	1	0	5	4	4	4	3	1	2	0	2
OTU113	1	0	0	1	2	0	2	0	0	0	0	2
OTU1130	2	2	1	2	6	6	20	3	1	3	4	3
OTU1131	0	0	0	0	0	2	2	0	0	1	0	0
OTU1132	0	0	0	2	0	1	0	0	0	0	0	0
OTU1133	0	0	0	0	0	0	0	0	0	0	0	0
OTU1134	0	0	0	0	0	0	0	2	0	0	0	0
OTU1135	0	2	1	6	4	1	1	0	1	1	0	2
OTU1136	0	0	0	0	0	1	0	0	0	0	0	0
OTU1137	1	0	0	4	2	3	2	0	0	0	0	3
OTU1138	1	1	3	12	21	17	26	9	15	10	16	18
OTU1139	0	0	2	1	1	1	2	2	1	2	5	2
OTU114	0	0	0	10	8	6	14	3	3	5	5	5
OTU1140	0	0	0	0	2	0	0	2	0	0	0	0
OTU1141	0	0	0	0	0	0	0	2	0	0	0	0
OTU1142	0	0	0	1	2	0	0	0	0	0	0	0
OTU1143	0	0	0	2	0	1	0	1	0	0	2	0
OTU1144	3	1	1	2	4	0	4	1	1	1	2	0
OTU1145	0	1	1	2	3	1	0	2	2	2	0	0
OTU1146	0	1	0	0	0	1	0	2	2	0	0	0
OTU1147	0	0	0	0	0	0	0	0	0	0	0	0
OTU1148	0	3	1	9	12	12	1	4	1	3	3	3
OTU1149	0	1	2	8	3	2	0	0	0	2	3	1
OTU115	3	0	3	5	8	10	9	3	4	3	4	5
OTU1150	6	13	10	43	45	24	31	35	28	52	51	43
OTU1151	2	1	2	25	32	16	5	4	9	12	12	12
OTU1152	3	2	0	35	26	24	13	24	11	23	16	19
OTU1153	4	1	2	35	28	32	9	11	12	22	32	15
OTU1154	7	7	6	22	28	17	6	12	8	23	31	22
OTU1155	10	6	5	0	4	2	3	3	5	4	1	7
OTU1156	6	4	5	26	34	24	12	5	9	13	15	26
OTU1157	8	7	2	44	36	35	24	16	16	12	18	20
OTU1158	3	2	3	11	19	10	11	2	5	6	12	14
OTU1159	4	0	1	7	2	4	1	0	4	0	0	4
OTU116	2	0	0	1	2	2	3	4	3	3	3	7
OTU1160	4	1	2	6	9	11	5	7	3	10	11	14
OTU1161	0	1	0	9	11	6	4	0	1	5	7	3
OTU1162	3	0	2	16	14	9	12	9	7	5	15	9
OTU1163	0	0	0	1	4	0	0	1	0	0	1	2
OTU1164	0	0	0	5	6	7	3	4	0	4	2	0
OTU1165	2	4	3	3	1	3	5	7	2	3	6	11
OTU1166	0	1	1	0	1	0	0	0	0	0	0	0
OTU1167	1	1	1	2	2	1	0	1	0	1	0	1
OTU1168	4	0	0	0	7	3	2	3	0	0	3	2
OTU1169	3	0	0	9	2	6	2	4	5	2	2	1
OTU117	3	4	4	9	5	9	6	6	2	3	4	7
OTU1170	5	1	3	2	3	3	6	2	5	4	4	10
OTU1171	0	0	1	1	1	4	0	0	1	1	2	2
OTU1172	4	4	1	5	5	9	14	8	5	4	4	3
OTU1173	30	24	37	141	129	82	75	48	32	94	77	90
OTU1174	8	10	10	7	4	7	3	5	8	12	3	3
OTU1175	3	5	3	23	14	12	23	1	10	4	6	5
OTU1176	2	3	0	2	1	10	2	3	1	3	4	4
OTU1177	0	0	0	4	5	0	0	2	1	0	2	0
OTU1178	13	15	3	58	61	37	70	22	24	23	44	42
OTU1179	2	4	0	2	6	4	5	0	0	0	3	2
OTU118	3	5	0	21	12	11	15	12	3	3	3	9
OTU1180	0	0	0	0	0	2	0	0	1	1	0	0
OTU1181	2	2	2	2	3	0	14	9	2	1	4	4
OTU1182	0	2	0	0	0	0	1	0	0	0	1	1
OTU1183	3	3	1	10	5	13	1	5	5	2	7	3
OTU1184	0	1	0	1	0	0	3	1	3	0	1	0
OTU1185	19	12	20	6	7	4	15	5	3	10	13	14
OTU1186	0	2	1	0	2	0	1	1	1	0	1	0
OTU1187	0	0	0	1	4	1	1	2	0	0	2	0
OTU1188	1	1	0	0	2	1	2	0	1	0	0	0
OTU1189	0	0	0	0	0	0	2	0	0	0	0	0
OTU119	0	0	4	1	8	2	3	1	4	0	0	3
OTU1190	2	0	1	8	5	2	2	1	2	1	1	3
OTU1191	8	8	3	10	8	5	3	4	5	6	5	9
OTU1192	2	5	0	18	10	14	3	1	9	6	3	13
OTU1193	7	13	7	18	21	5	9	18	15	10	8	19
OTU1194	3	3	1	18	12	8	6	2	5	12	11	11
OTU1195	9	4	1	13	20	22	1	6	5	7	1	10
OTU1196	5	2	3	2	5	3	5	4	3	5	11	6
OTU1197	1	2	2	4	3	3	1	3	1	1	2	2
OTU1198	7	4	5	9	5	8	5	2	3	2	3	7
OTU1199	0	3	1	3	4	4	5	2	2	7	3	3
OTU12	0	0	0	2	1	2	0	0	1	0	0	2
OTU120	0	0	0	1	2	0	1	0	0	1	1	2
OTU1200	0	0	0	0	1	0	0	0	0	0	2	1
OTU1201	12	4	2	1	5	9	7	5	4	12	9	4
OTU1202	0	0	1	0	0	1	1	0	2	2	0	0
OTU1203	1	0	0	1	0	0	2	8	3	5	2	3
OTU1204	1	2	1	5	2	3	1	1	2	2	2	5
OTU1205	4	3	3	18	13	14	10	17	11	10	17	12
OTU1206	0	2	0	1	0	0	2	0	0	0	0	0
OTU1207	0	0	3	0	0	0	0	0	0	0	0	0
OTU1208	2	4	3	11	5	6	7	2	5	4	9	8
OTU1209	8	6	8	21	23	11	8	6	6	13	19	20
OTU121	1	0	0	1	2	0	1	1	0	0	1	2
OTU1210	0	0	2	1	0	4	1	1	0	2	1	1
OTU1211	5	7	5	23	18	18	4	16	12	9	12	11
OTU1212	2	0	0	2	0	1	0	2	0	0	1	0
OTU1213	0	0	0	0	0	0	2	0	0	0	0	0
OTU1214	0	0	0	0	0	1	0	0	2	0	2	0
OTU1215	0	0	0	1	1	0	0	0	0	0	0	0
OTU1216	1	0	0	0	1	1	3	1	0	0	0	0
OTU1217	1	0	0	6	4	4	1	3	4	6	9	0
OTU1218	2	0	0	0	5	0	0	0	1	0	2	2
OTU1219	8	2	3	13	11	10	9	9	6	6	5	8
OTU122	20	24	23	1	1	0	0	0	0	0	0	1
OTU1220	3	5	4	21	8	14	8	1	8	10	7	8
OTU1221	0	0	0	1	0	2	0	0	0	0	0	0
OTU1222	1	2	2	16	4	3	5	7	4	8	4	9
OTU1223	0	1	0	13	10	4	2	2	0	4	3	7
OTU1224	0	0	0	0	1	1	0	1	0	1	1	3
OTU1225	0	0	0	1	0	0	3	0	0	2	2	0
OTU1226	30	28	20	91	81	63	25	37	30	55	61	87
OTU1227	3	0	0	0	1	4	1	1	0	0	1	3
OTU1228	0	0	0	0	2	2	3	2	0	0	0	0
OTU1229	0	0	0	3	1	0	0	0	0	0	2	1
OTU123	3	2	0	11	12	11	2	4	3	2	1	5
OTU1230	24	20	13	23	15	18	11	32	10	17	17	19
OTU1231	10	4	9	15	7	15	4	23	10	7	9	24
OTU1232	16	9	9	2	6	7	10	5	6	4	2	4
OTU1233	20	3	11	38	51	73	0	1	1	4	2	7
OTU1234	2	2	7	5	8	3	3	5	5	7	8	7
OTU1235	6	4	5	2	3	2	5	3	4	14	10	9
OTU1236	0	0	2	3	4	3	4	2	1	3	4	2
OTU1237	0	0	0	1	0	0	0	0	0	0	2	1
OTU1238	25	15	10	53	70	26	11	21	12	23	27	31
OTU1239	5	0	0	0	1	0	2	1	0	3	1	1
OTU124	1	2	0	0	2	0	0	1	0	1	0	6
OTU1240	4	3	5	5	7	6	0	4	0	2	0	0
OTU1241	17	14	15	16	15	10	28	18	18	20	17	26
OTU1242	0	0	0	4	3	0	1	3	0	1	0	4
OTU1243	0	0	2	2	0	3	0	0	0	0	0	0
OTU1244	0	1	0	0	1	0	0	0	0	1	0	0
OTU1245	5	6	4	6	3	1	5	5	8	5	2	6
OTU1246	3	1	0	1	3	1	3	3	1	0	1	2
OTU1247	0	4	0	12	13	8	3	2	2	3	5	3
OTU1248	0	0	0	0	2	0	0	0	0	0	0	2
OTU1249	15	4	9	16	30	15	12	5	10	21	21	15
OTU125	1	0	2	5	1	1	16	4	5	5	9	8
OTU1250	1	0	0	1	3	4	0	0	0	0	0	0
OTU1251	2	0	0	4	2	1	0	0	0	1	0	2
OTU1252	0	0	1	2	3	4	4	2	3	2	7	2
OTU1253	0	0	0	0	2	0	0	0	2	0	0	0
OTU1254	0	0	1	2	0	1	3	5	0	0	1	2
OTU1255	4	0	1	2	1	1	0	0	0	0	0	0
OTU1256	0	0	0	0	0	0	24	2	1	0	1	0
OTU1257	1	0	0	1	0	1	0	0	0	0	0	0
OTU1258	0	0	0	0	0	0	0	0	0	0	0	0
OTU1259	183	54	59	172	167	136	72	155	72	100	111	174
OTU126	7	7	6	72	76	78	59	23	34	40	36	39
OTU1260	20	12	8	10	7	8	3	3	4	16	11	6
OTU1261	2	2	0	0	0	0	0	1	0	0	0	0
OTU1262	33	15	8	13	27	12	8	17	13	14	14	14
OTU1263	17	9	8	27	21	20	20	37	18	32	28	37
OTU1264	49	29	31	36	18	17	30	66	27	39	21	33
OTU1265	0	0	0	17	19	14	11	3	7	6	6	10
OTU1266	2	2	2	8	1	1	2	2	1	2	2	3
OTU1267	19	6	16	26	20	21	15	12	10	19	31	29
OTU1268	2	0	0	7	10	5	2	2	5	3	1	2
OTU1269	4	2	3	4	10	4	5	11	5	7	1	9
OTU127	4	2	1	22	28	19	8	6	2	5	8	16
OTU1270	0	0	0	0	0	0	2	1	0	2	0	2
OTU1271	6	3	3	4	12	7	1	4	4	5	9	7
OTU1272	0	1	0	3	1	2	0	1	0	1	6	2
OTU1273	0	0	0	1	0	0	0	0	0	1	0	2
OTU1274	6	1	1	7	9	4	2	8	2	1	2	7
OTU1275	5	1	1	0	3	3	7	6	2	4	3	5
OTU1276	6	2	5	5	12	3	0	4	1	3	0	2
OTU1277	3	2	1	3	0	1	0	0	2	1	3	5
OTU1278	4	0	6	7	0	4	1	5	5	3	1	1
OTU1279	1	0	0	0	0	1	1	0	0	2	2	3
OTU128	1	0	0	2	0	0	0	0	1	1	0	2
OTU1280	12	2	4	9	6	2	5	6	1	6	3	6
OTU1281	0	0	2	4	0	1	2	1	1	0	3	2
OTU1282	0	0	0	0	1	0	38	0	0	1	1	0
OTU1283	0	0	0	0	1	0	2	0	0	0	0	0
OTU1284	0	0	1	2	0	0	0	1	2	0	0	0
OTU1285	0	0	0	0	1	3	3	0	2	0	4	0
OTU1286	2	0	0	0	1	2	0	0	0	0	1	0
OTU1287	9	0	2	10	8	8	14	13	5	2	9	6
OTU1288	1	0	0	6	12	7	3	5	2	0	5	1
OTU1289	0	0	0	0	0	0	0	0	0	0	0	0
OTU129	3	4	2	19	21	7	15	9	4	6	6	9
OTU1290	2	0	0	0	0	0	1	1	0	0	0	0
OTU1291	0	0	0	2	2	3	2	3	0	1	1	2
OTU1292	0	0	0	1	0	0	0	0	0	1	0	0
OTU1293	3	1	0	2	0	2	0	2	1	2	0	3
OTU1294	0	0	2	1	1	0	0	0	0	0	0	0
OTU1295	0	0	0	0	0	0	1	0	0	0	0	1
OTU1296	0	0	0	0	0	0	0	0	0	0	1	1
OTU1297	0	0	0	0	0	2	0	2	0	0	1	0
OTU1298	4	1	2	10	10	8	8	4	3	5	11	7
OTU1299	3	0	1	5	1	1	3	0	0	0	5	4
OTU13	3	2	0	4	5	3	9	3	3	3	6	5
OTU130	5	3	2	13	14	13	32	8	13	16	7	22
OTU1300	0	0	0	0	0	0	0	0	0	2	0	0
OTU1301	0	0	1	0	0	2	0	0	0	0	1	0
OTU1302	0	0	1	5	6	6	2	2	2	2	2	1
OTU1303	0	0	0	0	0	0	1	0	0	3	0	1
OTU1304	0	0	0	0	0	0	1	0	0	2	0	0
OTU1305	0	0	0	0	0	0	0	0	0	1	2	0
OTU1306	11	8	7	16	10	13	2	3	5	6	3	8
OTU1307	2	0	1	6	1	0	7	2	1	4	4	3
OTU1308	0	0	1	0	2	3	30	10	1	1	4	1
OTU1309	0	1	0	0	0	1	5	1	0	0	0	1
OTU131	2	0	0	1	4	1	0	0	0	1	0	0
OTU1310	0	0	0	0	0	0	0	0	0	0	0	0
OTU1311	3	0	0	3	1	3	1	6	1	1	3	3
OTU1312	2370	2457	2161	2250	2153	2471	2303	3215	2900	4412	4839	4475
OTU1313	0	1	1	2	1	2	3	4	4	2	2	1
OTU1314	240	236	223	166	137	175	144	266	245	266	294	289
OTU1315	30	17	21	50	29	19	21	13	4	9	23	15
OTU1316	37	45	40	34	45	35	24	21	23	27	48	36
OTU1317	108	110	77	38	55	39	131	105	69	113	115	122
OTU1318	8	8	8	5	1	5	12	9	7	7	9	6
OTU1319	75	62	50	35	36	29	62	67	54	58	85	117
OTU132	6566	6717	7566	3162	2967	3670	5274	7124	8817	7051	6258	5689
OTU1320	41	25	24	70	70	66	31	34	13	23	35	37
OTU1321	24	19	25	10	14	11	27	13	21	17	13	17
OTU1322	20	19	13	30	35	19	30	26	13	23	39	25
OTU1323	23	22	31	5	12	10	5	4	6	8	12	16
OTU1324	2	1	1	3	2	1	41	8	2	1	6	7
OTU1325	7	8	9	5	8	2	7	9	5	4	7	7
OTU1326	2	5	0	5	6	8	3	7	14	11	4	6
OTU1327	0	0	0	6	2	4	1	5	4	2	0	1
OTU1328	4	1	0	6	1	5	3	2	1	1	1	6
OTU1329	1	1	0	0	3	0	6	4	0	3	0	2
OTU133	2	2	1	32	22	16	12	5	5	7	11	11
OTU1330	11	6	2	5	6	5	8	11	2	6	3	3
OTU1331	5	2	3	6	6	1	20	6	1	7	6	5
OTU1332	0	3	0	8	0	0	14	7	2	2	5	5
OTU1333	8	11	10	13	9	2	11	8	3	7	18	17
OTU1334	10	5	5	23	9	14	31	24	3	5	18	22
OTU1335	11	8	6	1	2	3	9	10	5	13	10	3
OTU1336	40	30	24	19	19	24	60	28	15	30	34	29
OTU1337	4	4	5	13	8	12	25	7	9	10	6	6
OTU1338	6	10	13	3	3	5	12	2	3	2	7	9
OTU1339	0	0	0	3	1	4	0	1	0	2	0	3
OTU134	4	6	6	2	3	1	8	6	5	5	6	6
OTU1340	173	195	167	136	136	149	159	185	160	279	300	306
OTU1341	3	1	0	1	1	1	4	2	3	1	2	3
OTU1342	0	0	0	2	4	3	10	0	0	2	0	3
OTU1343	2	6	0	1	2	1	5	2	0	2	2	3
OTU1344	15	7	7	3	1	1	6	13	4	3	4	10
OTU1345	13	4	9	7	5	10	2	0	0	1	4	4
OTU1346	8	9	5	3	2	5	10	7	5	9	11	9
OTU1347	4	7	5	6	6	3	4	9	1	5	3	4
OTU1348	4	6	6	8	8	4	8	6	7	8	10	11
OTU1349	7	5	5	3	2	3	25	9	3	2	10	7
OTU135	3	7	5	9	16	35	3	5	3	8	3	4
OTU1350	0	1	0	28	28	13	0	2	2	1	1	4
OTU1351	1	4	1	6	4	1	3	3	0	1	3	4
OTU1352	4	5	3	1	2	0	6	6	1	4	3	5
OTU1353	7	3	2	6	4	4	7	9	5	10	1	5
OTU1354	18	7	8	15	18	10	15	16	11	12	9	14
OTU1355	0	1	0	2	3	4	19	1	0	0	1	3
OTU1356	1	2	4	1	2	5	4	6	7	6	2	1
OTU1357	1	0	5	10	5	9	4	5	8	5	11	4
OTU1358	0	0	1	1	0	0	3	2	1	1	1	1
OTU1359	3	1	0	2	2	4	13	5	2	3	1	2
OTU136	0	0	1	0	0	2	0	1	0	2	0	0
OTU1360	4	3	1	1	2	1	1	1	5	0	2	1
OTU1361	0	1	0	0	0	0	0	3	5	1	2	0
OTU1362	0	0	1	23	7	11	1	1	0	4	3	5
OTU1363	10	10	13	6	6	9	19	8	8	9	8	4
OTU1364	2	0	2	2	5	0	0	0	2	0	1	3
OTU1365	16	9	5	10	13	9	11	15	3	8	13	11
OTU1366	0	1	0	1	0	0	2	0	1	0	0	1
OTU1367	1	0	0	0	0	0	0	2	2	1	0	0
OTU1368	0	0	0	0	1	0	1	0	1	0	0	1
OTU1369	0	0	2	0	0	0	0	1	0	0	0	0
OTU137	0	0	0	0	0	0	2	0	0	0	1	0
OTU1370	0	3	1	1	1	3	1	1	2	1	1	1
OTU1371	41	32	19	38	44	23	26	20	11	27	37	36
OTU1372	1	1	2	1	0	2	2	3	3	2	1	0
OTU1373	0	0	0	2	0	0	9	1	0	0	0	0
OTU1374	0	2	0	5	1	0	9	1	0	1	0	0
OTU1375	0	0	0	0	0	0	0	0	0	0	0	0
OTU1376	0	0	0	4	2	2	29	4	0	1	1	1
OTU1377	4	1	3	7	1	3	3	6	0	2	3	8
OTU1378	0	0	0	0	0	0	0	0	0	0	0	0
OTU1379	0	0	0	0	0	1	0	0	0	0	1	0
OTU138	0	0	2	0	0	0	0	0	0	0	0	0
OTU1380	0	0	0	4	0	1	1	0	1	0	0	0
OTU1381	3	4	2	1	2	1	1	4	1	2	2	5
OTU1382	1	1	1	32	38	25	0	2	0	8	7	9
OTU1383	2	2	2	17	17	22	4	12	16	11	3	4
OTU1384	0	0	0	15	17	11	0	0	0	0	0	0
OTU1385	8	5	3	4	2	3	5	6	3	6	4	2
OTU1386	1	2	1	7	5	4	0	1	3	4	1	2
OTU1387	5	0	1	5	6	1	4	5	3	10	8	2
OTU1388	6	8	7	2	2	2	0	11	6	6	4	16
OTU1389	0	1	0	0	0	0	0	0	2	3	0	0
OTU139	4	5	0	14	18	18	26	3	3	12	12	9
OTU1390	0	0	0	0	0	0	0	0	0	0	2	0
OTU1391	7	3	4	1	0	1	1	6	1	1	3	7
OTU1392	0	0	0	0	0	0	2	0	0	0	0	0
OTU1393	3	1	2	6	6	3	3	10	7	6	6	2
OTU1394	2	10	1	4	8	4	8	13	10	7	3	3
OTU1395	0	0	0	0	0	0	1	0	0	0	0	0
OTU1396	1	2	0	9	5	2	5	1	4	1	1	4
OTU1397	1	0	0	0	0	0	0	0	0	0	0	0
OTU1398	0	1	0	7	1	0	0	1	0	1	0	1
OTU1399	4	5	2	17	20	11	8	5	9	5	4	7
OTU14	0	0	0	2	3	0	2	1	1	0	3	3
OTU140	0	0	1	0	0	0	2	0	0	0	0	0
OTU1400	0	1	0	4	1	0	0	0	1	0	0	0
OTU1401	0	0	0	4	2	3	2	2	1	0	2	1
OTU1402	0	0	0	0	0	0	0	0	0	0	0	0
OTU1403	0	2	0	1	0	1	0	1	1	0	0	2
OTU1404	0	0	0	0	3	0	0	0	0	0	0	0
OTU1405	0	1	1	3	14	2	0	1	0	0	1	0
OTU1406	0	0	0	2	6	1	0	0	0	0	0	0
OTU1407	5	1	3	4	1	3	29	5	5	3	3	4
OTU1408	0	0	0	0	0	2	0	0	0	0	0	0
OTU1409	1	1	1	6	5	5	0	3	6	5	2	7
OTU141	1	3	1	2	5	1	17	3	1	1	2	3
OTU1410	0	0	0	2	0	0	0	0	0	0	0	0
OTU1411	2	1	0	10	8	9	1	3	0	2	3	7
OTU1412	5	17	9	18	18	10	30	8	15	9	21	19
OTU1413	3	3	1	10	8	1	6	2	5	6	8	6
OTU1414	5	6	2	11	10	4	4	4	1	6	8	16
OTU1415	7	4	4	11	12	15	10	21	9	13	8	23
OTU1416	0	0	0	0	0	1	0	0	0	0	0	1
OTU1417	1	0	0	7	9	10	8	8	7	4	8	9
OTU1418	0	2	2	0	2	2	4	4	1	2	5	4
OTU1419	2	2	1	5	5	6	9	9	3	4	11	5
OTU142	0	0	0	1	0	0	2	0	4	0	0	0
OTU1420	2	0	3	5	4	2	2	2	1	4	5	8
OTU1421	5	7	4	13	21	14	19	12	12	8	16	11
OTU1422	0	5	1	1	2	1	1	1	0	0	0	3
OTU1423	2	0	0	0	0	0	4	2	1	0	1	4
OTU1424	1	3	1	5	3	1	1	0	2	0	1	0
OTU1425	0	0	0	0	0	0	0	0	0	0	0	1
OTU1426	0	0	3	0	1	21	3	1	2	1	6	5
OTU1427	2	0	0	0	0	0	0	0	0	0	2	0
OTU1428	5	5	1	9	10	4	0	12	3	7	8	10
OTU1429	0	0	0	0	1	1	0	1	0	2	1	0
OTU143	0	0	0	0	2	0	3	0	1	0	0	0
OTU1430	0	0	0	0	1	0	1	0	0	0	0	0
OTU1431	0	1	1	1	0	0	5	0	0	0	1	1
OTU1432	0	0	0	0	3	0	0	0	4	1	0	1
OTU1433	0	1	0	6	4	10	1	6	3	1	4	6
OTU1434	4	2	2	6	3	3	7	9	11	2	6	11
OTU1435	0	0	0	0	0	0	0	0	3	0	0	0
OTU1436	0	2	3	339	322	317	6	10	12	3	7	4
OTU1437	2	2	0	0	0	0	0	1	1	0	0	0
OTU1438	1	0	0	0	0	0	0	0	0	0	0	0
OTU1439	0	0	0	1	0	0	0	0	0	0	0	0
OTU144	4	1	2	20	13	20	41	7	9	11	9	10
OTU1440	0	0	0	0	0	0	0	0	0	0	0	0
OTU1441	0	1	1	1	0	0	1	1	1	0	0	0
OTU1442	0	0	0	1	0	0	0	0	0	0	0	0
OTU1443	0	0	0	0	0	0	0	0	0	0	0	0
OTU1444	0	0	0	0	0	0	0	0	0	0	0	0
OTU1445	204	212	222	84	73	104	184	176	183	122	109	80
OTU1446	0	0	0	0	0	0	0	0	0	0	0	0
OTU1447	0	0	0	4	0	1	0	0	0	0	0	0
OTU1448	0	0	1	0	1	2	0	2	0	0	0	1
OTU1449	0	0	0	2	0	0	0	0	0	0	0	0
OTU145	0	0	0	0	1	1	8	2	4	1	2	1
OTU1450	8	3	4	22	24	30	1	2	0	0	1	3
OTU1451	1	3	1	8	7	5	7	0	2	0	2	2
OTU1452	0	1	0	0	3	0	1	1	1	3	0	1
OTU1453	0	0	0	0	0	2	0	0	0	0	0	0
OTU1454	0	0	0	0	2	5	0	1	0	1	0	0
OTU1455	0	0	0	1	9	7	1	3	0	0	0	0
OTU1456	0	1	6	0	0	24	2	0	0	0	2	1
OTU1457	0	0	3	0	0	16	0	0	1	3	0	3
OTU1458	38	32	18	40	20	288	32	78	52	21	18	22
OTU1459	0	0	0	0	0	3	0	0	0	0	0	0
OTU146	3	2	3	16	16	10	20	15	6	8	12	18
OTU1460	69	41	44	107	89	90	47	66	40	66	116	98
OTU1461	2	0	5	2	2	2	0	1	3	4	4	5
OTU1462	13	3	7	58	55	36	24	17	16	26	36	39
OTU1463	8	4	2	63	51	28	24	22	4	19	28	17
OTU1464	6	12	10	62	57	38	106	71	37	50	57	72
OTU1465	0	0	0	11	6	5	0	0	1	4	5	0
OTU1466	6	7	2	11	29	18	5	14	8	7	3	12
OTU1467	0	0	1	0	1	0	0	0	0	0	0	0
OTU1468	20	16	12	27	37	32	39	31	23	48	58	63
OTU1469	5	12	6	32	33	32	19	19	16	19	34	39
OTU147	0	0	1	1	0	1	10	3	0	4	3	4
OTU1470	9	12	12	25	37	30	6	22	6	11	21	25
OTU1471	0	0	0	0	3	0	0	1	0	0	0	0
OTU1472	22	13	9	37	29	19	49	40	24	27	43	43
OTU1473	8	3	4	17	20	17	8	15	9	17	18	11
OTU1474	6	8	10	21	10	29	18	12	9	14	14	25
OTU1475	2	1	1	11	21	18	5	2	5	3	8	8
OTU1476	1	0	0	5	5	7	2	3	2	1	0	1
OTU1477	1	2	2	5	9	3	2	2	0	0	0	2
OTU1478	0	0	1	22	28	22	0	1	0	1	0	2
OTU1479	3	1	0	2	4	3	2	2	1	1	1	1
OTU148	0	0	1	1	1	3	12	2	2	2	3	2
OTU1480	0	1	0	8	3	5	0	5	0	0	0	1
OTU1481	9	9	7	28	11	8	34	17	14	5	12	7
OTU1482	10	9	11	26	19	15	22	24	12	28	19	10
OTU1483	1	0	0	0	3	0	0	0	1	0	0	0
OTU1484	1	2	2	4	1	2	7	2	1	3	3	2
OTU1485	7	1	3	27	34	18	0	2	2	10	6	19
OTU1486	2	5	2	10	11	14	39	17	5	16	10	10
OTU1487	6	6	3	3	2	2	4	1	1	7	2	4
OTU1488	0	0	1	6	8	4	3	5	2	4	2	6
OTU1489	1	0	0	0	3	0	0	1	1	2	1	2
OTU149	0	0	0	0	1	0	0	2	0	0	0	0
OTU1490	0	0	2	7	12	8	0	0	3	0	6	2
OTU1491	2	2	0	16	9	15	13	4	9	10	15	10
OTU1492	6	4	0	12	15	8	5	5	6	11	10	13
OTU1493	5	2	3	5	3	4	7	4	0	1	5	7
OTU1494	36	17	11	60	107	51	185	214	53	24	19	65
OTU1495	4	0	4	56	56	32	17	9	8	14	23	30
OTU1496	2	6	0	2	1	1	1	3	0	3	4	0
OTU1497	3	0	2	5	5	2	2	3	5	2	6	9
OTU1498	1	0	0	2	0	4	5	1	3	0	4	1
OTU1499	0	1	1	0	2	2	0	2	1	3	3	0
OTU15	1	1	1	4	3	3	3	7	5	3	6	2
OTU150	3	0	3	6	2	3	3	4	4	2	1	4
OTU1500	3	2	2	3	3	1	4	5	1	6	5	7
OTU1501	1	2	1	7	2	3	5	4	4	4	4	5
OTU1502	1	0	0	3	3	1	0	2	0	1	0	3
OTU1503	0	0	0	0	1	1	1	0	0	0	0	2
OTU1504	2	1	0	4	1	0	2	2	4	1	6	6
OTU1505	0	0	0	4	8	4	1	1	1	0	2	2
OTU1506	0	0	0	5	5	0	1	2	0	1	0	2
OTU1507	8	5	3	8	16	20	7	6	2	13	5	20
OTU1508	1	2	1	2	1	0	1	2	0	2	2	2
OTU1509	0	2	1	7	28	12	6	17	7	0	1	6
OTU151	0	2	1	25	15	27	12	13	14	10	14	16
OTU1510	1	5	2	1	0	0	1	1	0	0	0	0
OTU1511	4	1	2	0	1	2	4	2	2	0	0	0
OTU1512	2	1	0	3	5	3	7	4	3	4	6	4
OTU1513	0	1	0	1	2	6	0	1	0	0	1	0
OTU1514	3	2	2	9	7	8	8	5	1	10	4	6
OTU1515	0	2	0	1	0	0	1	0	0	0	0	0
OTU1516	0	0	0	5	1	2	2	2	1	1	2	0
OTU1517	6	3	4	0	0	0	1	1	0	0	0	0
OTU1518	0	2	0	13	3	4	5	1	0	3	2	3
OTU1519	1	4	3	10	8	9	0	0	0	0	0	0
OTU152	18	7	8	28	47	24	20	23	23	14	11	31
OTU1520	0	1	3	7	7	2	0	0	1	0	1	0
OTU1521	0	0	0	5	3	5	6	4	0	2	4	4
OTU1522	0	3	3	5	4	4	6	2	2	5	5	5
OTU1523	0	0	0	1	0	0	0	2	0	0	1	1
OTU1524	0	1	0	3	1	2	2	2	2	1	0	1
OTU1525	2	1	2	12	17	14	8	4	2	1	4	4
OTU1526	0	0	0	0	0	0	1	1	0	0	0	0
OTU1527	0	0	0	2	4	1	11	0	0	1	3	1
OTU1528	0	1	0	0	1	0	2	2	2	0	0	1
OTU1529	0	0	0	2	0	0	1	0	1	0	1	0
OTU153	2	0	0	22	18	4	4	3	5	2	1	7
OTU1530	0	0	0	0	0	0	0	2	2	0	0	0
OTU1531	0	0	0	1	0	0	0	0	2	0	1	0
OTU1532	3	6	4	8	10	6	13	8	4	4	8	8
OTU1533	0	0	0	2	0	3	1	4	2	1	2	0
OTU1534	2	2	0	8	7	10	0	0	0	0	0	2
OTU1535	0	0	0	3	4	2	0	0	0	0	0	0
OTU1536	0	0	0	1	0	1	0	0	0	0	0	0
OTU1537	2	0	0	0	0	0	1	1	0	0	2	0
OTU1538	0	0	0	0	1	1	0	0	4	0	0	0
OTU1539	0	0	3	3	1	1	1	0	0	1	1	0
OTU154	0	1	0	10	8	1	1	3	0	6	0	3
OTU1540	2	1	0	1	4	2	4	4	0	1	2	1
OTU1541	0	0	0	0	0	0	0	0	0	0	0	0
OTU1542	0	0	0	0	0	0	0	0	2	0	0	0
OTU1543	0	0	0	1	4	0	1	1	0	1	0	1
OTU1544	1	0	0	0	0	0	0	0	0	0	0	0
OTU1545	0	0	0	0	1	2	0	0	0	1	2	1
OTU1546	0	0	0	4	2	1	0	3	2	0	2	0
OTU1547	1	2	2	5	6	7	7	5	2	2	3	7
OTU1548	2	0	2	7	7	0	2	3	5	2	5	4
OTU1549	4	2	2	2	2	59	3	2	1	0	2	3
OTU155	5347	5889	6405	2573	2339	3398	5655	6932	8491	6161	5296	4950
OTU1550	0	0	0	0	0	0	0	0	0	0	0	0
OTU1551	0	0	2	8	11	12	6	3	0	2	2	3
OTU1552	0	0	0	0	0	0	0	0	0	0	0	0
OTU1553	3	4	1	26	19	19	13	9	10	6	12	11
OTU1554	0	0	0	4	0	0	0	1	2	0	0	0
OTU1555	4	2	3	0	1	1	3	6	1	2	6	1
OTU1556	3	6	2	3	1	1	1	2	1	1	2	1
OTU1557	0	0	0	3	3	2	0	0	0	2	0	2
OTU1558	0	1	1	4	3	1	5	1	1	3	4	0
OTU1559	0	0	0	3	0	1	17	1	1	0	6	0
OTU156	1	0	0	2	1	0	1	0	5	0	1	2
OTU1560	1	0	1	4	1	0	0	0	1	1	2	2
OTU1561	2	2	0	4	4	2	5	4	0	0	0	2
OTU1562	2	1	2	11	10	15	1	0	0	0	0	0
OTU1563	0	0	0	0	0	3	0	0	0	0	0	0
OTU1564	1	0	0	0	3	1	0	0	0	0	0	0
OTU1565	1	1	1	1	0	13	0	0	0	1	0	0
OTU1566	0	0	0	2	5	3	3	0	3	0	2	1
OTU1567	2	2	1	3	2	5	7	12	2	5	2	4
OTU1568	18	17	21	136	138	97	75	57	37	59	86	107
OTU1569	107	51	49	252	247	224	66	71	69	100	89	93
OTU157	0	0	0	0	0	0	0	0	0	0	0	0
OTU1570	36	31	24	189	206	134	88	72	53	87	100	99
OTU1571	0	0	0	0	0	3	0	0	0	0	0	0
OTU1572	47	25	32	62	61	38	79	58	18	30	33	53
OTU1573	22	21	14	41	74	73	15	30	23	21	22	20
OTU1574	4	0	0	67	69	116	0	2	3	1	1	2
OTU1575	5	3	7	64	71	36	52	46	20	16	40	50
OTU1576	11	9	4	135	208	186	13	24	13	45	25	53
OTU1577	0	2	3	120	109	95	1	8	2	12	5	8
OTU1578	53	43	43	42	36	20	32	37	21	22	40	33
OTU1579	6	0	5	26	37	14	14	8	7	12	11	17
OTU158	0	0	0	2	6	2	0	0	0	0	0	2
OTU1580	7	3	8	30	54	30	34	20	24	41	42	40
OTU1581	2	1	1	24	25	13	12	4	6	18	11	15
OTU1582	6	7	6	18	22	12	29	31	10	24	8	22
OTU1583	12	8	6	25	12	8	52	53	8	10	13	21
OTU1584	25	22	21	50	34	40	79	37	20	29	47	39
OTU1585	0	0	0	0	0	0	0	0	0	0	0	0
OTU1586	22	9	10	91	102	84	15	6	7	13	20	21
OTU1587	34	31	33	46	59	47	44	29	25	33	44	51
OTU1588	1	0	1	3	5	2	1	0	0	6	5	3
OTU1589	11	6	6	12	4	7	16	8	10	13	24	14
OTU159	1	0	2	19	18	15	8	5	9	6	21	11
OTU1590	6	15	2	31	31	14	28	29	19	15	18	20
OTU1591	51	46	29	71	53	45	48	41	23	46	69	56
OTU1592	0	0	0	18	16	7	0	1	0	1	0	0
OTU1593	9	3	2	19	24	25	156	99	19	13	8	41
OTU1594	2	0	1	19	12	10	9	12	7	7	13	12
OTU1595	13	9	9	68	49	38	41	32	26	44	57	48
OTU1596	6	9	5	25	22	15	12	10	2	5	11	6
OTU1597	6	10	7	40	34	14	31	32	18	8	7	10
OTU1598	1	0	0	5	1	2	10	2	2	1	5	1
OTU1599	2	2	2	10	7	7	9	7	1	2	9	2
OTU16	2	0	0	4	1	3	6	3	4	4	2	0
OTU160	1	1	5	34	34	19	17	14	14	13	35	26
OTU1600	15	7	14	21	24	17	12	28	16	20	18	26
OTU1601	3	2	2	36	47	23	8	4	5	4	5	12
OTU1602	6	5	3	12	12	7	32	26	11	7	7	3
OTU1603	6	17	2	22	21	15	11	10	9	5	12	11
OTU1604	13	10	6	47	49	44	15	11	7	18	19	17
OTU1605	29	21	17	12	23	24	8	9	19	21	21	34
OTU1606	5	6	4	22	20	16	10	9	1	13	12	21
OTU1607	0	2	0	11	14	12	2	3	2	1	0	1
OTU1608	3	0	1	15	50	23	28	31	13	1	3	6
OTU1609	0	2	1	2	0	3	7	0	1	1	2	5
OTU161	0	0	0	0	0	0	0	0	2	0	0	0
OTU1610	4	0	0	6	15	6	5	11	1	1	2	3
OTU1611	17	6	10	37	52	25	18	11	22	25	21	17
OTU1612	1	1	0	2	4	2	1	0	0	3	1	1
OTU1613	9	9	3	13	31	6	16	35	10	5	4	13
OTU1614	0	0	0	0	0	0	0	0	0	2	0	1
OTU1615	7	3	4	27	22	17	11	21	22	13	26	21
OTU1616	0	0	0	5	2	1	2	2	3	2	1	1
OTU1617	6	4	8	7	11	7	17	12	4	7	10	4
OTU1618	7	10	10	12	12	9	15	8	12	13	14	17
OTU1619	0	2	0	1	2	6	7	7	1	3	2	3
OTU162	0	1	0	0	0	3	0	1	5	0	0	0
OTU1620	13	3	1	12	6	10	12	6	6	5	6	6
OTU1621	0	0	0	3	4	1	2	1	2	2	1	3
OTU1622	0	0	0	0	0	1	1	4	0	2	0	0
OTU1623	2	2	1	34	41	30	2	6	6	8	17	6
OTU1624	0	1	0	0	3	9	1	2	1	12	1	4
OTU1625	5	0	2	1	4	1	0	2	2	16	6	13
OTU1626	2	0	0	13	6	9	5	4	2	3	5	6
OTU1627	0	0	0	3	3	5	0	0	0	3	0	0
OTU1628	4	8	4	12	10	17	3	15	11	13	12	15
OTU1629	3	3	8	13	7	5	10	17	13	10	9	5
OTU163	12	7	11	39	28	41	46	38	42	12	24	33
OTU1630	3	4	1	18	16	8	14	10	8	8	11	12
OTU1631	3	5	0	0	2	2	6	2	2	2	2	0
OTU1632	2	1	0	24	26	17	11	13	7	12	14	9
OTU1633	0	0	1	15	11	16	11	12	5	5	7	5
OTU1634	0	0	3	37	47	42	35	26	24	30	37	30
OTU1635	2	3	1	63	46	59	11	10	2	5	11	12
OTU1636	0	0	0	8	5	7	0	3	3	6	5	4
OTU1637	9	2	9	8	6	5	13	9	5	6	9	12
OTU1638	14	2	1	14	4	9	3	15	11	1	9	10
OTU1639	1	1	0	6	3	2	3	1	3	5	3	2
OTU164	2	0	0	5	2	2	3	0	0	1	1	0
OTU1640	1	0	0	1	0	1	1	3	1	1	4	0
OTU1641	0	2	0	3	1	3	1	0	0	1	3	0
OTU1642	5	4	2	9	10	7	3	9	4	5	10	7
OTU1643	0	4	0	8	7	11	8	1	4	2	4	2
OTU1644	2	0	0	3	4	5	7	3	3	1	3	4
OTU1645	0	0	1	7	13	6	4	3	1	1	9	2
OTU1646	0	0	0	0	1	4	0	1	0	2	6	1
OTU1647	0	0	1	0	2	1	0	0	0	0	1	0
OTU1648	4	2	2	4	6	3	8	5	4	3	3	3
OTU1649	0	0	0	2	1	1	1	1	1	0	5	3
OTU165	0	2	0	2	5	3	7	3	0	1	1	2
OTU1650	102	92	87	76	86	67	54	45	39	77	78	62
OTU1651	2	2	1	5	13	2	5	10	3	3	3	3
OTU1652	15	4	4	11	11	13	14	17	10	12	10	13
OTU1653	1	1	0	12	39	24	3	8	0	7	6	41
OTU1654	2	5	0	9	9	6	8	6	6	6	9	6
OTU1655	3	3	0	11	11	13	7	2	1	3	2	9
OTU1656	4	3	2	10	3	3	3	4	3	3	3	6
OTU1657	0	0	0	2	4	2	2	0	1	2	0	2
OTU1658	6	5	6	66	64	41	14	10	14	19	24	18
OTU1659	0	1	0	5	3	3	1	3	6	2	6	11
OTU166	0	0	0	1	1	0	4	0	0	1	1	0
OTU1660	0	0	1	4	6	2	0	1	0	0	0	4
OTU1661	7	4	2	13	13	3	23	14	4	1	2	4
OTU1662	1	1	0	3	1	0	0	1	1	0	2	4
OTU1663	2	1	1	2	4	0	7	5	2	7	2	4
OTU1664	7	4	0	5	6	3	7	9	7	8	3	1
OTU1665	4	3	0	17	12	5	10	6	5	8	7	18
OTU1666	1	0	0	5	4	7	4	4	3	0	3	3
OTU1667	1	1	0	4	0	5	0	4	2	1	0	1
OTU1668	2	1	1	3	5	0	3	1	6	0	2	5
OTU1669	0	1	2	1	2	1	10	5	3	1	1	4
OTU167	0	0	0	0	0	0	1	1	1	0	0	0
OTU1670	4	1	4	7	4	7	3	2	3	4	8	11
OTU1671	1	2	1	6	3	4	0	1	2	1	4	3
OTU1672	2	4	1	7	10	3	8	14	9	7	12	16
OTU1673	1	1	1	1	2	0	1	0	0	3	1	3
OTU1674	0	0	0	2	3	1	0	0	0	1	0	1
OTU1675	17	9	14	37	40	38	35	16	12	8	25	26
OTU1676	9	2	9	8	6	2	8	12	7	3	7	8
OTU1677	2	0	0	0	1	1	1	0	0	0	2	3
OTU1678	10	5	4	10	12	5	39	34	7	2	3	9
OTU1679	3	0	1	4	3	4	2	0	1	1	1	1
OTU168	1	0	0	4	0	2	1	1	2	1	4	1
OTU1680	2	0	0	1	0	0	0	0	0	0	0	0
OTU1681	1	1	1	0	0	0	1	4	4	1	0	0
OTU1682	1	1	4	2	1	1	3	0	0	0	1	0
OTU1683	8	5	6	36	23	16	6	10	10	14	21	11
OTU1684	4	4	0	0	1	0	0	1	0	0	0	0
OTU1685	3	2	0	13	10	10	4	3	4	0	7	7
OTU1686	5	4	3	20	13	15	0	2	4	3	4	0
OTU1687	2	1	0	1	0	1	0	1	1	0	0	2
OTU1688	3	1	0	0	1	0	2	0	0	0	1	0
OTU1689	3	3	5	7	14	10	8	11	2	3	1	10
OTU169	6	5	2	10	5	4	16	8	9	5	6	11
OTU1690	0	2	0	4	1	3	2	1	3	1	0	0
OTU1691	3	5	1	12	7	9	7	6	4	2	7	3
OTU1692	10	6	7	10	5	17	23	8	4	6	11	7
OTU1693	0	4	2	2	2	5	4	1	1	1	0	2
OTU1694	2	0	0	0	0	0	0	3	0	0	0	0
OTU1695	1	2	1	2	1	1	1	0	1	0	0	2
OTU1696	0	0	1	2	2	2	1	0	1	3	1	3
OTU1697	0	2	3	4	0	2	0	0	4	3	0	10
OTU1698	13	6	9	22	13	28	13	11	8	5	14	18
OTU1699	0	2	0	0	1	0	0	0	1	1	0	0
OTU17	0	2	0	8	16	12	5	2	3	4	12	11
OTU170	0	0	0	1	1	1	1	0	0	0	0	0
OTU1700	2	2	1	2	3	4	13	3	5	2	3	9
OTU1701	23	22	30	85	69	62	35	30	37	45	55	56
OTU1702	1861	1802	1784	1226	1106	869	760	714	611	573	661	538
OTU1703	1	0	0	1	0	0	36	1	2	0	0	0
OTU1704	4	5	2	29	20	24	11	8	12	16	13	9
OTU1705	2	3	0	5	4	7	1	2	1	1	3	1
OTU1706	1	3	1	2	3	3	7	3	5	1	2	6
OTU1707	0	4	0	5	10	8	11	7	5	9	13	11
OTU1708	0	0	0	1	1	0	7	0	0	0	0	0
OTU1709	0	0	0	0	0	0	2	0	0	0	0	0
OTU171	0	0	0	0	0	0	0	0	0	0	0	0
OTU1710	1	1	0	0	0	0	2	0	0	1	0	0
OTU1711	0	0	0	1	0	0	1	0	1	0	2	0
OTU1712	0	0	0	0	1	1	6	3	0	0	0	0
OTU1713	0	1	1	7	6	3	15	10	4	3	5	2
OTU1714	4	2	1	2	1	4	6	3	4	3	4	2
OTU1715	3	2	0	10	15	4	4	7	2	2	2	12
OTU1716	10	7	1	9	16	9	12	14	7	4	7	5
OTU1717	4	2	0	6	1	2	3	4	2	3	4	2
OTU1718	10	5	5	13	20	10	21	5	3	10	12	10
OTU1719	0	0	0	0	0	0	2	0	0	0	0	0
OTU172	0	0	0	0	2	3	0	0	0	0	0	2
OTU1720	0	0	0	1	0	0	4	0	0	0	0	1
OTU1721	0	0	0	0	0	0	1	0	1	0	0	0
OTU1722	0	0	1	2	10	5	9	18	2	0	2	1
OTU1723	0	0	0	2	4	3	2	1	1	0	2	0
OTU1724	0	0	0	6	7	4	2	3	1	2	3	1
OTU1725	1	0	0	4	8	4	2	3	3	2	3	0
OTU1726	23	19	19	65	49	34	39	33	30	51	75	52
OTU1727	5	1	2	23	13	9	17	10	8	4	5	7
OTU1728	2	3	2	1	0	2	1	4	0	1	2	4
OTU1729	0	0	0	0	0	0	2	3	0	1	1	2
OTU173	1	2	0	5	3	1	7	2	4	0	2	6
OTU1730	4	1	0	0	4	3	7	24	5	4	1	1
OTU1731	2	3	2	11	15	1	23	18	6	4	4	7
OTU1732	0	0	0	1	1	0	1	2	0	1	0	3
OTU1733	0	0	0	0	0	1	1	2	2	0	0	0
OTU1734	4301	4263	4997	3918	3548	3526	2076	2245	2017	3367	3371	3355
OTU1735	1	0	3	1	0	0	0	3	2	0	2	1
OTU1736	0	1	0	4	4	4	7	17	3	4	0	4
OTU1737	4	5	6	33	21	19	7	5	2	4	9	1
OTU1738	0	0	0	1	0	0	0	5	0	0	0	3
OTU1739	3	0	0	1	5	6	0	1	4	0	0	1
OTU174	0	0	0	0	0	0	0	0	0	0	0	0
OTU1740	0	0	2	6	1	1	2	5	2	3	3	5
OTU1741	1	0	0	0	1	0	0	2	3	1	0	0
OTU1742	0	1	0	2	8	4	6	8	3	0	0	1
OTU1743	0	0	0	21	13	1	3	4	4	3	4	1
OTU1744	0	0	0	0	0	0	0	0	0	0	0	0
OTU1745	0	0	0	3	2	0	0	0	0	0	0	0
OTU1746	2	1	0	3	3	5	2	3	4	2	2	1
OTU1747	3	2	1	4	8	4	8	3	0	0	2	0
OTU1748	0	0	0	0	0	0	0	0	0	0	0	0
OTU1749	4	0	1	2	5	4	6	16	8	2	2	2
OTU175	0	0	0	3	0	0	1	0	0	0	0	0
OTU1750	0	1	1	3	5	9	3	0	1	1	1	0
OTU1751	0	0	0	1	3	5	2	1	0	1	1	0
OTU1752	0	0	0	2	0	0	0	0	0	0	0	0
OTU1753	0	0	0	1	1	4	0	0	0	0	0	0
OTU1754	2	2	0	3	1	0	0	3	1	1	0	2
OTU1755	0	0	0	0	0	0	0	0	0	0	0	0
OTU1756	0	0	0	0	0	0	0	0	0	0	0	0
OTU1757	0	0	0	18	14	11	0	0	1	0	1	0
OTU1758	0	0	0	2	1	1	1	0	0	2	0	0
OTU1759	0	0	0	0	1	0	0	0	0	0	1	0
OTU176	0	0	1	7	3	3	4	8	7	3	7	5
OTU1760	0	0	0	0	0	0	0	0	0	0	0	0
OTU1761	0	1	0	0	0	0	1	1	0	0	0	0
OTU1762	0	1	0	1	1	0	3	0	0	0	1	0
OTU1763	0	0	0	0	1	0	0	0	0	0	0	1
OTU1764	2	3	1	8	10	6	8	2	3	7	6	1
OTU1765	274	296	244	234	313	274	235	269	172	182	205	244
OTU1766	1	2	1	4	1	5	2	4	1	3	5	4
OTU1767	0	2	0	4	1	3	3	2	5	1	1	4
OTU1768	3	5	1	1	1	1	3	3	1	0	2	1
OTU1769	0	0	0	0	0	0	0	0	0	0	0	0
OTU177	1	0	0	8	12	11	13	3	4	4	5	4
OTU1770	0	0	1	1	2	3	1	3	1	5	1	4
OTU1771	0	0	0	0	0	0	0	0	0	0	0	0
OTU1772	2	2	0	1	2	0	2	2	1	1	1	1
OTU1773	0	1	0	1	1	0	2	0	0	0	0	1
OTU1774	0	0	1	0	0	1	0	0	0	0	0	0
OTU1775	0	0	3	9	3	8	6	5	5	3	0	4
OTU1776	3	1	1	0	1	1	3	2	1	1	3	0
OTU1777	0	0	1	3	2	0	3	1	0	1	0	1
OTU1778	0	3	1	9	8	11	2	6	1	3	2	2
OTU1779	0	0	0	0	0	0	0	0	0	0	0	0
OTU178	5	3	3	10	22	12	3	5	3	2	0	3
OTU1780	0	0	0	0	0	0	0	0	0	0	0	0
OTU1781	0	0	0	2	1	0	0	0	0	0	0	0
OTU1782	0	1	0	10	5	9	2	2	1	2	4	2
OTU1783	0	0	0	7	0	6	0	0	0	0	0	0
OTU1784	0	0	0	3	2	1	0	0	0	0	0	0
OTU1785	0	0	0	0	0	0	0	0	0	0	0	0
OTU1786	0	0	0	0	0	0	0	0	0	0	0	0
OTU1787	0	1	0	4	4	1	0	0	0	0	1	0
OTU1788	1	1	0	7	3	4	0	2	1	1	1	4
OTU1789	2	0	0	22	2	6	0	1	1	6	4	1
OTU179	0	0	0	1	0	0	0	1	0	0	0	0
OTU1790	0	0	0	3	1	1	0	0	0	0	0	0
OTU1791	0	0	0	9	3	4	0	0	0	1	1	5
OTU1792	0	1	1	6	3	3	1	2	0	1	0	0
OTU1793	0	5	1	24	30	14	2	7	3	4	0	3
OTU1794	0	0	0	3	3	1	3	1	3	3	0	3
OTU1795	3	1	1	16	11	8	3	1	4	5	5	4
OTU1796	0	0	0	7	0	1	0	0	1	0	0	0
OTU1797	1	0	0	4	3	1	2	2	2	0	1	0
OTU1798	0	1	1	2	1	1	0	1	0	0	1	1
OTU1799	1	0	0	8	7	3	1	0	0	0	1	1
OTU18	2	1	3	19	12	16	16	7	7	8	5	14
OTU180	1	3	1	19	15	23	9	5	5	12	9	16
OTU1800	0	0	0	2	2	0	1	0	0	0	0	0
OTU1801	2	1	0	1	3	1	1	1	1	0	1	0
OTU1802	0	1	1	3	4	0	1	2	1	1	2	1
OTU1803	0	0	0	0	3	1	0	0	0	0	0	0
OTU1804	1	1	0	2	5	0	3	0	0	2	0	0
OTU1805	1	0	0	5	6	1	1	2	0	3	2	3
OTU1806	0	0	0	1	4	14	0	0	0	0	0	0
OTU1807	1	0	0	0	2	1	3	1	0	1	0	2
OTU1808	0	0	0	21	43	5	8	11	3	0	2	3
OTU1809	0	1	1	3	15	4	3	2	1	1	2	3
OTU181	0	0	0	3	2	0	0	0	1	0	1	0
OTU1810	0	0	1	0	2	1	0	0	1	0	0	1
OTU1811	0	0	0	3	0	2	0	0	0	0	0	0
OTU1812	0	0	0	3	2	3	0	0	0	0	0	0
OTU1813	0	0	0	13	15	17	0	0	0	0	0	0
OTU1814	0	0	0	13	4	3	0	1	1	0	0	1
OTU1815	530	361	461	381	429	342	214	154	118	62	98	61
OTU1816	4	5	2	31	35	40	1	2	1	1	2	2
OTU1817	8	1	4	9	7	14	12	5	3	2	5	6
OTU1818	0	1	0	0	0	4	1	1	5	4	2	4
OTU1819	0	0	0	4	6	6	0	0	0	0	1	0
OTU182	1	2	0	10	5	9	11	4	2	3	4	1
OTU1820	1042	1101	1019	672	622	667	124	164	153	386	373	367
OTU1821	0	1	1	8	3	9	3	2	1	0	3	4
OTU1822	0	0	0	1	0	3	0	0	0	0	0	0
OTU1823	473	486	411	297	307	332	120	157	122	136	135	157
OTU1824	164	104	376	265	453	626	260	112	447	257	97	338
OTU1825	0	0	0	1	1	4	4	0	1	0	1	2
OTU1826	258	245	259	237	184	230	70	65	52	240	238	283
OTU1827	69	99	72	63	59	72	22	25	24	33	21	43
OTU1828	164	131	136	519	502	378	371	272	225	239	270	258
OTU1829	230	207	242	174	184	354	126	120	108	149	158	158
OTU183	2	0	0	11	8	8	2	2	1	5	2	8
OTU1830	167	118	189	102	91	116	107	109	112	110	78	70
OTU1831	154	187	165	39	33	43	87	81	82	110	99	87
OTU1832	10	8	9	9	26	14	6	16	7	9	4	11
OTU1833	1	3	1	5	3	6	5	5	3	2	3	3
OTU1834	350	286	338	341	337	309	223	175	178	230	207	241
OTU1835	15	33	21	152	167	136	159	128	89	104	144	96
OTU1836	311	243	228	567	608	553	268	431	259	302	298	448
OTU1837	37	54	36	156	143	135	14	8	11	71	87	93
OTU1838	47	25	27	43	48	50	16	10	7	13	16	15
OTU1839	28	24	27	128	153	101	222	154	55	77	93	148
OTU184	0	0	0	2	0	0	0	0	1	0	0	0
OTU1840	69	78	116	24	20	25	10	15	9	21	25	39
OTU1841	107	84	90	189	185	136	254	178	127	128	138	163
OTU1842	30	37	25	106	159	124	72	128	69	70	58	104
OTU1843	10	5	11	77	107	58	55	46	28	36	36	61
OTU1844	22	17	16	56	73	45	46	24	19	35	38	48
OTU1845	12	10	9	84	105	71	25	24	14	25	32	41
OTU1846	11	15	9	33	32	30	7	20	11	7	15	9
OTU1847	131	100	134	78	78	69	160	111	116	12	18	18
OTU1848	57	41	38	244	238	168	164	126	95	112	110	137
OTU1849	78	25	22	72	89	48	92	111	44	24	26	59
OTU185	1	1	2	3	1	1	3	1	0	3	1	1
OTU1850	32	20	24	152	126	58	60	65	63	57	103	114
OTU1851	102	78	79	214	214	148	139	66	45	50	76	109
OTU1852	11	9	14	7	4	5	5	11	9	0	3	5
OTU1853	7	0	2	8	8	12	7	6	6	0	1	1
OTU1854	59	71	76	76	65	52	68	28	27	42	43	33
OTU1855	33	23	19	94	78	61	109	56	30	50	88	58
OTU1856	113	120	131	65	76	88	23	25	32	99	84	89
OTU1857	13	14	14	91	120	81	47	39	21	29	47	28
OTU1858	14	9	14	19	12	14	12	15	14	26	47	26
OTU1859	18	18	6	29	43	38	48	44	35	34	29	60
OTU186	0	2	0	5	11	4	7	5	3	3	8	7
OTU1860	57	54	53	69	91	60	51	44	35	76	91	77
OTU1861	63	60	61	150	166	118	139	141	84	69	93	117
OTU1862	5	6	4	21	38	22	31	59	29	23	19	50
OTU1863	12	18	17	139	167	113	20	28	12	43	49	68
OTU1864	0	0	0	0	0	0	0	0	0	0	0	0
OTU1865	9	9	8	13	12	12	0	1	0	1	2	0
OTU1866	10	11	2	24	17	22	16	33	28	9	9	13
OTU1867	16	16	9	39	63	30	99	80	36	33	22	52
OTU1868	9	6	13	58	81	86	8	19	21	33	16	43
OTU1869	27	18	13	39	24	34	29	9	2	8	20	11
OTU187	0	0	0	1	0	0	0	0	0	0	0	0
OTU1870	36	17	14	47	59	41	45	58	38	24	30	47
OTU1871	9	4	5	33	38	24	24	5	13	15	21	17
OTU1872	11	16	11	20	22	11	1	9	6	18	21	22
OTU1873	12	6	4	45	58	36	38	28	30	29	36	33
OTU1874	31	20	23	43	34	40	51	38	21	25	29	32
OTU1875	15	5	6	66	67	26	27	32	27	27	38	42
OTU1876	3	3	3	6	7	6	3	3	7	9	8	5
OTU1877	0	0	1	8	8	5	7	5	0	4	4	3
OTU1878	14	23	13	41	52	45	43	28	27	20	19	30
OTU1879	63	67	32	211	118	110	164	105	69	81	127	140
OTU188	0	2	1	6	0	1	4	1	0	2	0	3
OTU1880	13	8	13	32	24	21	39	15	2	7	10	38
OTU1881	14	12	5	90	85	94	7	5	4	10	17	20
OTU1882	9	5	4	31	28	29	13	6	8	14	19	19
OTU1883	7	11	13	58	51	36	37	38	36	25	41	64
OTU1884	23	17	11	40	30	32	67	34	18	15	16	22
OTU1885	9	10	7	39	48	27	12	9	15	8	6	4
OTU1886	17	12	17	3	6	4	11	5	8	4	6	6
OTU1887	10	4	5	3	13	7	12	6	5	5	7	8
OTU1888	18	11	12	88	66	35	36	39	31	24	34	52
OTU1889	15	28	8	51	40	38	16	34	14	50	27	46
OTU189	1	0	0	4	0	0	2	1	0	1	0	0
OTU1890	0	0	0	59	69	78	2	1	0	1	0	0
OTU1891	4	4	2	11	6	5	5	2	1	17	17	10
OTU1892	12	11	6	42	31	20	31	17	10	19	21	23
OTU1893	5	4	10	38	23	29	4	6	2	28	38	29
OTU1894	6	5	1	10	7	6	3	10	11	7	11	6
OTU1895	7	1	7	28	30	27	26	17	8	10	19	21
OTU1896	6	5	3	9	4	3	7	1	1	5	13	4
OTU1897	18	14	15	40	34	21	26	19	31	13	25	17
OTU1898	16	10	11	83	46	37	56	35	20	41	41	25
OTU1899	2	0	1	11	10	3	7	5	5	7	7	3
OTU19	0	0	1	0	0	2	2	0	0	1	1	0
OTU190	1	0	0	5	4	2	1	2	4	3	3	5
OTU1900	28	35	17	36	52	34	49	47	21	21	34	34
OTU1901	8	9	8	18	42	41	39	33	20	19	16	30
OTU1902	3	2	0	23	14	13	17	10	5	12	15	19
OTU1903	0	0	0	0	0	1	1	0	0	1	3	2
OTU1904	8	8	7	15	17	24	7	10	6	8	11	9
OTU1905	0	0	1	29	21	30	7	6	7	5	12	6
OTU1906	3	3	3	31	9	8	13	9	6	14	8	15
OTU1907	2	7	6	21	22	28	10	28	27	10	14	27
OTU1908	7	4	5	4	6	8	25	12	9	4	10	12
OTU1909	16	17	8	25	36	11	51	64	39	6	7	21
OTU191	0	0	0	4	2	0	1	1	1	1	1	1
OTU1910	10	6	4	4	8	8	15	5	7	10	8	8
OTU1911	6	8	4	55	55	46	1	9	14	9	7	25
OTU1912	3	1	1	30	31	20	4	7	2	4	4	3
OTU1913	30	12	9	14	22	17	37	46	14	14	20	24
OTU1914	1	1	0	12	19	5	15	12	6	4	6	5
OTU1915	0	0	0	1	0	0	0	1	0	2	0	3
OTU1916	5	0	0	6	7	3	4	3	6	2	2	5
OTU1917	8	7	11	25	15	23	1	3	4	7	4	14
OTU1918	27	13	16	52	62	71	19	32	24	16	14	33
OTU1919	11	4	9	23	18	22	16	13	13	14	12	8
OTU192	0	0	0	2	0	0	0	0	1	0	0	1
OTU1920	1	1	3	13	7	7	1	1	1	1	5	2
OTU1921	7	1	2	10	18	4	16	22	9	9	11	36
OTU1922	4	1	0	13	6	0	1	5	5	4	8	3
OTU1923	14	10	10	26	16	14	10	15	9	15	24	27
OTU1924	8	8	12	27	35	39	52	28	26	29	37	14
OTU1925	16	20	19	8	11	11	8	9	12	8	11	13
OTU1926	8	4	2	5	4	5	6	7	3	5	8	12
OTU1927	13	13	15	20	12	17	29	30	8	13	18	16
OTU1928	1	0	4	1	5	3	0	2	0	0	2	1
OTU1929	4	3	6	6	6	5	8	1	0	7	5	6
OTU193	3	1	1	32	22	12	21	7	7	4	14	5
OTU1930	0	3	2	11	20	12	16	6	8	8	12	5
OTU1931	0	2	0	3	7	1	7	4	3	0	5	3
OTU1932	10	15	6	25	43	48	8	52	27	17	6	39
OTU1933	11	9	3	13	20	21	8	8	6	5	8	19
OTU1934	9	8	4	54	47	64	17	19	20	19	26	25
OTU1935	7	4	1	2	1	0	2	3	2	2	6	2
OTU1936	1	0	0	2	0	0	0	2	1	0	2	0
OTU1937	3	1	9	18	33	26	6	13	9	4	14	24
OTU1938	10	12	13	48	60	54	17	18	12	21	13	27
OTU1939	2	0	2	12	2	1	1	7	7	2	1	1
OTU194	1	2	0	8	7	6	6	2	1	1	7	2
OTU1940	0	2	3	7	6	12	18	8	4	4	13	8
OTU1941	9	7	6	39	43	26	82	73	13	17	27	27
OTU1942	13	14	6	31	37	33	37	23	12	15	12	14
OTU1943	1	2	0	2	6	4	6	3	0	2	5	4
OTU1944	7	4	6	2	3	3	1	0	0	1	1	2
OTU1945	3	8	0	16	8	8	14	12	7	6	11	3
OTU1946	9	13	12	7	3	4	1	15	11	3	2	1
OTU1947	10	7	4	9	15	10	11	13	3	2	2	7
OTU1948	17	11	8	73	89	78	58	26	17	15	30	56
OTU1949	7	2	7	17	23	22	14	6	6	12	14	14
OTU195	0	0	0	4	7	8	0	0	0	0	0	0
OTU1950	3	3	0	25	36	49	2	1	6	4	8	8
OTU1951	0	0	0	1	0	4	1	0	1	0	0	0
OTU1952	7	7	7	24	25	21	11	11	7	10	11	15
OTU1953	0	2	1	13	9	5	12	2	6	8	7	13
OTU1954	11	3	7	66	112	47	3	26	10	8	6	28
OTU1955	9	11	6	23	17	14	22	12	14	12	25	26
OTU1956	3	1	9	3	1	0	2	0	1	5	3	4
OTU1957	5	6	5	9	9	6	4	12	3	9	5	6
OTU1958	0	0	0	1	0	2	1	2	0	5	2	1
OTU1959	3	1	1	14	12	6	10	5	4	11	7	5
OTU196	0	0	0	0	3	0	0	0	0	0	0	0
OTU1960	0	3	3	7	9	9	4	1	1	2	3	3
OTU1961	7	4	4	7	7	14	30	15	6	9	7	22
OTU1962	4	3	6	17	32	14	16	9	3	14	12	12
OTU1963	5	5	5	9	24	8	27	8	8	12	5	14
OTU1964	3	1	2	3	7	1	3	4	4	3	0	2
OTU1965	4	3	1	6	8	9	3	10	2	5	4	4
OTU1966	3	3	1	19	14	11	17	13	1	4	4	15
OTU1967	38	29	18	55	75	55	33	46	19	23	21	29
OTU1968	5	6	4	12	7	7	6	16	10	7	11	16
OTU1969	16	8	6	16	8	19	27	8	13	11	15	12
OTU197	0	1	0	15	4	8	4	3	4	5	5	6
OTU1970	0	0	0	7	5	5	1	6	3	8	2	6
OTU1971	3	2	1	9	17	9	3	8	5	2	1	6
OTU1972	0	1	1	2	2	0	11	0	0	1	1	1
OTU1973	1	4	0	3	2	2	3	2	2	7	2	2
OTU1974	6	5	7	47	17	21	8	23	4	26	27	22
OTU1975	23	14	23	12	16	14	15	10	10	22	8	11
OTU1976	12	9	4	23	17	11	35	15	2	14	18	20
OTU1977	0	0	0	0	1	5	0	1	1	1	0	3
OTU1978	2	0	0	2	5	2	7	1	0	2	2	0
OTU1979	1	1	0	5	14	6	10	6	3	5	2	4
OTU198	0	0	1	15	12	8	3	0	1	2	0	1
OTU1980	7	11	3	14	15	14	7	17	10	20	17	20
OTU1981	8	8	6	9	14	9	29	25	4	4	12	14
OTU1982	11	1	1	14	17	18	23	23	7	4	14	14
OTU1983	0	0	0	0	0	1	0	0	0	1	0	0
OTU1984	12	12	10	17	15	11	9	8	9	23	23	19
OTU1985	6	4	1	8	6	15	6	0	3	8	12	7
OTU1986	1	1	0	0	0	1	0	0	0	2	1	0
OTU1987	1	4	8	22	24	13	11	2	6	11	14	16
OTU1988	0	0	0	0	1	2	0	0	0	2	0	0
OTU1989	6	5	2	9	6	9	24	7	0	3	5	1
OTU199	0	0	0	4	2	3	3	0	1	0	0	3
OTU1990	0	2	0	5	3	4	2	3	1	4	0	3
OTU1991	0	0	0	0	0	0	0	0	0	2	0	0
OTU1992	17	5	6	41	46	20	46	20	10	13	15	29
OTU1993	1	1	0	2	1	3	6	5	0	2	2	3
OTU1994	0	0	0	0	0	0	0	0	0	3	0	0
OTU1995	4	1	3	1	4	0	10	13	3	1	3	4
OTU1996	0	0	0	4	12	3	16	4	3	3	8	5
OTU1997	4	2	3	4	4	5	23	3	2	5	8	7
OTU1998	0	0	0	1	0	0	1	0	1	2	3	0
OTU1999	2	2	3	34	39	26	7	14	7	4	5	14
OTU2	0	0	0	4	5	3	4	0	1	4	1	1
OTU20	0	0	0	0	0	0	1	0	0	0	1	0
OTU200	0	0	0	4	6	2	5	1	2	3	2	1
OTU2000	0	0	0	2	3	0	0	0	0	1	3	0
OTU2001	0	1	0	2	6	1	3	1	0	2	3	3
OTU2002	3	1	6	32	22	6	21	14	15	12	11	18
OTU2003	0	0	0	0	0	0	0	0	0	0	1	0
OTU2004	14	9	12	31	51	32	25	35	24	34	37	33
OTU2005	2	1	5	9	6	8	1	6	7	8	7	8
OTU2006	6	2	2	24	19	9	7	12	10	4	8	22
OTU2007	9	9	11	36	38	33	27	15	11	25	35	30
OTU2008	1	1	0	8	5	7	3	4	3	4	7	10
OTU2009	4	1	1	5	3	3	2	6	2	2	7	7
OTU201	1	0	1	6	4	2	5	1	1	0	1	0
OTU2010	1	0	3	17	12	8	7	5	4	10	11	5
OTU2011	1	0	0	2	3	1	0	0	5	0	2	1
OTU2012	3	6	6	14	20	12	13	5	2	7	14	13
OTU2013	3	2	3	8	9	9	5	5	8	10	13	6
OTU2014	241	185	207	157	181	121	83	104	66	126	112	132
OTU2015	8	2	0	10	6	3	24	7	7	5	6	7
OTU2016	0	0	0	3	0	0	0	0	0	0	2	0
OTU2017	0	0	0	1	1	5	0	1	1	1	2	0
OTU2018	0	0	0	0	5	3	0	1	3	0	3	1
OTU2019	2	3	2	2	1	1	1	1	1	4	5	5
OTU202	0	1	0	4	6	1	9	2	0	4	2	3
OTU2020	7	12	5	18	49	18	68	37	19	10	16	17
OTU2021	0	0	0	1	1	0	3	0	2	2	3	2
OTU2022	2	1	0	6	7	4	0	2	1	5	2	4
OTU2023	0	0	0	0	0	0	0	0	0	0	2	0
OTU2024	1921	1822	1998	546	514	556	398	407	447	386	394	360
OTU2025	2	1	2	0	5	4	5	0	1	0	2	2
OTU2026	0	2	5	10	5	7	6	2	5	2	5	10
OTU2027	0	0	0	0	0	2	0	0	0	0	3	0
OTU2028	0	0	0	0	0	0	0	0	0	0	2	0
OTU2029	5	4	8	8	3	1	3	3	2	5	9	6
OTU203	2	0	0	7	3	2	0	2	0	1	1	2
OTU2030	0	0	2	3	2	1	7	5	4	2	6	5
OTU2031	4	8	4	51	30	29	56	23	21	17	21	19
OTU2032	1	3	5	11	12	14	7	7	3	5	5	11
OTU2033	6	5	3	42	49	28	11	7	3	8	12	14
OTU2034	8	1	2	7	9	1	14	7	1	2	10	10
OTU2035	0	0	0	0	0	0	0	0	0	0	3	0
OTU2036	0	1	1	1	0	2	1	2	0	2	2	2
OTU2037	1	0	1	6	9	3	5	1	6	0	1	2
OTU2038	2	3	0	5	4	6	1	8	5	2	7	3
OTU2039	5	11	11	8	7	4	1	5	3	9	9	6
OTU204	2	1	1	3	5	0	0	1	2	2	1	2
OTU2040	3	0	0	7	5	1	1	1	0	0	4	6
OTU2041	36	50	39	22	7	31	19	33	39	41	52	39
OTU2042	2	5	2	7	9	2	10	4	2	1	4	6
OTU2043	0	0	0	1	0	0	4	1	2	3	3	1
OTU2044	0	1	0	3	7	3	0	2	0	0	1	2
OTU2045	4	2	3	20	17	10	19	14	5	4	5	10
OTU2046	0	0	0	1	1	0	2	0	0	0	2	1
OTU2047	0	0	1	0	2	2	0	1	3	0	3	3
OTU2048	29	21	9	17	19	17	19	12	18	19	14	16
OTU2049	0	0	0	1	3	1	9	1	2	0	1	1
OTU205	0	1	0	11	16	3	9	9	2	4	4	4
OTU2050	28	17	17	13	11	18	19	8	11	11	16	16
OTU2051	0	0	0	0	1	0	3	0	0	0	0	2
OTU2052	3	3	5	59	74	84	2	5	4	8	5	7
OTU2053	0	0	0	0	0	0	0	0	0	0	0	1
OTU2054	3	0	5	4	6	2	4	3	1	4	0	4
OTU2055	2	9	2	9	12	11	0	1	0	5	1	4
OTU2056	0	0	0	0	0	0	0	0	0	1	1	8
OTU2057	1	0	2	11	3	4	9	1	3	4	5	8
OTU2058	1	2	1	11	18	4	2	2	2	1	1	2
OTU2059	3	4	1	19	27	34	5	9	14	6	7	6
OTU206	0	0	0	1	6	6	9	2	2	6	4	1
OTU2060	1	3	1	2	4	2	1	4	0	1	5	5
OTU2061	7	4	2	13	12	9	11	13	6	6	8	10
OTU2062	25	32	23	5	1	7	7	2	3	5	2	1
OTU2063	4	2	6	2	3	5	6	14	1	0	3	9
OTU2064	2	0	0	15	13	4	4	7	3	10	12	10
OTU2065	2	0	4	2	7	10	11	15	4	4	5	18
OTU2066	0	0	1	5	7	2	6	2	1	3	5	7
OTU2067	0	1	1	13	13	7	8	6	1	1	1	3
OTU2068	0	3	2	8	12	8	8	4	4	6	3	4
OTU2069	3	0	2	7	2	2	3	3	2	0	0	2
OTU207	0	0	0	0	2	0	0	0	0	0	0	0
OTU2070	0	1	1	5	12	10	3	3	1	2	4	3
OTU2071	2	1	2	4	3	7	3	3	1	2	4	8
OTU2072	3	2	9	15	9	22	7	7	9	5	4	6
OTU2073	5	2	8	39	25	21	16	9	11	15	22	19
OTU2074	0	0	2	3	2	0	3	1	1	0	3	7
OTU2075	0	0	0	2	1	0	0	0	0	0	0	2
OTU2076	1	0	2	8	7	6	4	6	1	1	4	3
OTU2077	2	0	1	11	24	6	10	3	1	0	0	4
OTU2078	2	0	1	0	1	0	0	0	0	1	0	0
OTU2079	9	8	7	21	19	13	15	20	13	10	5	14
OTU208	0	3	2	17	10	20	14	5	5	9	8	5
OTU2080	6	1	8	9	7	8	7	6	7	2	7	2
OTU2081	0	2	0	0	1	7	0	0	0	0	0	2
OTU2082	1	1	1	4	2	0	1	1	0	0	0	3
OTU2083	3	5	5	13	7	3	21	0	3	2	7	11
OTU2084	4	2	2	5	8	16	5	13	6	6	3	4
OTU2085	4	1	1	8	11	7	5	5	5	4	9	5
OTU2086	33	16	11	11	7	8	39	38	36	7	5	4
OTU2087	16	13	15	51	66	34	32	35	13	21	32	35
OTU2088	3	0	0	0	0	0	0	2	2	0	0	0
OTU2089	6	0	2	4	5	7	16	5	2	4	4	8
OTU209	0	0	0	0	2	2	0	0	0	0	0	0
OTU2090	2	0	0	1	2	1	1	2	3	2	3	0
OTU2091	4	5	2	2	3	3	1	2	2	1	1	4
OTU2092	1	2	0	0	3	1	3	0	1	0	1	0
OTU2093	1	1	0	1	1	0	1	0	0	0	1	1
OTU2094	10	3	3	1	0	0	0	0	0	0	0	0
OTU2095	3	0	0	7	10	5	18	4	4	2	8	7
OTU2096	3	2	0	2	1	2	1	0	1	1	0	3
OTU2097	0	1	0	2	4	2	6	0	2	5	0	3
OTU2098	8	9	8	1	1	1	3	8	3	0	0	0
OTU2099	3	4	1	10	6	2	1	3	4	6	7	3
OTU21	0	0	0	2	1	0	3	3	2	2	0	3
OTU210	3	0	0	14	9	9	6	6	3	4	6	6
OTU2100	0	5	2	0	1	0	1	0	0	0	0	1
OTU2101	0	2	0	7	0	1	0	1	0	0	1	0
OTU2102	0	4	0	2	6	4	5	5	1	3	2	7
OTU2103	0	2	0	1	2	0	0	0	0	0	0	0
OTU2104	24	20	17	49	49	32	84	74	57	18	32	23
OTU2105	2	6	2	3	3	8	1	0	1	1	3	2
OTU2106	3	0	4	8	8	6	2	2	2	1	2	0
OTU2107	0	1	0	1	0	0	0	0	2	0	0	2
OTU2108	5	5	7	4	10	9	2	1	1	1	8	4
OTU2109	3	5	3	5	6	10	4	15	13	4	4	6
OTU211	0	0	0	2	1	5	5	2	0	1	1	3
OTU2110	16	13	18	15	19	12	5	7	6	0	8	9
OTU2111	3	5	3	6	4	8	12	7	4	4	2	6
OTU2112	0	4	3	2	11	7	4	3	1	3	3	3
OTU2113	1	1	2	3	3	2	3	2	1	0	5	4
OTU2114	0	0	0	1	0	0	2	0	0	0	1	0
OTU2115	13	7	8	27	35	34	24	23	13	10	24	22
OTU2116	0	0	0	2	3	1	4	0	1	0	0	1
OTU2117	1	2	0	8	8	6	7	4	1	3	3	7
OTU2118	2	4	2	3	0	3	4	4	0	2	5	2
OTU2119	1	2	1	7	3	1	14	4	1	1	2	1
OTU212	90	90	85	33	27	27	7	7	11	39	32	47
OTU2120	0	0	0	1	5	1	2	8	0	1	0	3
OTU2121	0	0	0	4	2	8	1	0	0	0	0	0
OTU2122	0	1	1	2	2	2	2	0	0	0	1	0
OTU2123	3	1	1	3	1	4	1	2	0	2	5	3
OTU2124	0	1	2	8	11	7	13	5	2	5	2	3
OTU2125	9	4	3	13	15	7	16	8	4	7	12	10
OTU2126	0	2	1	9	15	9	18	20	15	3	2	6
OTU2127	0	0	3	4	5	1	22	1	1	0	1	3
OTU2128	0	0	0	0	0	0	2	0	0	0	0	0
OTU2129	0	0	0	6	6	5	9	3	0	3	1	0
OTU213	250	267	249	686	629	723	26	39	37	294	277	303
OTU2130	4	2	6	1	12	7	9	6	11	4	4	5
OTU2131	2	0	0	12	11	9	16	4	4	2	7	3
OTU2132	10	7	7	9	10	10	12	3	4	5	8	15
OTU2133	0	0	0	0	0	0	4	0	0	0	0	0
OTU2134	1	2	0	4	2	2	8	2	0	1	4	1
OTU2135	0	0	0	2	3	4	5	0	0	0	3	1
OTU2136	1	0	0	2	1	0	4	0	1	0	0	3
OTU2137	49	34	34	27	27	34	30	12	12	10	14	9
OTU2138	9	0	4	12	13	9	26	11	4	1	4	6
OTU2139	1	3	1	4	7	21	4	18	10	5	2	9
OTU214	1	0	0	0	0	3	0	0	0	0	0	0
OTU2140	17	16	8	36	39	22	21	28	15	17	18	30
OTU2141	0	0	2	1	0	0	1	1	1	0	0	0
OTU2142	0	0	0	2	1	0	0	7	1	1	1	4
OTU2143	0	1	2	6	8	4	2	3	2	6	1	0
OTU2144	1	3	0	13	11	10	11	10	7	3	9	2
OTU2145	0	0	0	0	7	2	0	2	0	1	2	1
OTU2146	3	2	6	16	9	15	14	16	7	6	5	7
OTU2147	0	0	0	0	1	4	0	3	0	0	0	0
OTU2148	5	2	3	8	7	5	10	12	8	5	3	2
OTU2149	2	1	0	6	2	3	2	3	2	3	2	0
OTU215	0	0	0	0	0	2	0	0	0	0	0	0
OTU2150	0	0	0	0	0	0	0	2	0	0	0	0
OTU2151	0	2	1	4	1	2	3	1	3	1	4	3
OTU2152	2	4	3	5	5	6	20	4	1	4	8	4
OTU2153	2	2	1	11	4	4	0	3	1	1	1	6
OTU2154	0	0	0	0	0	0	2	0	2	0	0	0
OTU2155	1	1	2	8	14	6	11	5	11	3	5	7
OTU2156	6	4	3	14	6	3	7	3	6	5	9	8
OTU2157	0	1	1	5	1	5	1	3	2	3	2	1
OTU2158	1	2	1	19	12	8	8	2	6	6	14	11
OTU2159	2	0	0	4	2	3	4	2	3	2	8	3
OTU216	3	0	0	10	11	7	10	4	2	1	10	9
OTU2160	1	0	0	4	2	3	8	1	3	0	2	0
OTU2161	1	2	3	2	2	0	3	4	4	2	3	0
OTU2162	117	96	94	226	270	243	45	59	75	78	93	70
OTU2163	1	1	1	15	24	35	0	0	2	2	1	2
OTU2164	1	1	0	7	4	4	5	7	3	1	3	2
OTU2165	0	0	0	0	0	0	0	0	1	0	0	0
OTU2166	0	0	0	0	0	0	0	0	2	0	0	0
OTU2167	0	1	0	10	12	16	2	4	1	0	0	6
OTU2168	0	1	0	2	0	0	0	2	2	0	0	1
OTU2169	0	0	0	4	4	3	0	0	2	1	0	0
OTU217	1322	1291	1495	1537	1444	1968	557	741	807	1554	1321	1341
OTU2170	0	0	0	0	0	0	0	0	3	0	0	0
OTU2171	2	0	0	19	3	4	11	1	1	5	8	3
OTU2172	1	2	1	6	2	5	1	4	2	0	0	2
OTU2173	0	0	0	0	0	0	0	0	0	0	0	0
OTU2174	0	0	0	0	0	0	0	0	0	0	0	0
OTU2175	0	0	0	3	5	7	0	2	1	1	0	2
OTU2176	0	0	0	1	0	0	0	0	0	0	0	0
OTU2177	16	5	9	79	85	72	20	37	20	19	22	47
OTU2178	3	2	1	7	9	4	10	5	3	1	7	4
OTU2179	0	0	0	0	1	0	0	0	0	0	0	0
OTU218	960	1036	1088	810	703	870	210	287	254	424	471	411
OTU2180	5	3	1	38	39	42	12	10	17	21	18	19
OTU2181	0	0	0	0	0	0	0	0	0	0	0	0
OTU2182	0	0	0	0	2	0	0	1	1	1	1	1
OTU2183	0	0	1	1	1	1	1	3	1	0	0	3
OTU2184	7	2	2	1	6	47	1	2	2	2	5	1
OTU2185	1	1	2	0	0	2	1	0	0	0	2	1
OTU2186	0	0	0	0	1	1	1	1	1	0	1	1
OTU2187	0	0	0	3	0	0	0	2	0	1	0	0
OTU2188	0	0	0	0	0	0	0	0	0	0	0	0
OTU2189	1	0	3	8	9	7	6	5	4	4	3	2
OTU219	5	7	4	0	2	2	1	0	0	2	2	0
OTU2190	16	12	13	61	71	44	78	48	26	31	31	33
OTU2191	1	1	1	6	7	5	8	3	3	2	2	1
OTU2192	2	2	1	15	10	5	8	9	11	1	4	2
OTU2193	0	1	0	3	0	1	1	0	0	1	2	0
OTU2194	0	3	1	5	0	1	4	0	0	0	3	2
OTU2195	1	1	0	0	0	1	1	0	1	0	1	2
OTU2196	0	0	0	0	0	0	0	0	0	0	0	0
OTU2197	1	3	1	13	8	8	1	5	2	8	4	3
OTU2198	0	0	0	0	0	1	0	0	0	0	0	0
OTU2199	0	0	0	20	9	9	0	0	0	0	1	0
OTU22	0	0	1	6	16	14	0	3	9	5	3	2
OTU220	587	586	567	186	170	218	153	180	184	345	361	313
OTU2200	0	0	0	1	2	0	1	0	0	0	0	0
OTU2201	0	0	0	0	0	0	0	0	0	0	0	0
OTU2202	0	0	0	0	0	0	0	0	0	0	0	0
OTU2203	0	0	0	4	1	0	2	1	1	1	0	1
OTU2204	0	0	0	0	0	3	0	0	0	1	0	1
OTU2205	0	1	0	1	0	1	0	0	0	0	0	1
OTU2206	5	0	0	8	2	4	0	1	0	1	1	2
OTU2207	2	0	0	0	0	2	0	1	0	1	1	1
OTU2208	0	0	0	1	2	0	0	0	1	0	0	0
OTU2209	1	5	4	6	11	6	20	9	2	2	4	4
OTU221	130	158	129	328	363	407	65	81	76	227	213	238
OTU2210	0	0	1	5	0	6	2	1	4	2	1	2
OTU2211	0	0	0	0	0	2	0	0	0	0	0	0
OTU2212	3	3	2	9	9	13	11	6	9	15	9	20
OTU2213	0	0	0	4	2	4	1	0	0	1	1	0
OTU2214	0	0	0	1	0	0	0	0	0	0	0	0
OTU2215	0	0	0	0	0	0	0	0	0	0	0	0
OTU2216	3	0	0	0	0	2	1	1	0	2	2	0
OTU2217	0	0	0	0	1	0	1	0	1	0	0	0
OTU2218	3	1	0	1	2	5	6	3	2	2	3	5
OTU2219	0	0	0	1	0	0	0	0	0	0	0	0
OTU222	60	42	54	13	16	15	73	106	104	13	16	9
OTU2220	0	0	1	2	1	0	0	1	0	0	0	0
OTU2221	31	16	20	84	98	73	130	100	56	36	41	80
OTU2222	1	1	4	4	5	8	1	4	2	3	1	6
OTU2223	3	5	1	19	20	21	3	10	3	11	4	8
OTU2224	2	0	0	2	0	0	0	1	0	0	0	1
OTU2225	0	0	1	6	6	3	4	2	2	0	2	2
OTU2226	0	1	2	0	0	0	3	1	0	1	0	0
OTU2227	24	14	10	14	18	16	11	4	5	5	2	6
OTU2228	2	1	2	5	3	2	0	1	2	3	2	1
OTU2229	1	0	0	5	7	0	4	1	2	2	2	3
OTU223	2148	2157	2245	824	944	1071	2920	2848	3034	1699	1597	1233
OTU2230	1	1	2	2	2	9	3	12	1	4	7	6
OTU2231	0	0	0	0	0	0	0	0	0	0	0	0
OTU2232	5	3	0	6	5	10	6	6	2	12	6	14
OTU2233	0	1	0	0	1	1	0	0	2	1	0	0
OTU2234	0	0	1	10	10	7	8	5	2	11	7	6
OTU2235	0	0	0	3	4	20	0	0	0	0	0	0
OTU2236	0	0	0	0	3	1	2	1	1	1	3	1
OTU2237	0	0	0	0	0	0	0	1	1	0	0	0
OTU2238	0	0	0	0	0	0	0	0	0	0	0	0
OTU2239	0	0	0	1	0	1	0	0	0	0	0	0
OTU224	19	21	40	12	22	12	565	659	563	10	6	8
OTU2240	0	0	0	1	0	0	0	0	0	0	0	0
OTU2241	1	0	0	1	0	0	0	0	0	0	1	0
OTU2242	14	9	6	53	29	33	27	11	14	21	29	21
OTU2243	3	3	3	24	9	8	13	3	4	10	9	11
OTU2244	1	0	0	29	17	14	6	6	1	7	7	7
OTU2245	12	8	11	30	19	23	6	9	6	14	21	11
OTU2246	0	1	1	5	4	3	1	0	2	2	3	3
OTU2247	3	6	7	28	30	15	15	14	5	3	6	11
OTU2248	2	0	1	6	6	4	3	2	4	6	5	3
OTU2249	0	0	0	1	0	2	0	0	0	0	0	0
OTU225	115	116	85	135	199	179	164	184	183	187	228	227
OTU2250	3	7	2	5	4	2	8	4	4	1	6	11
OTU2251	1	1	0	4	2	2	0	0	1	3	2	1
OTU2252	2	0	0	4	2	1	0	0	0	0	1	0
OTU2253	4	1	1	9	4	6	7	6	1	1	1	4
OTU2254	0	0	0	10	3	6	2	3	1	2	0	2
OTU2255	0	0	0	2	0	0	0	0	0	0	0	0
OTU2256	1	4	3	18	24	11	11	16	13	13	17	11
OTU2257	0	0	0	10	6	4	3	0	1	3	1	0
OTU2258	1	0	0	6	4	6	0	0	0	0	1	0
OTU2259	1	0	0	6	2	2	2	1	3	1	1	1
OTU226	22	25	27	93	98	67	25	13	10	44	58	38
OTU2260	0	0	0	5	1	0	0	0	0	0	0	1
OTU2261	0	0	0	7	3	3	0	0	0	0	0	0
OTU2262	1	1	0	6	10	14	1	4	4	2	3	3
OTU2263	0	0	0	2	0	0	0	0	0	0	0	0
OTU2264	0	0	0	2	0	0	0	0	0	0	0	0
OTU2265	0	0	1	5	4	2	2	2	2	1	0	0
OTU2266	0	0	1	3	0	0	0	0	3	3	2	0
OTU2267	1	0	0	4	5	3	0	2	0	2	1	1
OTU2268	0	0	0	3	1	2	0	0	0	0	0	0
OTU2269	1	0	0	4	2	4	2	2	0	2	1	3
OTU227	489	545	396	199	143	155	142	146	210	132	124	112
OTU2270	0	1	1	18	16	12	5	7	4	3	2	5
OTU2271	0	0	0	1	0	0	1	0	0	0	0	0
OTU2272	0	0	0	3	0	0	0	0	0	0	0	0
OTU2273	0	0	1	19	12	8	3	5	3	2	8	4
OTU2274	2	0	1	3	0	12	1	1	0	0	0	1
OTU2275	1	0	1	21	36	18	0	0	0	2	1	2
OTU2276	1	4	2	4	8	1	5	8	4	6	6	6
OTU2277	0	0	0	5	0	4	0	0	0	0	1	1
OTU2278	0	0	0	3	0	0	0	2	0	0	0	1
OTU2279	0	0	0	3	8	2	2	2	1	0	0	1
OTU228	10	10	5	9	14	9	13	14	7	8	4	22
OTU2280	0	0	0	1	3	2	1	0	1	0	0	0
OTU2281	0	1	0	0	2	0	0	0	0	0	0	0
OTU2282	0	0	0	1	2	0	1	0	0	0	1	0
OTU2283	1	4	2	7	7	10	7	1	4	4	4	6
OTU2284	2	1	0	3	3	8	7	1	7	1	3	2
OTU2285	0	0	0	3	7	7	0	0	0	0	0	0
OTU2286	0	0	0	1	4	2	0	0	0	0	0	1
OTU2287	0	1	0	2	3	2	1	0	1	1	0	0
OTU2288	2	1	1	22	48	36	3	1	2	3	6	0
OTU2289	0	1	0	9	8	7	1	1	3	5	1	1
OTU229	51	87	71	92	94	107	90	105	154	97	81	88
OTU2290	0	0	1	18	13	10	1	6	2	3	8	5
OTU2291	2	2	2	3	5	4	5	2	1	2	4	5
OTU2292	1	1	0	5	7	0	4	4	1	1	1	5
OTU2293	0	0	1	1	7	3	0	2	0	1	0	2
OTU2294	0	1	1	5	7	4	5	2	2	0	3	3
OTU2295	2	0	0	4	9	1	2	0	0	1	1	2
OTU2296	5	1	1	4	2	0	2	5	0	0	0	2
OTU2297	0	0	0	5	8	1	1	0	0	0	1	0
OTU2298	0	0	0	0	0	1	0	0	0	0	0	0
OTU2299	1	0	0	4	1	3	3	0	2	1	1	3
OTU23	0	0	0	0	3	6	1	0	2	0	1	0
OTU230	57	42	47	228	186	134	295	172	121	101	124	186
OTU2300	0	0	0	0	0	3	0	0	0	0	0	0
OTU2301	0	1	0	5	5	9	2	2	0	5	2	7
OTU2302	5	4	4	10	14	10	9	10	7	1	6	3
OTU2303	0	0	0	1	0	7	0	1	0	0	0	0
OTU2304	0	0	0	10	12	13	0	1	0	3	0	1
OTU2305	1	1	0	14	8	5	8	5	4	3	10	10
OTU2306	0	0	0	0	0	2	0	0	0	0	0	0
OTU2307	1	2	0	6	5	8	2	3	3	1	1	5
OTU2308	0	0	0	0	0	2	0	0	0	0	0	0
OTU2309	0	0	2	3	9	5	0	0	0	0	2	0
OTU231	9	13	14	144	160	134	144	55	60	51	80	80
OTU2310	0	0	0	2	3	2	0	2	0	2	1	0
OTU2311	0	0	0	1	0	3	0	0	0	0	0	0
OTU2312	0	0	0	3	3	4	0	2	0	0	0	0
OTU2313	0	0	0	1	2	2	0	0	0	0	0	0
OTU2314	11	12	16	16	7	20	14	10	23	16	10	17
OTU2315	0	0	0	0	0	3	2	0	0	0	0	0
OTU2316	0	0	0	2	1	4	0	0	0	0	0	0
OTU2317	0	0	0	0	0	6	0	0	0	0	0	0
OTU2318	0	0	0	0	1	3	0	0	0	0	0	0
OTU2319	0	0	1	1	0	3	0	0	0	1	1	0
OTU232	141	141	133	112	126	133	102	68	74	96	103	125
OTU2320	1	0	1	0	2	8	0	0	0	0	1	0
OTU2321	5	6	3	65	51	35	14	10	14	16	24	13
OTU2322	14	18	11	33	42	24	56	39	23	25	28	38
OTU2323	38	24	22	64	77	62	65	50	19	48	47	73
OTU2324	8	1	1	24	15	11	5	13	7	4	22	14
OTU2325	1	1	0	5	1	7	1	0	0	1	2	0
OTU2326	9	10	10	78	68	49	18	33	19	30	38	50
OTU2327	5	3	3	45	24	9	10	20	13	17	17	24
OTU2328	1	1	1	20	21	9	3	11	8	17	20	18
OTU2329	1	0	1	31	26	17	12	12	11	10	17	17
OTU233	35	48	41	4	1	2	5	14	21	6	3	4
OTU2330	8	9	5	65	67	36	40	29	20	33	49	33
OTU2331	2	0	0	7	5	5	0	0	0	0	2	0
OTU2332	3	5	2	7	3	4	9	2	2	4	5	4
OTU2333	2	0	0	1	1	1	1	0	1	0	3	2
OTU2334	2	2	0	13	6	6	4	4	1	2	3	6
OTU2335	1	0	0	2	5	6	1	1	3	2	5	1
OTU2336	73	82	89	86	51	30	6	31	19	26	20	36
OTU2337	0	0	0	2	4	0	0	0	1	0	0	2
OTU2338	0	0	0	0	0	0	3	0	0	0	0	0
OTU2339	0	0	1	0	0	1	0	0	0	0	0	0
OTU234	0	0	0	2	1	1	0	0	0	0	0	0
OTU2340	1	0	3	21	33	16	11	6	3	11	19	21
OTU2341	1	0	1	3	7	5	1	0	3	0	2	3
OTU2342	0	0	0	0	0	0	0	0	0	0	0	0
OTU2343	1	0	1	4	0	1	5	1	0	0	0	4
OTU2344	1	0	0	4	0	1	0	0	0	0	0	0
OTU2345	0	0	0	2	0	0	0	0	0	0	0	0
OTU2346	2	5	3	5	2	2	4	1	2	1	0	0
OTU2347	1	1	1	3	2	1	4	4	0	0	3	1
OTU2348	9	1	7	22	20	6	7	9	4	8	9	17
OTU2349	0	0	0	0	2	0	0	0	0	0	0	0
OTU235	59	59	51	60	65	73	50	66	68	91	97	92
OTU2350	0	0	0	0	0	4	1	0	0	0	0	0
OTU2351	0	3	1	1	3	4	3	0	1	1	1	0
OTU2352	0	0	0	0	0	4	3	0	1	0	0	0
OTU2353	1	1	1	6	12	5	1	2	3	2	2	8
OTU2354	0	1	0	1	1	4	3	0	1	0	1	0
OTU2355	0	0	0	0	2	0	0	0	0	0	1	0
OTU2356	5	1	0	5	8	2	9	4	2	8	11	6
OTU2357	0	0	0	0	0	0	0	0	0	0	2	0
OTU2358	16	11	12	138	121	65	48	81	68	34	52	83
OTU2359	0	0	0	0	0	0	1	0	0	0	0	0
OTU236	121	113	80	85	105	84	126	136	84	107	144	168
OTU2360	0	2	4	5	4	5	3	1	2	0	2	1
OTU2361	1	0	1	2	6	2	0	2	1	4	1	0
OTU2362	2	4	0	5	2	4	1	0	1	0	2	1
OTU2363	2	1	0	2	0	0	0	0	2	0	3	1
OTU2364	1	0	4	1	0	6	1	2	2	1	1	3
OTU2365	1	2	0	0	0	1	1	0	0	2	0	1
OTU2366	0	0	0	0	0	2	0	0	1	0	0	0
OTU237	134	171	187	72	65	98	319	364	517	81	91	73
OTU238	6	4	2	2	3	0	7	3	5	0	6	2
OTU239	248	191	194	168	164	185	76	96	67	123	111	116
OTU24	3	2	0	27	18	13	9	18	11	11	13	9
OTU240	5	9	41	6	29	168	79	50	24	41	48	47
OTU241	61	57	47	47	42	58	70	39	43	58	34	44
OTU242	97	32	32	75	100	72	77	97	32	24	35	87
OTU243	61	42	24	131	165	148	208	239	106	56	57	160
OTU244	35	28	21	42	33	31	36	32	8	22	28	15
OTU245	28	28	30	182	208	275	17	25	23	54	50	56
OTU246	86	85	84	73	66	72	22	35	32	60	60	51
OTU247	35	21	20	44	42	51	31	22	13	19	19	19
OTU248	32	26	19	36	33	29	19	33	24	44	42	40
OTU249	0	1	0	0	1	0	0	0	1	0	1	1
OTU25	4	2	1	13	9	14	12	1	8	8	6	4
OTU250	0	0	1	0	0	0	0	0	0	0	0	0
OTU251	4	2	5	4	5	3	2	0	0	1	0	3
OTU252	4	0	3	3	3	2	1	5	1	2	1	3
OTU253	93	120	84	73	68	64	73	78	88	90	106	117
OTU254	11	10	18	15	17	13	21	15	19	12	13	15
OTU255	40	40	46	84	91	64	29	17	22	45	55	35
OTU256	19	15	13	2	4	8	6	12	21	61	71	50
OTU257	8	9	9	30	28	28	12	4	13	180	178	155
OTU258	19	25	25	23	20	35	43	31	28	29	36	22
OTU259	32	16	5	65	84	69	43	52	24	30	24	75
OTU26	0	3	1	4	6	3	0	1	1	5	2	6
OTU260	18	19	25	54	69	56	19	27	20	21	21	43
OTU261	14	10	6	48	51	45	54	29	18	16	46	36
OTU262	34	38	19	23	23	20	12	16	11	15	19	13
OTU263	20	13	6	33	43	19	18	18	17	25	34	40
OTU264	7	3	4	36	19	19	8	4	1	12	17	25
OTU265	17	13	13	28	52	41	101	62	23	13	30	45
OTU266	23	13	13	37	39	40	17	15	14	24	30	26
OTU267	8	8	5	10	5	7	11	4	5	6	7	8
OTU268	5	9	6	4	6	3	5	11	6	3	8	15
OTU269	20	6	15	42	66	67	8	13	6	17	21	27
OTU27	0	0	0	0	1	0	0	0	0	0	0	0
OTU270	5	4	13	6	7	3	9	28	11	0	1	0
OTU271	0	1	3	8	15	10	10	7	12	6	6	11
OTU272	1	12	12	28	34	28	20	16	9	19	35	32
OTU273	7	1	2	44	79	45	20	11	10	15	12	28
OTU274	5	6	10	15	20	14	16	18	8	32	23	16
OTU275	5	3	1	4	3	5	8	6	4	3	6	9
OTU276	8	3	6	48	50	61	20	21	35	21	15	38
OTU277	8	4	5	14	23	15	6	9	7	11	13	22
OTU278	8	8	2	13	12	9	3	1	3	15	11	13
OTU279	15	11	7	45	52	29	12	7	12	24	28	21
OTU28	0	0	0	0	0	0	0	0	0	0	0	0
OTU280	1	1	1	23	25	9	10	11	8	6	6	9
OTU281	10	7	3	8	13	24	20	15	17	13	9	16
OTU282	0	1	0	8	1	1	3	2	2	2	6	4
OTU283	22	28	25	21	24	31	46	38	33	47	57	48
OTU284	17	21	20	9	10	9	15	42	30	18	21	25
OTU285	22	20	24	20	20	15	30	25	19	12	23	21
OTU286	4	2	2	6	5	9	23	12	5	8	10	9
OTU287	92	89	135	4	4	4	26	57	34	0	0	1
OTU288	4	10	5	36	39	28	3	3	6	7	13	6
OTU289	12	20	25	9	14	15	15	13	10	18	17	25
OTU29	0	0	0	0	0	0	0	0	0	0	0	0
OTU290	3	0	3	14	3	11	4	5	4	2	8	11
OTU291	4	5	1	7	12	15	12	6	1	19	14	17
OTU292	6	2	5	53	44	46	43	19	27	28	24	22
OTU293	7	3	3	3	3	2	17	9	1	1	3	6
OTU294	1	0	0	1	1	0	4	1	4	3	1	0
OTU295	5	4	8	17	21	32	4	3	6	14	17	12
OTU296	4	7	17	76	75	64	25	26	26	33	44	51
OTU297	5	2	4	31	40	34	20	16	17	3	5	3
OTU298	33	19	13	16	26	8	23	42	19	7	13	17
OTU299	0	2	2	1	0	1	1	0	0	1	0	1
OTU3	4	1	1	16	10	11	16	12	9	11	7	13
OTU30	0	0	0	0	0	0	0	0	0	0	0	0
OTU300	16	15	15	34	37	30	23	21	25	35	26	20
OTU301	4	14	1	28	21	25	9	18	10	7	18	25
OTU302	0	0	0	0	0	0	0	0	0	0	0	0
OTU303	2	4	5	3	2	5	1	1	5	9	4	6
OTU304	5	3	1	3	1	3	5	4	2	4	0	1
OTU305	13	7	6	35	24	25	14	33	7	1	14	7
OTU306	1	2	4	2	1	3	1	2	0	2	0	2
OTU307	6	5	1	20	26	11	19	7	5	7	14	13
OTU308	0	0	1	10	5	4	1	3	1	1	8	6
OTU309	9	4	4	6	5	11	11	7	2	4	3	3
OTU31	1	2	1	9	6	7	9	8	5	4	1	6
OTU310	664	846	837	489	272	568	698	966	1421	1009	649	736
OTU311	7	4	4	34	34	27	30	26	14	20	9	25
OTU312	5486	5441	5621	2126	2648	2962	7208	6020	7402	5524	5268	3769
OTU313	19	8	16	72	83	68	99	37	33	35	36	57
OTU314	11	9	9	12	12	13	1	5	3	5	5	14
OTU315	8	3	7	38	32	22	23	18	14	27	24	35
OTU316	1	0	0	5	3	6	3	0	3	3	1	1
OTU317	0	0	0	0	0	1	0	0	0	3	0	0
OTU318	10	9	4	26	39	34	15	29	17	21	13	24
OTU319	0	2	0	7	4	4	1	0	2	7	1	3
OTU32	16	10	13	59	70	42	61	33	32	29	27	40
OTU320	2	0	0	0	3	0	0	1	0	3	1	1
OTU321	28	16	11	18	30	28	47	30	24	16	18	25
OTU322	2	0	0	1	1	0	0	0	0	2	0	1
OTU323	5	3	0	29	23	12	3	14	9	17	16	19
OTU324	0	0	1	17	6	5	0	2	2	7	5	13
OTU325	2	0	1	5	10	7	2	3	3	3	2	6
OTU326	11	2	2	17	6	9	13	14	12	10	14	25
OTU327	2	3	0	18	14	6	4	3	2	10	9	7
OTU328	6	0	1	28	22	23	6	2	3	7	16	18
OTU329	11	21	12	28	53	35	80	45	23	33	18	47
OTU33	1	1	0	5	4	1	0	0	0	3	0	3
OTU330	10	14	22	47	52	48	12	9	12	22	29	27
OTU331	0	1	0	3	1	2	5	3	2	2	3	1
OTU332	0	0	0	5	0	3	1	6	1	5	2	5
OTU333	0	0	0	0	0	0	0	0	0	2	0	0
OTU334	0	6	4	2	1	2	3	1	1	3	1	1
OTU335	2	1	0	15	9	15	5	9	6	14	10	4
OTU336	18	13	15	49	61	35	27	13	21	31	34	44
OTU337	1	0	0	2	2	7	1	3	4	1	3	7
OTU338	2	1	0	5	5	9	3	6	3	4	4	5
OTU339	24	19	16	10	11	15	12	14	7	7	12	9
OTU34	0	0	1	2	2	4	0	2	0	1	0	1
OTU340	7	2	4	18	19	14	14	12	6	8	6	4
OTU341	0	0	0	2	1	0	0	0	0	2	1	1
OTU342	3	0	1	7	4	4	2	2	0	7	3	2
OTU343	3	2	3	29	54	55	8	14	9	7	9	13
OTU344	1	2	4	17	14	9	4	5	4	3	6	4
OTU345	1	3	2	11	7	7	4	4	2	3	10	9
OTU346	14	15	19	21	32	16	10	15	6	15	16	15
OTU347	0	0	0	1	0	1	0	1	0	1	1	0
OTU348	6	7	6	7	10	16	20	8	8	3	6	11
OTU349	0	0	3	12	11	22	1	6	5	13	7	12
OTU35	3	0	1	184	134	173	35	39	45	0	0	0
OTU350	0	2	2	10	6	8	4	3	3	5	5	13
OTU351	1	2	0	18	20	6	26	13	7	5	9	14
OTU352	0	0	0	0	1	1	1	0	0	0	2	1
OTU353	0	0	0	2	0	0	5	2	1	1	0	0
OTU354	1	4	1	6	2	6	0	0	3	3	3	4
OTU355	4	4	2	11	8	15	0	6	9	9	7	11
OTU356	6	2	4	14	26	21	6	8	5	7	10	3
OTU357	1	1	0	4	11	5	10	14	5	4	4	5
OTU358	0	0	0	0	4	6	0	0	2	2	2	3
OTU359	4	3	3	3	8	10	0	0	1	3	7	6
OTU36	10	5	10	153	177	218	56	39	37	98	68	106
OTU360	0	0	0	4	4	7	3	1	1	2	3	1
OTU361	0	0	3	2	2	43	18	9	3	5	12	4
OTU362	0	0	1	4	1	3	3	2	1	3	4	2
OTU363	0	6	2	19	31	20	12	7	3	13	11	19
OTU364	3	2	0	0	3	1	7	0	2	2	2	0
OTU365	2	1	5	11	14	13	13	6	2	9	7	5
OTU366	14	8	8	15	22	17	2	4	2	9	12	5
OTU367	1	1	0	3	0	3	7	1	1	0	2	1
OTU368	3	4	2	70	98	73	29	27	22	28	33	33
OTU369	5	3	3	37	20	32	4	13	13	29	21	23
OTU37	10	10	16	76	44	38	51	26	29	37	53	64
OTU370	0	0	0	0	1	1	2	1	0	0	2	0
OTU371	2	4	2	14	13	19	5	5	12	5	10	10
OTU372	2	6	6	9	10	9	8	5	10	11	11	11
OTU373	1	0	0	3	0	2	0	1	1	4	3	3
OTU374	6	4	1	13	14	11	14	6	1	6	12	10
OTU375	3	5	7	8	6	9	2	2	3	3	6	6
OTU376	9	4	9	22	22	10	16	7	8	15	22	24
OTU377	1	3	2	5	4	0	9	3	4	1	7	5
OTU378	0	0	1	0	0	0	0	0	0	0	2	0
OTU379	0	1	2	0	0	0	0	1	0	1	2	0
OTU38	5	13	2	44	56	53	91	35	26	27	30	32
OTU380	0	0	1	10	19	27	18	6	6	13	10	18
OTU381	0	0	0	1	1	2	2	0	0	0	5	4
OTU382	14	25	28	19	23	17	9	2	11	25	37	19
OTU383	11	8	8	12	5	13	2	4	2	1	2	4
OTU384	1	4	1	44	33	28	23	16	10	7	17	18
OTU385	0	0	0	0	0	0	0	0	0	3	8	5
OTU386	3	0	0	8	5	8	1	1	2	4	5	8
OTU387	0	0	0	10	6	11	7	2	3	1	3	5
OTU388	2	1	5	17	11	10	2	7	6	7	8	15
OTU389	0	0	0	2	0	0	0	0	0	0	3	2
OTU39	26	7	14	33	46	29	57	68	18	19	22	54
OTU390	0	0	0	21	24	30	24	8	6	9	4	9
OTU391	0	0	0	1	0	0	0	0	0	1	0	2
OTU392	0	6	0	28	22	14	11	5	10	5	12	9
OTU393	0	0	0	4	3	4	0	0	2	0	1	4
OTU394	31	31	28	4	22	12	4	6	3	12	13	18
OTU395	3	0	2	11	22	13	6	4	1	0	2	7
OTU396	0	3	2	14	8	7	1	3	2	2	4	4
OTU397	6	9	14	33	21	16	24	17	12	15	19	15
OTU398	7	6	2	5	4	4	5	9	4	5	4	7
OTU399	1	1	1	1	2	1	1	0	0	0	0	4
OTU4	2	2	1	7	8	1	10	6	4	8	6	5
OTU40	22	14	19	86	92	79	55	43	44	62	67	85
OTU400	12	14	16	17	12	7	11	8	13	16	11	13
OTU401	0	0	11	2	4	18	15	5	10	4	11	6
OTU402	2	4	2	7	14	7	7	6	3	5	7	3
OTU403	7	3	4	22	24	22	12	8	7	10	7	11
OTU404	2	0	2	10	3	3	7	1	2	3	2	6
OTU405	1	1	3	5	6	12	1	1	3	1	0	12
OTU406	2	0	0	6	7	12	1	0	1	1	7	1
OTU407	1	1	0	21	28	11	7	7	3	2	4	8
OTU408	8	11	10	8	1	0	1	1	0	0	3	2
OTU409	2	0	0	0	0	0	0	0	0	0	0	0
OTU41	7	8	4	40	46	28	35	25	23	20	27	26
OTU410	4	5	5	0	0	0	2	5	7	0	0	0
OTU411	3	3	3	0	1	2	1	1	1	0	0	1
OTU412	1	1	0	3	3	5	1	0	2	1	3	1
OTU413	2	0	0	3	4	2	1	0	0	0	1	1
OTU414	3	3	7	16	7	4	5	2	9	1	1	0
OTU415	1	4	1	8	6	15	5	3	2	5	11	7
OTU416	42	41	36	1	0	1	0	0	0	3	1	1
OTU417	2	1	0	0	0	0	0	0	1	0	0	0
OTU418	11	6	10	4	6	7	1	4	3	8	4	5
OTU419	2	0	2	0	0	0	2	3	2	3	1	0
OTU42	14	15	13	104	88	69	68	39	23	51	59	65
OTU420	1	3	0	6	8	8	2	2	2	1	3	4
OTU421	15	6	7	6	2	0	0	0	0	0	0	0
OTU422	1	2	0	2	8	0	1	1	0	1	1	1
OTU423	0	2	0	6	0	0	0	0	1	1	0	0
OTU424	5	6	10	7	9	4	14	7	13	13	14	10
OTU425	0	1	0	1	0	0	0	0	0	0	0	0
OTU426	3	6	1	7	11	15	2	3	1	6	1	1
OTU427	3	3	4	4	8	4	4	2	0	1	1	2
OTU428	1	1	0	1	1	1	0	0	0	2	0	0
OTU429	74	61	41	15	30	20	26	27	23	24	23	16
OTU43	6	12	12	75	79	48	32	35	31	51	51	41
OTU430	0	0	2	1	0	0	1	0	0	0	0	0
OTU431	7	6	6	0	3	2	0	3	1	6	5	2
OTU432	0	1	2	10	4	10	0	4	1	3	2	7
OTU433	0	0	4	1	0	5	3	0	0	0	1	0
OTU434	2	1	1	2	4	5	10	4	9	2	3	0
OTU435	18	23	25	27	32	26	2	8	7	15	17	23
OTU436	8	2	1	6	9	5	8	2	3	3	4	5
OTU437	2	8	7	19	13	24	4	3	3	9	10	6
OTU438	3	1	4	7	4	5	2	1	2	10	5	6
OTU439	0	0	0	0	2	4	3	1	0	0	2	0
OTU44	90	50	31	83	102	68	154	157	62	53	66	127
OTU440	0	0	0	1	2	3	3	2	1	0	0	3
OTU441	4	0	2	8	8	7	15	10	3	3	4	6
OTU442	0	0	0	1	2	0	2	0	0	0	0	0
OTU443	0	1	1	5	9	7	9	9	1	1	7	2
OTU444	1	1	1	3	10	7	11	4	4	3	5	8
OTU445	0	0	0	2	4	1	3	0	1	0	1	0
OTU446	0	0	0	2	4	2	2	3	1	0	0	2
OTU447	1	2	1	12	7	2	9	2	4	5	3	5
OTU448	2	1	1	1	1	0	10	2	2	0	1	2
OTU449	2	1	5	2	7	47	31	10	4	1	15	9
OTU45	23	21	20	103	94	58	74	35	37	62	61	102
OTU450	1	1	1	2	0	1	4	0	0	0	2	0
OTU451	2	1	0	7	4	0	6	1	0	2	2	8
OTU452	0	0	0	2	1	3	2	0	0	3	2	7
OTU453	0	0	1	2	1	0	1	0	2	2	1	0
OTU454	3	0	0	0	0	2	9	4	0	0	1	1
OTU455	0	0	0	1	0	0	4	8	1	0	0	0
OTU456	2	0	1	14	17	11	7	10	12	6	7	7
OTU457	219	254	268	209	224	337	136	187	188	220	202	203
OTU458	0	0	0	1	3	1	5	8	5	1	0	8
OTU459	0	0	0	1	1	2	1	3	0	2	0	0
OTU46	2	1	1	23	14	18	8	12	8	4	9	11
OTU460	1	1	4	4	8	6	1	8	8	1	0	4
OTU461	1	1	0	3	3	3	6	0	9	1	1	0
OTU462	0	0	0	2	0	0	0	1	1	5	4	2
OTU463	1	1	2	3	3	3	1	8	9	2	0	3
OTU464	12	3	2	5	2	2	9	5	2	2	1	2
OTU465	3	1	2	2	0	1	1	0	2	1	2	1
OTU466	5	5	7	45	42	34	16	13	13	11	7	22
OTU467	0	0	0	0	0	0	0	1	3	0	0	0
OTU468	0	1	2	10	8	3	3	3	3	9	4	1
OTU469	12	17	14	8	10	12	21	11	34	0	3	2
OTU47	0	0	0	7	8	6	7	2	2	8	3	0
OTU470	3	7	4	5	5	5	2	8	3	4	9	6
OTU471	0	0	0	0	0	0	0	0	2	0	0	0
OTU472	1	1	0	2	4	2	1	0	4	1	0	1
OTU473	0	1	0	5	11	6	0	0	2	2	4	4
OTU474	0	0	0	3	0	0	0	1	0	0	0	2
OTU475	32	15	9	16	17	32	4	7	1	12	12	18
OTU476	3	2	9	9	12	7	6	8	2	5	11	7
OTU477	1	2	15	2	9	28	26	14	3	4	8	6
OTU478	2	0	0	2	0	2	0	0	1	0	0	1
OTU479	0	0	0	0	0	0	0	0	0	0	0	0
OTU48	3	1	1	31	39	24	15	22	16	23	25	23
OTU480	0	0	0	0	0	0	0	0	0	0	0	0
OTU481	4	2	2	0	2	5	3	2	0	1	0	1
OTU482	0	0	0	0	1	0	0	0	0	0	0	0
OTU483	1	0	0	0	0	1	0	0	0	0	2	0
OTU484	0	0	1	0	0	1	0	1	0	0	0	1
OTU485	3	3	2	4	6	2	8	5	5	2	3	2
OTU486	4	3	1	1	0	2	1	1	0	2	1	0
OTU487	0	0	1	0	0	0	0	0	0	0	0	0
OTU488	0	0	0	0	0	0	1	0	0	0	0	0
OTU489	0	0	0	0	0	0	0	0	0	0	0	0
OTU49	13	15	9	29	41	30	14	11	11	17	15	26
OTU490	0	0	1	1	3	1	1	1	5	4	2	1
OTU491	1	1	0	1	0	0	0	2	1	0	0	0
OTU492	0	0	0	1	0	0	3	1	0	0	1	0
OTU493	1	1	2	0	3	1	1	1	0	2	1	4
OTU494	2	0	3	1	4	3	0	1	0	0	0	0
OTU495	0	1	0	4	5	4	1	2	1	0	1	3
OTU496	1	1	0	0	0	2	0	1	0	0	0	0
OTU497	1	0	0	0	0	0	0	0	0	0	2	0
OTU498	2	2	0	3	2	5	0	1	1	4	6	2
OTU499	0	0	0	0	0	0	0	0	0	0	0	0
OTU5	0	0	0	6	10	12	4	0	3	7	7	4
OTU50	2	5	4	36	27	24	26	17	9	21	18	17
OTU500	2	1	0	2	5	3	1	0	1	2	0	2
OTU501	3	3	2	6	10	7	32	17	12	8	7	6
OTU502	0	0	0	0	0	0	0	0	0	0	0	0
OTU503	4	1	1	1	0	1	0	0	0	3	2	1
OTU504	1	0	0	0	0	0	1	0	1	0	0	1
OTU505	4	4	0	2	6	4	1	1	0	1	0	0
OTU506	8	4	4	7	4	6	19	7	1	12	2	3
OTU507	0	0	0	0	0	0	0	0	0	0	0	0
OTU508	0	0	0	0	0	0	0	0	0	0	0	0
OTU509	1	0	0	0	1	1	0	0	0	0	0	2
OTU51	16	21	8	86	79	76	71	45	45	50	59	74
OTU510	0	0	0	0	1	0	0	0	0	0	0	0
OTU511	5	4	0	23	8	13	41	10	3	9	16	12
OTU512	1	0	0	0	1	1	0	1	1	0	2	4
OTU513	1	0	0	0	0	0	0	0	0	0	0	0
OTU514	4	1	4	1	6	1	7	6	1	4	7	8
OTU515	2	2	0	4	4	0	3	4	0	0	1	2
OTU516	2	2	0	20	26	16	20	5	2	6	4	7
OTU517	4	0	1	5	7	6	7	4	6	3	4	5
OTU518	0	2	1	1	0	6	1	1	0	0	1	0
OTU519	0	0	0	1	1	0	0	0	0	1	0	1
OTU52	33	39	20	20	26	11	49	37	43	28	24	31
OTU520	0	0	0	0	0	0	0	0	0	0	0	0
OTU521	0	0	0	0	0	0	0	0	0	0	0	0
OTU522	0	0	0	0	0	0	0	0	0	0	0	0
OTU523	1	0	0	0	5	4	3	1	3	0	0	1
OTU524	0	0	0	0	0	0	0	0	0	0	0	0
OTU525	18	13	12	3	1	6	1	1	2	6	5	6
OTU526	0	0	0	0	0	0	0	0	0	0	1	0
OTU527	20	25	16	2	4	5	21	7	13	17	20	10
OTU528	0	0	0	0	0	0	0	0	0	0	0	0
OTU529	1	1	0	1	0	0	6	0	2	0	0	1
OTU53	9	5	9	11	17	17	26	8	13	9	19	18
OTU530	0	0	0	0	0	0	0	0	0	0	0	0
OTU531	15	6	6	25	26	28	14	19	17	31	36	46
OTU532	0	1	1	2	0	0	0	2	0	3	3	3
OTU533	0	0	0	0	0	1	1	0	0	0	0	0
OTU534	0	1	0	0	0	1	2	1	0	0	0	0
OTU535	0	1	0	2	1	1	1	0	1	0	1	0
OTU536	3	1	1	7	9	6	6	8	3	2	3	3
OTU537	4	1	2	17	13	8	2	6	3	3	7	7
OTU538	0	0	0	21	14	27	0	0	0	5	5	14
OTU539	0	0	0	3	1	1	0	0	0	0	0	0
OTU54	14	7	7	43	32	37	35	12	14	19	17	24
OTU540	1	0	0	0	1	1	2	0	1	0	0	3
OTU541	4	4	2	6	6	4	18	6	10	5	0	5
OTU542	1	1	0	6	2	2	8	1	2	3	8	3
OTU543	2	0	2	16	8	10	11	6	4	7	5	3
OTU544	0	0	0	3	3	2	0	1	3	2	2	0
OTU545	0	0	0	5	12	6	0	0	1	0	0	1
OTU546	0	0	0	1	0	0	0	1	0	0	0	0
OTU547	2	0	1	1	2	0	5	1	0	0	2	1
OTU548	1	0	6	25	28	20	4	1	1	1	0	0
OTU549	0	0	0	7	5	3	0	2	3	0	0	4
OTU55	36	24	15	27	27	27	49	43	27	24	28	44
OTU550	1	4	0	3	5	2	0	6	3	4	3	2
OTU551	9	12	11	31	36	24	4	26	12	6	14	13
OTU552	0	0	1	3	0	0	0	0	0	0	0	0
OTU553	0	0	0	1	0	0	0	0	0	0	0	0
OTU554	0	0	1	2	0	0	1	0	0	1	1	0
OTU555	0	0	0	4	3	5	0	0	0	2	2	3
OTU556	2	4	3	1	2	0	5	0	3	2	3	1
OTU557	0	0	0	2	0	1	0	0	0	0	0	0
OTU558	1	1	1	16	16	21	0	0	0	5	3	0
OTU559	0	0	0	5	1	2	0	0	1	4	0	1
OTU56	0	2	0	13	14	6	7	2	5	25	12	27
OTU560	0	0	0	3	0	1	0	0	0	0	0	0
OTU561	0	0	0	2	0	0	0	0	0	0	1	1
OTU562	0	0	0	4	1	8	0	0	1	0	0	1
OTU563	0	1	2	9	7	6	3	5	3	4	2	7
OTU564	2	2	4	9	5	7	0	2	0	1	1	3
OTU565	0	0	0	3	0	1	0	0	0	0	1	1
OTU566	1	1	1	5	4	2	1	4	0	0	0	0
OTU567	4	4	5	47	65	40	30	22	19	17	24	26
OTU568	0	2	0	4	7	6	1	2	1	1	1	3
OTU569	4	4	7	9	14	19	1	3	3	0	0	0
OTU57	4	3	1	47	50	55	14	8	9	21	27	20
OTU570	0	0	0	5	4	3	0	0	0	1	0	0
OTU571	0	0	0	5	0	1	2	0	0	0	0	0
OTU572	6	6	4	5	5	4	0	0	0	0	0	0
OTU573	0	0	0	0	2	0	0	0	0	0	0	0
OTU574	2	1	0	10	9	2	0	0	0	0	0	1
OTU575	0	0	1	8	12	3	3	0	1	4	1	0
OTU576	0	0	0	1	2	2	0	1	1	1	0	1
OTU577	1	1	0	1	5	5	0	2	2	1	1	1
OTU578	0	0	0	5	10	7	1	0	0	4	3	1
OTU579	0	0	0	7	0	3	0	0	0	1	0	0
OTU58	3	5	4	54	35	40	16	14	16	17	21	18
OTU580	0	0	1	4	0	4	0	1	0	1	0	0
OTU581	0	0	0	3	0	2	3	0	0	0	0	0
OTU582	23	14	21	1	0	3	12	8	8	0	0	0
OTU583	0	1	1	0	1	19	0	0	2	0	1	3
OTU584	0	0	0	0	0	2	0	0	0	0	0	0
OTU585	0	0	0	0	0	2	0	0	0	0	0	0
OTU586	0	0	0	0	0	17	14	0	0	0	1	0
OTU587	0	0	0	0	0	2	1	1	0	0	0	0
OTU588	0	3	2	2	3	5	3	0	0	3	4	2
OTU589	0	0	0	1	1	5	0	0	0	0	0	0
OTU59	16	25	15	69	74	56	48	47	37	43	54	59
OTU590	1	0	1	0	2	3	4	4	0	0	0	0
OTU591	0	0	0	0	0	2	0	0	0	0	0	0
OTU592	83	73	95	103	125	156	48	49	71	96	99	104
OTU593	10	11	8	88	103	66	138	58	36	54	54	70
OTU594	0	0	0	0	2	1	0	0	1	1	0	1
OTU595	3	2	1	16	24	20	1	3	3	2	0	0
OTU596	0	1	2	13	7	10	2	1	2	4	5	6
OTU597	10	8	5	88	94	72	68	40	44	51	49	69
OTU598	1	0	0	0	0	2	0	0	0	0	0	0
OTU599	0	0	2	22	11	10	15	9	1	5	11	8
OTU6	1	1	1	4	4	6	14	6	11	10	4	11
OTU60	2	5	0	108	105	75	21	23	25	37	49	53
OTU600	161	153	145	119	152	138	114	167	142	222	206	232
OTU601	26	9	1	23	45	30	29	77	34	34	11	64
OTU602	6	5	7	8	10	5	2	10	9	4	18	15
OTU603	50	69	50	61	83	85	124	87	106	81	78	111
OTU604	8	5	4	34	35	24	27	18	12	16	26	18
OTU605	3	5	0	8	3	15	3	1	7	11	11	10
OTU606	53	56	47	24	11	20	10	5	16	18	13	9
OTU607	7	10	2	20	30	12	20	66	22	20	6	39
OTU608	12	13	12	60	60	68	21	19	31	24	21	31
OTU609	13	8	7	65	68	49	80	32	26	30	58	50
OTU61	5	14	12	8	10	5	1	9	9	11	8	6
OTU610	3	1	1	6	8	10	2	2	3	4	5	1
OTU611	1	0	0	0	0	0	0	0	0	0	0	0
OTU612	0	0	0	0	0	3	3	0	0	0	0	0
OTU613	6	4	3	30	10	15	15	13	9	11	20	15
OTU614	4	3	4	33	17	12	20	14	14	16	6	8
OTU615	10	5	3	28	24	15	12	9	5	17	17	20
OTU616	0	0	1	3	0	2	0	0	0	3	2	1
OTU617	0	1	0	1	1	0	0	2	0	1	0	1
OTU618	16	8	6	9	6	11	7	3	4	17	11	12
OTU619	0	0	1	0	0	0	1	2	1	17	21	28
OTU62	9	7	5	18	26	18	46	21	11	13	13	13
OTU620	3	7	8	24	22	16	11	5	9	9	5	7
OTU621	0	0	0	0	2	0	0	0	0	2	0	1
OTU622	4	9	4	4	6	4	4	13	12	4	3	12
OTU623	2	1	7	26	24	16	15	12	13	19	11	13
OTU624	0	0	0	0	1	1	0	1	3	2	1	2
OTU625	3	2	1	9	9	7	11	6	4	6	5	8
OTU626	1	1	0	21	35	34	16	10	12	15	20	31
OTU627	4	4	2	37	46	39	57	18	7	25	30	23
OTU628	2	0	1	19	27	21	28	8	21	12	20	28
OTU629	2	4	3	50	40	46	29	13	14	24	16	22
OTU63	6	11	0	48	53	39	24	22	24	27	29	25
OTU630	0	0	0	0	1	1	0	1	0	3	0	0
OTU631	0	0	2	3	0	1	3	0	0	2	0	3
OTU632	17	13	21	28	31	19	36	18	12	20	26	21
OTU633	1	1	1	17	22	19	6	6	10	15	12	13
OTU634	5	8	4	9	10	9	13	8	12	11	12	8
OTU635	0	0	0	0	2	0	2	0	0	3	0	0
OTU636	0	0	0	0	0	0	1	0	0	1	0	0
OTU637	0	1	0	3	2	2	1	0	1	1	5	6
OTU638	1	0	0	1	4	0	2	3	2	0	3	0
OTU639	0	1	0	4	2	2	3	1	1	5	8	4
OTU64	8	2	6	35	17	24	26	5	15	20	20	16
OTU640	11	9	3	27	23	12	17	6	9	17	16	16
OTU641	4	15	6	3	4	3	4	5	2	16	14	26
OTU642	0	1	0	0	1	2	0	0	0	0	2	0
OTU643	0	0	0	16	9	9	6	2	3	0	4	8
OTU644	0	0	1	2	0	0	5	0	3	0	3	5
OTU645	2	3	2	13	15	18	13	9	8	5	6	8
OTU646	0	0	0	5	6	3	8	2	6	3	9	2
OTU647	0	0	0	2	5	3	0	1	1	1	1	3
OTU648	0	0	0	3	0	0	0	0	1	0	1	0
OTU649	1	3	0	0	0	0	6	0	0	2	3	1
OTU65	2	1	3	25	14	24	55	20	13	15	18	14
OTU650	10	13	10	44	40	28	62	16	23	28	27	39
OTU651	3	3	2	6	11	6	5	1	7	5	11	13
OTU652	4	4	1	2	3	10	3	3	4	8	6	12
OTU653	0	2	0	2	2	0	4	2	1	1	4	5
OTU654	1	0	0	2	2	2	0	0	0	2	0	2
OTU655	3	0	1	4	2	3	4	1	1	1	3	5
OTU656	0	0	0	0	2	0	1	0	0	0	0	1
OTU657	0	1	0	7	5	2	1	1	4	3	2	6
OTU658	1	0	1	11	24	8	2	2	4	6	7	10
OTU659	0	0	0	0	0	0	0	0	0	0	0	1
OTU66	11	5	3	21	15	15	30	22	9	7	11	18
OTU660	11	3	4	4	8	3	8	5	9	7	2	20
OTU661	0	0	0	0	0	1	0	1	0	1	0	2
OTU662	4	0	0	13	15	8	13	4	4	3	7	3
OTU663	4	2	3	27	31	16	28	16	11	19	16	30
OTU664	6	1	5	2	7	5	0	2	4	4	3	2
OTU665	3	7	5	17	13	26	9	10	15	7	14	14
OTU666	3	4	3	9	6	7	3	5	8	6	4	6
OTU667	1	3	2	13	11	5	17	7	6	7	5	7
OTU668	2	0	0	18	26	27	4	13	8	7	5	8
[truncated: 367 more rows]

## Sheet: taxa and abundance
taxonomy	OTU_ID	CK_1	CK_2	CK_3	MT_1	MT_2	MT_3	SL_1	SL_2	SL_3	BR_1	BR_2	BR_3
k__Bacteria; p__Omnitrophicaeota; c__Omnitrophia; o__Omnitrophales; f__Omnitrophaceae; g__Candidatus Omnitrophus; s__	OTU1	0	0	0	1.761e-05	1.761e-05	0	0	0	0	5.28299e-05	1.761e-05	1.761e-05
k__Bacteria; p__Gemmatimonadetes; c__Gemmatimonadetes; o__Gemmatimonadales; f__Gemmatimonadaceae; g__Gemmatimonas; s__	OTU10	5.28299e-05	0	5.28299e-05	0.00014088	0.00022893	0.00028176	0.0001761	0.00021132	8.80499e-05	5.28299e-05	0.00031698	0.000440249
k__Bacteria; p__Acidobacteria; c__Subgroup 6; o__; f__; g__; s__	OTU100	5.28299e-05	5.28299e-05	1.761e-05	0.000528299	0.00026415	0.00014088	0.00010566	3.52199e-05	5.28299e-05	0.00015849	0.00019371	0.00015849
k__Bacteria; p__Bacteroidetes; c__Bacteroidia; o__Chitinophagales; f__Chitinophagaceae; g__; s__	OTU1000	0	0	0	1.761e-05	0	0	0	0	0	0	0	0
k__Bacteria; p__Bacteroidetes; c__Bacteroidia; o__Chitinophagales; f__Chitinophagaceae; g__Chitinophaga; s__	OTU1001	5.28299e-05	5.28299e-05	7.04399e-05	0	3.52199e-05	0	0	0	0	0	0	0
k__Bacteria; p__Bacteroidetes; c__Bacteroidia; o__Flavobacteriales; f__Flavobacteriaceae; g__Gillisia; s__	OTU1002	0	0	0	0	0	0	0	0	0	0	0	0
k__Bacteria; p__Bacteroidetes; c__Bacteroidia; o__Chitinophagales; f__Chitinophagaceae; g__; s__	OTU1003	0	0	0	0.00019371	0.000440249	0.00026415	0	0	0	0	0	0
k__Bacteria; p__Proteobacteria; c__Deltaproteobacteria; o__Myxococcales; f__Blfdi19; g__; s__	OTU1004	3.52199e-05	1.761e-05	1.761e-05	0.00010566	7.04399e-05	5.28299e-05	8.80499e-05	5.28299e-05	1.761e-05	0	3.52199e-05	3.52199e-05
k__Bacteria; p__Bacteroidetes; c__Bacteroidia; o__Chitinophagales; f__Chitinophagaceae; g__; s__	OTU1005	0	1.761e-05	0	1.761e-05	0	0	0	0	0	0	0	0
k__Bacteria; p__Proteobacteria; c__Deltaproteobacteria; o__Myxococcales; f__Blfdi19; g__; s__	OTU1006	1.761e-05	0	0	0.00022893	8.80499e-05	0.000369809	0	1.761e-05	7.04399e-05	3.52199e-05	5.28299e-05	7.04399e-05
k__Bacteria; p__Actinobacteria; c__Actinobacteria; o__Propionibacteriales; f__Nocardioidaceae; g__Nocardioides; s__	OTU1007	0	0	0	0	0	0	0	0	0	0	0	0
k__Bacteria; p__Bacteroidetes; c__Bacteroidia; o__Chitinophagales; f__Chitinophagaceae; g__Sediminibacterium; s__	OTU1008	3.52199e-05	3.52199e-05	5.28299e-05	1.761e-05	1.761e-05	1.761e-05	0	1.761e-05	0	0	0	0
k__Bacteria; p__Bacteroidetes; c__Bacteroidia; o__Sphingobacteriales; f__Sphingobacteriaceae; g__Nubsella	OTU1009	0	0	0	5.28299e-05	5.28299e-05	8.80499e-05	0	0	0	0	0	0
k__Bacteria; p__Acidobacteria; c__Subgroup 6; o__; f__; g__; s__	OTU101	1.761e-05	0	0	0.0001761	8.80499e-05	7.04399e-05	7.04399e-05	0	0	5.28299e-05	7.04399e-05	3.52199e-05
k__Bacteria; p__Bacteroidetes; c__Bacteroidia; o__Sphingobacteriales; f__env.OPS 17; g__; s__	OTU1010	0	0	0	3.52199e-05	5.28299e-05	1.761e-05	0	0	1.761e-05	1.761e-05	0	0
k__Bacteria; p__Bacteroidetes; c__Bacteroidia; o__Chitinophagales; f__Chitinophagaceae; g__Niastella; s__	OTU1011	1.761e-05	1.761e-05	0	3.52199e-05	0.00015849	5.28299e-05	1.761e-05	0	0	3.52199e-05	7.04399e-05	8.80499e-05
k__Bacteria; p__Bacteroidetes; c__Bacteroidia; o__Chitinophagales; f__Chitinophagaceae; g__Terrimonas; s__	OTU1012	0	0	0	8.80499e-05	0.00021132	0.00026415	0	0	0	0	0	0
k__Bacteria; p__Proteobacteria; c__Deltaproteobacteria; o__Myxococcales; f__Blfdi19; g__; s__	OTU1013	0	0	0	1.761e-05	0	0	0	0	0	0	0	0
k__Bacteria; p__Bacteroidetes; c__Bacteroidia; o__Chitinophagales; f__Chitinophagaceae; g__Parasegetibacter; s__	OTU1014	0	0	0	8.80499e-05	0	0	0.00012327	0.00010566	5.28299e-05	1.761e-05	1.761e-05	3.52199e-05
k__Bacteria; p__Bacteroidetes; c__Bacteroidia; o__Chitinophagales; f__Chitinophagaceae; g__; s__	OTU1015	0	0	1.761e-05	8.80499e-05	0.00012327	1.761e-05	0.00010566	8.80499e-05	7.04399e-05	8.80499e-05	7.04399e-05	5.28299e-05
k__Bacteria; p__Bacteroidetes; c__Bacteroidia; o__Flavobacteriales; f__NS9 marine group; g__; s__	OTU1016	1.761e-05	1.761e-05	0	8.80499e-05	0.00010566	0.00021132	5.28299e-05	3.52199e-05	1.761e-05	7.04399e-05	3.52199e-05	0.00010566
k__Bacteria; p__Bacteroidetes; c__Bacteroidia; o__Chitinophagales; f__Chitinophagaceae; g__Flavihumibacter; s__	OTU1017	1.761e-05	3.52199e-05	3.52199e-05	8.80499e-05	8.80499e-05	7.04399e-05	0.00012327	0.0001761	8.80499e-05	3.52199e-05	0	8.80499e-05
k__Bacteria; p__Bacteroidetes; c__Bacteroidia; o__Chitinophagales; f__Chitinophagaceae; g__Niastella; s__	OTU1018	3.52199e-05	1.761e-05	0	1.761e-05	5.28299e-05	0.00012327	3.52199e-05	3.52199e-05	0	0	1.761e-05	8.80499e-05
k__Bacteria; p__Bacteroidetes; c__Bacteroidia; o__Chitinophagales; f__Chitinophagaceae; g__Niastella; s__	OTU1019	0	0	0	3.52199e-05	1.761e-05	0.00010566	3.52199e-05	1.761e-05	3.52199e-05	5.28299e-05	0	0.00010566
k__Bacteria; p__Proteobacteria; c__Deltaproteobacteria; o__RCP2-54; f__; g__; s__	OTU102	1.761e-05	0	0	0.00022893	0.00026415	0.00028176	0.00015849	0.00022893	5.28299e-05	0.00010566	0.00031698	0.0001761
k__Bacteria; p__Bacteroidetes; c__Bacteroidia; o__Cytophagales; f__Microscillaceae; g__; s__	OTU1020	1.761e-05	1.761e-05	0	7.04399e-05	0.00010566	0.00012327	1.761e-05	8.80499e-05	3.52199e-05	8.80499e-05	0.00012327	0.00010566
k__Bacteria; p__Proteobacteria; c__Deltaproteobacteria; o__Myxococcales; f__Blfdi19; g__; s__	OTU1021	0	0	0	7.04399e-05	1.761e-05	5.28299e-05	0	0	0	0	0	3.52199e-05
k__Bacteria; p__Bacteroidetes; c__Bacteroidia; o__Cytophagales; f__Microscillaceae; g__; s__	OTU1022	0.000545909	0.000352199	0.00024654	0.000457859	0.000651569	0.000563519	0.00188427	0.00223647	0.000616349	0.000598739	0.000774839	0.00130314
k__Bacteria; p__Bacteroidetes; c__Bacteroidia; o__Cytophagales; f__Microscillaceae; g__; s__	OTU1023	0.0001761	0.00012327	8.80499e-05	0.000563519	0.000915719	0.000545909	0.00162012	0.0012327	0.000475469	0.00033459	0.00028176	0.000757229
k__Bacteria; p__Bacteroidetes; c__Bacteroidia; o__Cytophagales; f__Microscillaceae; g__; s__	OTU1024	0	1.761e-05	0	7.04399e-05	8.80499e-05	7.04399e-05	5.28299e-05	5.28299e-05	5.28299e-05	3.52199e-05	7.04399e-05	0.00012327
k__Bacteria; p__Bacteroidetes; c__Bacteroidia; o__Chitinophagales; f__Chitinophagaceae; g__Lacibacter; s__	OTU1025	0.00012327	0.00014088	0.00021132	0.00014088	0.00014088	0.00014088	1.761e-05	3.52199e-05	8.80499e-05	0.00014088	0.00014088	0.00026415
k__Bacteria; p__Bacteroidetes; c__Bacteroidia; o__Cytophagales; f__Hymenobacteraceae; g__Pontibacter; s__	OTU1026	7.04399e-05	7.04399e-05	1.761e-05	3.52199e-05	7.04399e-05	7.04399e-05	1.761e-05	5.28299e-05	1.761e-05	3.52199e-05	3.52199e-05	5.28299e-05
k__Bacteria; p__Actinobacteria; c__Actinobacteria; o__Propionibacteriales; f__Nocardioidaceae; g__Nocardioides; s__	OTU1027	0.00010566	0.00019371	3.52199e-05	3.52199e-05	3.52199e-05	1.761e-05	0.00015849	8.80499e-05	7.04399e-05	0.00010566	5.28299e-05	5.28299e-05
k__Bacteria; p__Bacteroidetes; c__Bacteroidia; o__Cytophagales; f__Microscillaceae; g__Ohtaekwangia; s__	OTU1028	7.04399e-05	8.80499e-05	0	0	7.04399e-05	1.761e-05	0	5.28299e-05	0	5.28299e-05	3.52199e-05	0.00021132
k__Bacteria; p__Bacteroidetes; c__Bacteroidia; o__Cytophagales; f__Hymenobacteraceae; g__Adhaeribacter; s__	OTU1029	1.761e-05	1.761e-05	5.28299e-05	0.0001761	8.80499e-05	0.00010566	5.28299e-05	5.28299e-05	7.04399e-05	7.04399e-05	0	1.761e-05
k__Bacteria; p__Acidobacteria; c__Subgroup 6; o__; f__; g__; s__	OTU103	0	1.761e-05	0	0.00014088	0.00031698	0.00022893	0.00029937	5.28299e-05	7.04399e-05	0.00010566	0.00012327	7.04399e-05
k__Bacteria; p__Bacteroidetes; c__Bacteroidia; o__Chitinophagales; f__Chitinophagaceae; g__; s__	OTU1030	3.52199e-05	1.761e-05	0	3.52199e-05	1.761e-05	0	0	3.52199e-05	1.761e-05	0	1.761e-05	3.52199e-05
k__Bacteria; p__Bacteroidetes; c__Bacteroidia; o__Cytophagales; f__Microscillaceae; g__; s__	OTU1031	5.28299e-05	5.28299e-05	0	0.00022893	0.00015849	0.00010566	0.000493079	0.00026415	0.00014088	0.00010566	0.00015849	0.000352199
k__Bacteria; p__Bacteroidetes; c__Bacteroidia; o__Cytophagales; f__Microscillaceae; g__; s__	OTU1032	0.00021132	0.0001761	0.00014088	1.761e-05	1.761e-05	1.761e-05	5.28299e-05	3.52199e-05	3.52199e-05	0.00010566	0.00010566	0.00019371
k__Bacteria; p__Planctomycetes; c__Planctomycetacia; o__Isosphaerales; f__Isosphaeraceae; g__; s__	OTU1033	0	0	1.761e-05	5.28299e-05	0	1.761e-05	3.52199e-05	0	0	0	1.761e-05	1.761e-05
k__Bacteria; p__Bacteroidetes; c__Bacteroidia; o__Cytophagales; f__Microscillaceae; g__; s__	OTU1034	3.52199e-05	0	0	0	5.28299e-05	3.52199e-05	0	1.761e-05	0	0	1.761e-05	5.28299e-05
k__Bacteria; p__Planctomycetes; c__Planctomycetacia; o__Isosphaerales; f__Isosphaeraceae; g__; s__	OTU1035	0	0	3.52199e-05	0	0	0	0	0	1.761e-05	0	0	0
k__Bacteria; p__Bacteroidetes; c__Bacteroidia; o__Cytophagales; f__Microscillaceae; g__; s__	OTU1036	0.000369809	0.000387419	0.00024654	0.00022893	0.000528299	0.00026415	0.000968549	0.0010566	0.0001761	0.000352199	0.000440249	0.00100377
k__Bacteria; p__Bacteroidetes; c__Bacteroidia; o__Cytophagales; f__Microscillaceae; g__; s__	OTU1037	3.52199e-05	5.28299e-05	0	3.52199e-05	3.52199e-05	0	1.761e-05	3.52199e-05	1.761e-05	1.761e-05	0	1.761e-05
k__Bacteria; p__Bacteroidetes; c__Bacteroidia; o__Cytophagales; f__Microscillaceae; g__Ohtaekwangia; s__	OTU1038	7.04399e-05	0.00012327	5.28299e-05	8.80499e-05	5.28299e-05	3.52199e-05	0	0.00010566	3.52199e-05	3.52199e-05	5.28299e-05	3.52199e-05
k__Bacteria; p__Bacteroidetes; c__Bacteroidia; o__Cytophagales; f__Hymenobacteraceae; g__Adhaeribacter; s__	OTU1039	1.761e-05	1.761e-05	0	0.00021132	0.00028176	8.80499e-05	0.00024654	0.00012327	1.761e-05	7.04399e-05	5.28299e-05	3.52199e-05
k__Bacteria; p__Acidobacteria; c__Subgroup 17; o__; f__; g__; s__	OTU104	0	3.52199e-05	0	0.000369809	0.000405029	0.0001761	0.00012327	5.28299e-05	5.28299e-05	0.00012327	7.04399e-05	0.00010566
k__Bacteria; p__Bacteroidetes; c__Bacteroidia; o__Cytophagales; f__Microscillaceae; g__; s__	OTU1040	1.761e-05	8.80499e-05	5.28299e-05	0	5.28299e-05	0	3.52199e-05	0.00019371	3.52199e-05	3.52199e-05	5.28299e-05	8.80499e-05
k__Bacteria; p__Bacteroidetes; c__Bacteroidia; o__Cytophagales; f__Microscillaceae; g__; s__	OTU1041	0	1.761e-05	3.52199e-05	0	8.80499e-05	5.28299e-05	3.52199e-05	3.52199e-05	7.04399e-05	1.761e-05	1.761e-05	8.80499e-05
k__Bacteria; p__Planctomycetes; c__Planctomycetacia; o__Isosphaerales; f__Isosphaeraceae; g__; s__	OTU1042	0	1.761e-05	0	7.04399e-05	5.28299e-05	5.28299e-05	7.04399e-05	8.80499e-05	3.52199e-05	7.04399e-05	8.80499e-05	5.28299e-05
k__Bacteria; p__Bacteroidetes; c__Bacteroidia; o__Chitinophagales; f__; g__; s__	OTU1043	3.52199e-05	1.761e-05	0.00010566	0.00010566	0.00015849	3.52199e-05	0	3.52199e-05	1.761e-05	0.00010566	1.761e-05	3.52199e-05
k__Bacteria; p__Bacteroidetes; c__Bacteroidia; o__Cytophagales; f__Cyclobacteriaceae; g__Algoriphagus; s__	OTU1044	0	0	0	0	0	0	0	0	0	0	0	0
k__Bacteria; p__Bacteroidetes; c__Bacteroidia; o__Cytophagales; f__Microscillaceae; g__; s__	OTU1045	0	0	0	0	0	0	1.761e-05	0	0	3.52199e-05	0	0
k__Bacteria; p__Bacteroidetes; c__Bacteroidia; o__Cytophagales; f__Hymenobacteraceae; g__Adhaeribacter; s__	OTU1046	1.761e-05	1.761e-05	1.761e-05	7.04399e-05	1.761e-05	0	3.52199e-05	1.761e-05	0	1.761e-05	0	0
k__Bacteria; p__Bacteroidetes; c__Bacteroidia; o__Cytophagales; f__Hymenobacteraceae; g__Adhaeribacter; s__	OTU1047	1.761e-05	0	1.761e-05	1.761e-05	0	1.761e-05	0	0	0	0	0	3.52199e-05
k__Bacteria; p__Bacteroidetes; c__Bacteroidia; o__Cytophagales; f__Microscillaceae; g__; s__	OTU1048	1.761e-05	1.761e-05	0	0	0	0	0	0	0	0	0	0
k__Bacteria; p__Planctomycetes; c__Planctomycetacia; o__Isosphaerales; f__Isosphaeraceae; g__; s__	OTU1049	0	0	0	0	0	0	0	0	0	0	0	0
k__Bacteria; p__Acidobacteria; c__Subgroup 6; o__; f__; g__; s__	OTU105	3.52199e-05	0.00014088	5.28299e-05	0.00014088	0.00019371	5.28299e-05	0.000369809	0.00010566	5.28299e-05	3.52199e-05	0.00012327	0.00021132
k__Bacteria; p__Planctomycetes; c__Planctomycetacia; o__Isosphaerales; f__Isosphaeraceae; g__; s__	OTU1050	0	0	0	0	0	0	0	0	0	0	0	0
k__Bacteria; p__Actinobacteria; c__Actinobacteria; o__Actinomycetales; f__Actinomycetaceae; g__F0332; s__	OTU1051	0	0	1.761e-05	0	0	0	0	0	0	0	0	0
k__Bacteria; p__Bacteroidetes; c__Bacteroidia; o__Cytophagales; f__Microscillaceae; g__; s__	OTU1052	0	0	0	0	0	0	0	0	0	0	0	0
k__Bacteria; p__Bacteroidetes; c__Bacteroidia; o__Cytophagales; f__MWH-CFBk5; g__; s__	OTU1053	0	0	0	0	0	0	0	0	0	1.761e-05	0	0
k__Bacteria; p__Planctomycetes; c__Planctomycetacia; o__Isosphaerales; f__Isosphaeraceae; g__; s__	OTU1054	0	0	0	0	0	0	0	0	0	0	0	0
k__Bacteria; p__Bacteroidetes; c__Bacteroidia; o__Cytophagales; f__Hymenobacteraceae; g__Adhaeribacter; s__	OTU1055	0	0	0	7.04399e-05	3.52199e-05	3.52199e-05	1.761e-05	0	1.761e-05	0	0	0
k__Bacteria; p__Bacteroidetes; c__Bacteroidia; o__Cytophagales; f__Microscillaceae; g__; s__	OTU1056	0	0	0	3.52199e-05	1.761e-05	0	1.761e-05	0	1.761e-05	3.52199e-05	0	1.761e-05
k__Bacteria; p__Bacteroidetes; c__Bacteroidia; o__Cytophagales; f__Microscillaceae; g__Ohtaekwangia; s__	OTU1057	1.761e-05	0	1.761e-05	5.28299e-05	1.761e-05	0	0	1.761e-05	0	3.52199e-05	3.52199e-05	8.80499e-05
k__Bacteria; p__Bacteroidetes; c__Bacteroidia; o__Cytophagales; f__Hymenobacteraceae; g__Pontibacter; s__	OTU1058	0	0	0	3.52199e-05	0	0	0	0	1.761e-05	0	0	0
k__Bacteria; p__Bacteroidetes; c__Bacteroidia; o__Chitinophagales; f__37-13; g__; s__	OTU1059	0	0	0	0	3.52199e-05	0	0	0	0	0	0	0
k__Bacteria; p__Acidobacteria; c__Subgroup 6; o__; f__; g__; s__	OTU106	5.28299e-05	7.04399e-05	3.52199e-05	0.000422639	0.000387419	0.00015849	0.00033459	0.00014088	8.80499e-05	8.80499e-05	0.00028176	8.80499e-05
k__Bacteria; p__Bacteroidetes; c__Bacteroidia; o__Flavobacteriales; f__Flavobacteriaceae; g__Flavobacterium; s__	OTU1060	5.28299e-05	1.761e-05	7.04399e-05	0.0001761	5.28299e-05	7.04399e-05	5.28299e-05	0.00010566	0.0001761	0	0	5.28299e-05
k__Bacteria; p__Planctomycetes; c__Planctomycetacia; o__Isosphaerales; f__Isosphaeraceae; g__	OTU1061	1.761e-05	1.761e-05	0	0	3.52199e-05	0	0	0	3.52199e-05	0	0	0
k__Bacteria; p__Bacteroidetes; c__Bacteroidia; o__Cytophagales; f__Microscillaceae; g__OLB12; s__	OTU1062	0	1.761e-05	1.761e-05	5.28299e-05	8.80499e-05	0.00014088	0	0	1.761e-05	1.761e-05	1.761e-05	5.28299e-05
k__Bacteria; p__Bacteroidetes; c__Bacteroidia; o__Cytophagales; f__Spirosomaceae; g__Emticicia	OTU1063	3.52199e-05	5.28299e-05	1.761e-05	5.28299e-05	7.04399e-05	8.80499e-05	1.761e-05	5.28299e-05	5.28299e-05	8.80499e-05	7.04399e-05	5.28299e-05
k__Bacteria; p__Planctomycetes; c__Planctomycetacia; o__Pirellulales; f__Pirellulaceae; g__; s__	OTU1064	0.000810059	0.00033459	0.00022893	0.000545909	0.00031698	0.00029937	0.000369809	0.000475469	0.00024654	0.000369809	0.00031698	0.000581129
k__Bacteria; p__Bacteroidetes; c__Bacteroidia; o__Cytophagales; f__Cyclobacteriaceae; g__Algoriphagus; s__	OTU1065	7.04399e-05	5.28299e-05	1.761e-05	3.52199e-05	0.00010566	1.761e-05	1.761e-05	3.52199e-05	3.52199e-05	8.80499e-05	3.52199e-05	0.00010566
k__Bacteria; p__Bacteroidetes; c__Bacteroidia; o__Cytophagales; f__Microscillaceae; g__; s__	OTU1066	5.28299e-05	7.04399e-05	1.761e-05	0.00014088	0.00012327	5.28299e-05	3.52199e-05	3.52199e-05	0	0	3.52199e-05	5.28299e-05
k__Bacteria; p__Planctomycetes; c__Planctomycetacia; o__Pirellulales; f__Pirellulaceae; g__Pir4 lineage; s__	OTU1067	0.000598739	0.000387419	0.00031698	0.000369809	0.000405029	0.00024654	0.00012327	0.00012327	8.80499e-05	0.0001761	0.00028176	0.00028176
k__Bacteria; p__Planctomycetes; c__Planctomycetacia; o__Pirellulales; f__Pirellulaceae; g__Pirellula; s__	OTU1068	0.00015849	0.00014088	0.00019371	0.000633959	0.000352199	0.00022893	0.00031698	0.00022893	0.00029937	0.000457859	0.000405029	0.00033459
k__Bacteria; p__Planctomycetes; c__Planctomycetacia; o__Pirellulales; f__Pirellulaceae; g__; s__	OTU1069	3.52199e-05	3.52199e-05	3.52199e-05	0.00014088	7.04399e-05	0.00010566	3.52199e-05	7.04399e-05	1.761e-05	0.00015849	0.00012327	0.00021132
k__Bacteria; p__Proteobacteria; c__Deltaproteobacteria; o__Myxococcales; f__Sandaracinaceae; g__; s__	OTU107	0	0	1.761e-05	1.761e-05	3.52199e-05	3.52199e-05	0	0	1.761e-05	1.761e-05	0	7.04399e-05
k__Bacteria; p__Planctomycetes; c__Planctomycetacia; o__Pirellulales; f__Pirellulaceae; g__Pir4 lineage; s__	OTU1070	0.000827669	0.00028176	0.000528299	0.000739619	0.000616349	0.000352199	0.000616349	0.00029937	0.00029937	0.000598739	0.000774839	0.000845279
k__Bacteria; p__Planctomycetes; c__Planctomycetacia; o__Pirellulales; f__Pirellulaceae; g__Pir4 lineage; s__	OTU1071	0.00012327	0.0001761	0.00014088	0.00026415	0.00015849	0.0001761	0.000440249	0.0001761	0.0001761	0.00021132	0.00022893	0.00033459
k__Bacteria; p__Planctomycetes; c__Planctomycetacia; o__Pirellulales; f__Pirellulaceae; g__Pir4 lineage; s__	OTU1072	0.000581129	0.00033459	0.00031698	0.00019371	0.00022893	0.00014088	0.00010566	0.00031698	0.00010566	0.000387419	0.00015849	0.00033459
k__Bacteria; p__Planctomycetes; c__Planctomycetacia; o__Pirellulales; f__Pirellulaceae; g__Pirellula; s__	OTU1073	0.00015849	0.00012327	8.80499e-05	0.000528299	0.000528299	0.00021132	0.00019371	0.00024654	0.00022893	0.00022893	0.000387419	0.000545909
k__Bacteria; p__Planctomycetes; c__Planctomycetacia; o__Pirellulales; f__Pirellulaceae; g__; s__	OTU1074	0.00014088	7.04399e-05	5.28299e-05	5.28299e-05	5.28299e-05	7.04399e-05	5.28299e-05	3.52199e-05	8.80499e-05	5.28299e-05	1.761e-05	7.04399e-05
k__Bacteria; p__Planctomycetes; c__Planctomycetacia; o__Pirellulales; f__Pirellulaceae; g__Pir4 lineage; s__	OTU1075	0.00015849	0.00012327	7.04399e-05	0.00019371	0.00010566	7.04399e-05	3.52199e-05	0.00010566	7.04399e-05	0.00012327	8.80499e-05	0.00022893
k__Bacteria; p__Planctomycetes; c__Planctomycetacia; o__Pirellulales; f__Pirellulaceae; g__Pirellula; s__	OTU1076	0.00012327	3.52199e-05	3.52199e-05	0.00019371	0.00015849	0.00019371	7.04399e-05	7.04399e-05	0.00010566	0.00019371	0.00014088	0.00019371
k__Bacteria; p__Planctomycetes; c__Planctomycetacia; o__Pirellulales; f__Pirellulaceae; g__; s__	OTU1077	0	0	3.52199e-05	8.80499e-05	8.80499e-05	3.52199e-05	0	3.52199e-05	1.761e-05	3.52199e-05	3.52199e-05	1.761e-05
k__Bacteria; p__Planctomycetes; c__Planctomycetacia; o__Pirellulales; f__Pirellulaceae; g__Pirellula; s__	OTU1078	0.00021132	0.00010566	8.80499e-05	0.00026415	0.00022893	0.00015849	0.00022893	0.00022893	0.00019371	0.00012327	0.00028176	0.000352199
k__Bacteria; p__Planctomycetes; c__Planctomycetacia; o__Pirellulales; f__Pirellulaceae; g__Pirellula; s__	OTU1079	0.00012327	0.00010566	5.28299e-05	0.00031698	0.000387419	0.00026415	0.00012327	8.80499e-05	0.00019371	0.00024654	0.00024654	0.00026415
k__Bacteria; p__Proteobacteria; c__Deltaproteobacteria	OTU108	0	7.04399e-05	0	0.000387419	0.000563519	0.00024654	0.000493079	0.00019371	0.00021132	0.0001761	0.00026415	0.00031698
k__Bacteria; p__Fibrobacteres; c__Fibrobacteria; o__Fibrobacterales; f__Fibrobacteraceae; g__; s__	OTU1080	1.761e-05	5.28299e-05	7.04399e-05	3.52199e-05	5.28299e-05	7.04399e-05	3.52199e-05	3.52199e-05	1.761e-05	0.00015849	5.28299e-05	0.00012327
k__Bacteria; p__Planctomycetes; c__Planctomycetacia; o__Pirellulales; f__Pirellulaceae; g__; s__	OTU1081	7.04399e-05	0	0	7.04399e-05	0	0	0	1.761e-05	0	0	0	0
k__Bacteria; p__Planctomycetes; c__Planctomycetacia; o__Pirellulales; f__Pirellulaceae; g__Pirellula; s__	OTU1082	0.00014088	5.28299e-05	0.00015849	0.000405029	0.000510689	0.00028176	0.00031698	0.00015849	0.00012327	0.00033459	0.00033459	0.000405029
Unassigned	OTU1083	3.52199e-05	3.52199e-05	0	0.000369809	0.000352199	0.00022893	0	3.52199e-05	1.761e-05	5.28299e-05	3.52199e-05	8.80499e-05
k__Bacteria; p__Planctomycetes; c__Planctomycetacia; o__Pirellulales; f__Pirellulaceae; g__Pir4 lineage; s__	OTU1084	0.00022893	0.00029937	0.00021132	8.80499e-05	0.00014088	5.28299e-05	1.761e-05	5.28299e-05	1.761e-05	0.00012327	7.04399e-05	0.00012327
k__Bacteria; p__Planctomycetes; c__Planctomycetacia; o__Pirellulales; f__Pirellulaceae; g__; s__	OTU1085	0	0	0	5.28299e-05	1.761e-05	5.28299e-05	1.761e-05	0	0	0	1.761e-05	7.04399e-05
k__Bacteria; p__Planctomycetes; c__Planctomycetacia; o__Pirellulales; f__Pirellulaceae; g__Pirellula; s__	OTU1086	7.04399e-05	0	0	0	0	1.761e-05	7.04399e-05	1.761e-05	1.761e-05	1.761e-05	0	1.761e-05
k__Bacteria; p__Planctomycetes; c__Planctomycetacia; o__Pirellulales; f__Pirellulaceae; g__Pirellula; s__	OTU1087	7.04399e-05	0.00010566	1.761e-05	8.80499e-05	7.04399e-05	8.80499e-05	7.04399e-05	3.52199e-05	0	0.00010566	0.00014088	0.0001761
k__Bacteria; p__Actinobacteria; c__Actinobacteria; o__Actinomycetales; f__Actinomycetaceae; g__Actinomyces; s__	OTU1088	0	1.761e-05	7.04399e-05	0	0	0	3.52199e-05	0	0	1.761e-05	5.28299e-05	1.761e-05
k__Bacteria; p__Planctomycetes; c__Planctomycetacia; o__Pirellulales; f__Pirellulaceae; g__; s__	OTU1089	7.04399e-05	3.52199e-05	3.52199e-05	1.761e-05	0	0	1.761e-05	0	1.761e-05	3.52199e-05	5.28299e-05	5.28299e-05
k__Bacteria; p__Proteobacteria; c__Deltaproteobacteria; o__Oligoflexales; f__0319-6G20; g__; s__	OTU109	0	0	0	0	0	0	0	0	0	0	3.52199e-05	1.761e-05
k__Bacteria; p__Planctomycetes; c__Planctomycetacia; o__Pirellulales; f__Pirellulaceae; g__; s__	OTU1090	0.00010566	8.80499e-05	5.28299e-05	8.80499e-05	0.00014088	3.52199e-05	3.52199e-05	8.80499e-05	1.761e-05	8.80499e-05	5.28299e-05	0.00010566
k__Bacteria; p__Bacteroidetes; c__Ignavibacteria; o__OPB56; f__; g__; s__	OTU1091	0	0	0	7.04399e-05	7.04399e-05	5.28299e-05	0	3.52199e-05	0.00010566	3.52199e-05	7.04399e-05	7.04399e-05
Unassigned	OTU1092	0	0	0	0	0	0	0	0	3.52199e-05	0	0	0
k__Bacteria; p__Bacteroidetes; c__Rhodothermia; o__Rhodothermales; f__Rhodothermaceae; g__; s__	OTU1093	0	0	0	0	0	1.761e-05	7.04399e-05	1.761e-05	0	0	0	0
k__Bacteria; p__Planctomycetes; c__Planctomycetacia; o__Pirellulales; f__Pirellulaceae; g__Pirellula; s__	OTU1094	8.80499e-05	5.28299e-05	3.52199e-05	0.00019371	0.00015849	3.52199e-05	0.00010566	1.761e-05	1.761e-05	7.04399e-05	8.80499e-05	5.28299e-05
k__Bacteria; p__Verrucomicrobia; c__Verrucomicrobiae; o__Chthoniobacterales; f__Chthoniobacteraceae; g__Chthoniobacter; s__	OTU1095	1.761e-05	0	1.761e-05	8.80499e-05	5.28299e-05	0.00012327	1.761e-05	0	0	0	0	0
k__Bacteria; p__Bacteroidetes; c__Ignavibacteria; o__OPB56; f__; g__; s__	OTU1096	0	0	1.761e-05	0	0	3.52199e-05	1.761e-05	1.761e-05	3.52199e-05	0	1.761e-05	0
k__Bacteria; p__Bacteroidetes; c__Rhodothermia; o__Rhodothermales; f__Rhodothermaceae; g__; s__	OTU1097	0	1.761e-05	0	0	0	0	0	0	0	0	0	0
k__Bacteria; p__Planctomycetes; c__Planctomycetacia; o__Pirellulales; f__Pirellulaceae; g__Pir4 lineage; s__	OTU1098	7.04399e-05	8.80499e-05	3.52199e-05	0.00012327	7.04399e-05	5.28299e-05	0.00019371	7.04399e-05	8.80499e-05	0.00021132	8.80499e-05	0.00014088
k__Bacteria; p__Planctomycetes; c__Planctomycetacia; o__Planctomycetales; f__	OTU1099	0	0	0	0	0	0	0	0	0	0	0	0
k__Bacteria; p__Gemmatimonadetes; c__S0134 terrestrial group; o__; f__; g__; s__	OTU11	5.28299e-05	5.28299e-05	1.761e-05	0.00026415	0.000369809	0.000405029	5.28299e-05	0.00012327	0.00015849	0.00028176	0.00029937	0.000387419
k__Bacteria; p__Proteobacteria; c__Deltaproteobacteria; o__Desulfarculales; f__Desulfarculaceae; g__; s__	OTU110	1.761e-05	0	0	0.00010566	0.00010566	8.80499e-05	7.04399e-05	3.52199e-05	3.52199e-05	0	8.80499e-05	0.00014088
k__Bacteria; p__Planctomycetes; c__Planctomycetacia; o__Pirellulales; f__Pirellulaceae; g__Pir4 lineage; s__	OTU1100	1.761e-05	0	0	0	0	0	0	0	0	0	0	3.52199e-05
k__Bacteria; p__Planctomycetes; c__Planctomycetacia; o__Pirellulales; f__Pirellulaceae; g__Pir4 lineage; s__	OTU1101	0.00014088	3.52199e-05	7.04399e-05	0.00014088	7.04399e-05	5.28299e-05	0.00010566	8.80499e-05	3.52199e-05	7.04399e-05	8.80499e-05	0.00021132
k__Bacteria; p__Planctomycetes; c__Planctomycetacia; o__Pirellulales; f__Pirellulaceae; g__Pirellula; s__	OTU1102	3.52199e-05	5.28299e-05	0.00014088	0.00010566	8.80499e-05	3.52199e-05	0.00015849	7.04399e-05	1.761e-05	0.00022893	0.00012327	0.00019371
k__Bacteria; p__Chloroflexi; c__Anaerolineae; o__Caldilineales; f__Caldilineaceae; g__; s__	OTU1103	0	0	1.761e-05	5.28299e-05	0	0	0	0	0	0	0	1.761e-05
k__Bacteria; p__Planctomycetes; c__Planctomycetacia; o__Pirellulales; f__Pirellulaceae; g__; s__	OTU1104	1.761e-05	1.761e-05	3.52199e-05	8.80499e-05	7.04399e-05	8.80499e-05	1.761e-05	7.04399e-05	3.52199e-05	5.28299e-05	7.04399e-05	7.04399e-05
k__Bacteria; p__Planctomycetes; c__Planctomycetacia; o__Pirellulales; f__Pirellulaceae; g__Pir4 lineage; s__	OTU1105	0	0	1.761e-05	5.28299e-05	3.52199e-05	5.28299e-05	3.52199e-05	3.52199e-05	0.00015849	3.52199e-05	0	0.00010566
k__Bacteria; p__Bacteroidetes; c__Rhodothermia; o__Rhodothermales; f__Rhodothermaceae; g__Rubrivirga	OTU1106	0	0	0	0	0	0	0	0	0	0	0	0
k__Bacteria; p__Planctomycetes; c__Planctomycetacia; o__Pirellulales; f__Pirellulaceae; g__Bythopirellula; s__	OTU1107	1.761e-05	1.761e-05	1.761e-05	1.761e-05	7.04399e-05	0	8.80499e-05	3.52199e-05	0	0	1.761e-05	1.761e-05
k__Bacteria; p__Nitrospirae; c__Nitrospira; o__Nitrospirales; f__Nitrospiraceae; g__Nitrospira; s__	OTU1108	0.000457859	0.00024654	0.00022893	0.00188427	0.00160251	0.00142641	0.00142641	0.000933329	0.000739619	0.000810059	0.00110943	0.0012327
k__Bacteria; p__Gemmatimonadetes; c__Gemmatimonadetes; o__Gemmatimonadales; f__Gemmatimonadaceae; g__; s__	OTU1109	5.28299e-05	0.00010566	8.80499e-05	0.000563519	0.000880499	0.000563519	0.00022893	0.000457859	0.000352199	0.000405029	0.00031698	0.000722009
k__Bacteria; p__Acidobacteria; c__Subgroup 6; o__; f__; g__; s__	OTU111	1.761e-05	1.761e-05	1.761e-05	0.00031698	7.04399e-05	0.00019371	5.28299e-05	3.52199e-05	8.80499e-05	0.00014088	0.00015849	0.00012327
k__Bacteria; p__Gemmatimonadetes; c__Gemmatimonadetes; o__Gemmatimonadales; f__Gemmatimonadaceae; g__; s__	OTU1110	3.52199e-05	5.28299e-05	1.761e-05	0.0001761	0.00029937	0.00015849	0.00026415	5.28299e-05	0.0001761	0.00014088	0.0001761	0.00022893
k__Bacteria; p__Bacteroidetes; c__Rhodothermia; o__Rhodothermales; f__Rhodothermaceae; g__; s__	OTU1111	0	0	0	0	0	3.52199e-05	0	0	0	0	0	0
k__Bacteria; p__Gemmatimonadetes; c__Gemmatimonadetes; o__Gemmatimonadales; f__Gemmatimonadaceae; g__; s__	OTU1112	7.04399e-05	3.52199e-05	1.761e-05	0.000739619	0.000475469	0.000440249	0.000510689	0.00014088	0.00015849	0.00026415	0.00029937	0.00033459
k__Bacteria; p__Actinobacteria; c__Actinobacteria; o__Micrococcales; f__Micrococcaceae; g__Renibacterium	OTU1113	0.00029937	0.00100377	0.00029937	0.000633959	7.04399e-05	0.00639242	0.000774839	0.000757229	0.000669179	0.00029937	0.00029937	0.000704399
k__Bacteria; p__Gemmatimonadetes; c__Gemmatimonadetes; o__Gemmatimonadales; f__Gemmatimonadaceae; g__; s__	OTU1114	0.00015849	0.00010566	7.04399e-05	0.00102138	0.000986159	0.000704399	0.00022893	0.00026415	0.00022893	0.000563519	0.000510689	0.000633959
k__Bacteria; p__Nitrospirae; c__Nitrospira; o__Nitrospirales; f__Nitrospiraceae; g__Nitrospira; s__	OTU1115	5.28299e-05	0.00010566	3.52199e-05	0.000774839	0.000545909	0.000545909	0.00031698	0.000369809	0.00022893	0.00028176	0.000352199	0.00031698
k__Bacteria; p__Nitrospirae; c__Nitrospira; o__Nitrospirales; f__Nitrospiraceae; g__Nitrospira; s__	OTU1116	0	1.761e-05	0	7.04399e-05	0.00012327	8.80499e-05	5.28299e-05	0.00010566	1.761e-05	1.761e-05	0.00012327	0.00010566
k__Bacteria; p__Bacteroidetes; c__Ignavibacteria; o__SJA-28; f__; g__; s__	OTU1117	7.04399e-05	5.28299e-05	7.04399e-05	0.00029937	0.000457859	0.00022893	0.00031698	0.000475469	0.00014088	0.00015849	5.28299e-05	0.00029937
k__Bacteria; p__Gemmatimonadetes; c__Gemmatimonadetes; o__Gemmatimonadales; f__Gemmatimonadaceae; g__; s__	OTU1118	7.04399e-05	3.52199e-05	7.04399e-05	7.04399e-05	0.00014088	3.52199e-05	0.00019371	0.00021132	0.00010566	0.00022893	0.00026415	0.00026415
k__Bacteria; p__Gemmatimonadetes; c__Gemmatimonadetes; o__Gemmatimonadales; f__Gemmatimonadaceae; g__; s__	OTU1119	0.00015849	0.00015849	0.00019371	0.00109182	0.00149685	0.00149685	0.00100377	0.000968549	0.000739619	0.000915719	0.00112704	0.00103899
k__Bacteria; p__Gemmatimonadetes; c__Longimicrobia; o__Longimicrobiales; f__Longimicrobiaceae; g__; s__	OTU112	0	0	0	0	0	0	0	0	0	0	0	3.52199e-05
k__Bacteria; p__Planctomycetes; c__Planctomycetacia; o__Pirellulales; f__Pirellulaceae; g__; s__	OTU1120	0.000369809	0.00012327	0.00014088	0.00028176	0.000545909	0.00033459	0.00033459	0.00033459	0.00010566	0.000352199	0.00029937	0.000387419
k__Bacteria; p__Gemmatimonadetes; c__Gemmatimonadetes; o__Gemmatimonadales; f__Gemmatimonadaceae; g__; s__	OTU1121	0	0	1.761e-05	0.00012327	0.0001761	0.00019371	0.00010566	1.761e-05	7.04399e-05	5.28299e-05	3.52199e-05	7.04399e-05
k__Bacteria; p__Gemmatimonadetes; c__Gemmatimonadetes; o__Gemmatimonadales; f__Gemmatimonadaceae; g__; s__	OTU1122	0	0.00014088	1.761e-05	0.00015849	0.00028176	0.00029937	0.00014088	0.00014088	0.00012327	0.00021132	0.00014088	0.00028176
k__Bacteria; p__Gemmatimonadetes; c__Gemmatimonadetes; o__Gemmatimonadales; f__Gemmatimonadaceae; g__Gemmatimonas; s__	OTU1123	1.761e-05	3.52199e-05	0	5.28299e-05	7.04399e-05	3.52199e-05	3.52199e-05	0	7.04399e-05	0	8.80499e-05	0.00010566
k__Bacteria; p__Bacteroidetes; c__Ignavibacteria; o__SJA-28; f__; g__; s__	OTU1124	8.80499e-05	7.04399e-05	7.04399e-05	7.04399e-05	7.04399e-05	7.04399e-05	1.761e-05	0.00019371	5.28299e-05	5.28299e-05	8.80499e-05	1.761e-05
k__Bacteria; p__Gemmatimonadetes; c__Gemmatimonadetes; o__Gemmatimonadales; f__Gemmatimonadaceae; g__; s__	OTU1125	0	1.761e-05	0	3.52199e-05	8.80499e-05	0.00014088	3.52199e-05	3.52199e-05	1.761e-05	8.80499e-05	3.52199e-05	3.52199e-05
Unassigned	OTU1126	0	0	0	0	0	0	1.761e-05	0	0	0	1.761e-05	0
k__Bacteria; p__Actinobacteria; c__Actinobacteria; o__Micrococcales; f__Microbacteriaceae; g__Agromyces	OTU1127	8.80499e-05	8.80499e-05	7.04399e-05	0.00010566	5.28299e-05	0.00010566	0.00024654	0.00014088	0.00015849	0.00012327	0.00022893	0.00022893
k__Bacteria; p__Gemmatimonadetes; c__Gemmatimonadetes; o__Gemmatimonadales; f__Gemmatimonadaceae; g__; s__	OTU1128	0	0	0	8.80499e-05	0.00010566	5.28299e-05	0	3.52199e-05	0	1.761e-05	0	5.28299e-05
k__Bacteria; p__Gemmatimonadetes; c__Gemmatimonadetes; o__Gemmatimonadales; f__Gemmatimonadaceae; g__Gemmatirosa; s__	OTU1129	0	1.761e-05	0	8.80499e-05	7.04399e-05	7.04399e-05	7.04399e-05	5.28299e-05	1.761e-05	3.52199e-05	0	3.52199e-05
k__Bacteria; p__Proteobacteria; c__Deltaproteobacteria; o__NB1-j; f__; g__; s__	OTU113	1.761e-05	0	0	1.761e-05	3.52199e-05	0	3.52199e-05	0	0	0	0	3.52199e-05
k__Bacteria; p__Gemmatimonadetes; c__Gemmatimonadetes; o__Gemmatimonadales; f__Gemmatimonadaceae; g__Gemmatimonas; s__	OTU1130	3.52199e-05	3.52199e-05	1.761e-05	3.52199e-05	0.00010566	0.00010566	0.000352199	5.28299e-05	1.761e-05	5.28299e-05	7.04399e-05	5.28299e-05
k__Bacteria; p__Gemmatimonadetes; c__Gemmatimonadetes; o__Gemmatimonadales; f__Gemmatimonadaceae; g__Gemmatimonas; s__	OTU1131	0	0	0	0	0	3.52199e-05	3.52199e-05	0	0	1.761e-05	0	0
k__Bacteria; p__Gemmatimonadetes; c__Gemmatimonadetes; o__Gemmatimonadales; f__Gemmatimonadaceae; g__; s__	OTU1132	0	0	0	3.52199e-05	0	1.761e-05	0	0	0	0	0	0
k__Bacteria; p__Gemmatimonadetes; c__Gemmatimonadetes; o__Gemmatimonadales; f__Gemmatimonadaceae; g__Gemmatirosa; s__	OTU1133	0	0	0	0	0	0	0	0	0	0	0	0
k__Bacteria; p__Gemmatimonadetes; c__Gemmatimonadetes; o__Gemmatimonadales; f__Gemmatimonadaceae; g__Gemmatimonas; s__	OTU1134	0	0	0	0	0	0	0	3.52199e-05	0	0	0	0
k__Bacteria; p__Planctomycetes; c__Planctomycetacia; o__Pirellulales; f__Pirellulaceae; g__; s__	OTU1135	0	3.52199e-05	1.761e-05	0.00010566	7.04399e-05	1.761e-05	1.761e-05	0	1.761e-05	1.761e-05	0	3.52199e-05
k__Bacteria; p__Actinobacteria; c__Actinobacteria; o__Propionibacteriales; f__Nocardioidaceae; g__Nocardioides; s__	OTU1136	0	0	0	0	0	1.761e-05	0	0	0	0	0	0
k__Bacteria; p__Bacteroidetes; c__Ignavibacteria; o__OPB56; f__; g__; s__	OTU1137	1.761e-05	0	0	7.04399e-05	3.52199e-05	5.28299e-05	3.52199e-05	0	0	0	0	5.28299e-05
k__Bacteria; p__Gemmatimonadetes; c__Gemmatimonadetes; o__Gemmatimonadales; f__Gemmatimonadaceae; g__; s__	OTU1138	1.761e-05	1.761e-05	5.28299e-05	0.00021132	0.000369809	0.00029937	0.000457859	0.00015849	0.00026415	0.0001761	0.00028176	0.00031698
k__Bacteria; p__Gemmatimonadetes; c__Gemmatimonadetes; o__Gemmatimonadales; f__Gemmatimonadaceae; g__; s__	OTU1139	0	0	3.52199e-05	1.761e-05	1.761e-05	1.761e-05	3.52199e-05	3.52199e-05	1.761e-05	3.52199e-05	8.80499e-05	3.52199e-05
k__Bacteria; p__Rokubacteria; c__NC10; o__Rokubacteriales; f__; g__; s__	OTU114	0	0	0	0.0001761	0.00014088	0.00010566	0.00024654	5.28299e-05	5.28299e-05	8.80499e-05	8.80499e-05	8.80499e-05
k__Bacteria; p__FBP; c__; o__; f__; g__; s__	OTU1140	0	0	0	0	3.52199e-05	0	0	3.52199e-05	0	0	0	0
k__Bacteria; p__Actinobacteria; c__MB-A2-108; o__; f__; g__; s__	OTU1141	0	0	0	0	0	0	0	3.52199e-05	0	0	0	0
k__Bacteria; p__Gemmatimonadetes; c__Gemmatimonadetes; o__Gemmatimonadales; f__Gemmatimonadaceae; g__Gemmatimonas; s__	OTU1142	0	0	0	1.761e-05	3.52199e-05	0	0	0	0	0	0	0
k__Bacteria; p__Bacteroidetes; c__Ignavibacteria; o__SJA-28; f__; g__; s__	OTU1143	0	0	0	3.52199e-05	0	1.761e-05	0	1.761e-05	0	0	3.52199e-05	0
k__Bacteria; p__Chloroflexi; c__Chloroflexia; o__Thermomicrobiales; f__JG30-KF-CM45; g__; s__	OTU1144	5.28299e-05	1.761e-05	1.761e-05	3.52199e-05	7.04399e-05	0	7.04399e-05	1.761e-05	1.761e-05	1.761e-05	3.52199e-05	0
k__Bacteria; p__Bacteroidetes; c__Bacteroidia; o__Cytophagales; f__Hymenobacteraceae; g__Pontibacter; s__	OTU1145	0	1.761e-05	1.761e-05	3.52199e-05	5.28299e-05	1.761e-05	0	3.52199e-05	3.52199e-05	3.52199e-05	0	0
k__Bacteria; p__Planctomycetes; c__OM190; o__; f__; g__; s__	OTU1146	0	1.761e-05	0	0	0	1.761e-05	0	3.52199e-05	3.52199e-05	0	0	0
k__Bacteria; p__Chloroflexi; c__Chloroflexia; o__Thermomicrobiales; f__JG30-KF-CM45; g__; s__	OTU1147	0	0	0	0	0	0	0	0	0	0	0	0
k__Bacteria; p__Bacteroidetes; c__Ignavibacteria; o__SJA-28; f__; g__; s__	OTU1148	0	5.28299e-05	1.761e-05	0.00015849	0.00021132	0.00021132	1.761e-05	7.04399e-05	1.761e-05	5.28299e-05	5.28299e-05	5.28299e-05
k__Bacteria; p__Verrucomicrobia; c__Verrucomicrobiae; o__Chthoniobacterales; f__01D2Z36; g__; s__	OTU1149	0	1.761e-05	3.52199e-05	0.00014088	5.28299e-05	3.52199e-05	0	0	0	3.52199e-05	5.28299e-05	1.761e-05
k__Bacteria; p__Acidobacteria; c__Subgroup 6; o__; f__; g__; s__	OTU115	5.28299e-05	0	5.28299e-05	8.80499e-05	0.00014088	0.0001761	0.00015849	5.28299e-05	7.04399e-05	5.28299e-05	7.04399e-05	8.80499e-05
k__Bacteria; p__Actinobacteria; c__MB-A2-108; o__; f__; g__; s__	OTU1150	0.00010566	0.00022893	0.0001761	0.000757229	0.000792449	0.000422639	0.000545909	0.000616349	0.000493079	0.000915719	0.000898109	0.000757229
k__Bacteria; p__Actinobacteria; c__MB-A2-108; o__; f__; g__; s__	OTU1151	3.52199e-05	1.761e-05	3.52199e-05	0.000440249	0.000563519	0.00028176	8.80499e-05	7.04399e-05	0.00015849	0.00021132	0.00021132	0.00021132
k__Bacteria; p__Actinobacteria; c__MB-A2-108; o__; f__; g__; s__	OTU1152	5.28299e-05	3.52199e-05	0	0.000616349	0.000457859	0.000422639	0.00022893	0.000422639	0.00019371	0.000405029	0.00028176	0.00033459
k__Bacteria; p__Actinobacteria; c__MB-A2-108; o__; f__; g__; s__	OTU1153	7.04399e-05	1.761e-05	3.52199e-05	0.000616349	0.000493079	0.000563519	0.00015849	0.00019371	0.00021132	0.000387419	0.000563519	0.00026415
k__Bacteria; p__Actinobacteria; c__MB-A2-108; o__; f__; g__; s__	OTU1154	0.00012327	0.00012327	0.00010566	0.000387419	0.000493079	0.00029937	0.00010566	0.00021132	0.00014088	0.000405029	0.000545909	0.000387419
k__Bacteria; p__Planctomycetes; c__Planctomycetacia; o__Pirellulales; f__Pirellulaceae; g__Pir4 lineage; s__	OTU1155	0.0001761	0.00010566	8.80499e-05	0	7.04399e-05	3.52199e-05	5.28299e-05	5.28299e-05	8.80499e-05	7.04399e-05	1.761e-05	0.00012327
k__Bacteria; p__Nitrospirae; c__Nitrospira; o__Nitrospirales; f__Nitrospiraceae; g__Nitrospira; s__	OTU1156	0.00010566	7.04399e-05	8.80499e-05	0.000457859	0.000598739	0.000422639	0.00021132	8.80499e-05	0.00015849	0.00022893	0.00026415	0.000457859
k__Bacteria; p__Nitrospirae; c__Nitrospira; o__Nitrospirales; f__Nitrospiraceae; g__Nitrospira; s__	OTU1157	0.00014088	0.00012327	3.52199e-05	0.000774839	0.000633959	0.000616349	0.000422639	0.00028176	0.00028176	0.00021132	0.00031698	0.000352199
k__Bacteria; p__Nitrospirae; c__Nitrospira; o__Nitrospirales; f__Nitrospiraceae; g__Nitrospira; s__	OTU1158	5.28299e-05	3.52199e-05	5.28299e-05	0.00019371	0.00033459	0.0001761	0.00019371	3.52199e-05	8.80499e-05	0.00010566	0.00021132	0.00024654
k__Bacteria; p__Planctomycetes; c__Planctomycetacia; o__Gemmatales; f__Gemmataceae; g__Gemmata; s__	OTU1159	7.04399e-05	0	1.761e-05	0.00012327	3.52199e-05	7.04399e-05	1.761e-05	0	7.04399e-05	0	0	7.04399e-05
k__Bacteria; p__Proteobacteria; c__Deltaproteobacteria; o__Myxococcales; f__Haliangiaceae; g__Haliangium; s__	OTU116	3.52199e-05	0	0	1.761e-05	3.52199e-05	3.52199e-05	5.28299e-05	7.04399e-05	5.28299e-05	5.28299e-05	5.28299e-05	0.00012327
k__Bacteria; p__Actinobacteria; c__MB-A2-108; o__; f__; g__; s__	OTU1160	7.04399e-05	1.761e-05	3.52199e-05	0.00010566	0.00015849	0.00019371	8.80499e-05	0.00012327	5.28299e-05	0.0001761	0.00019371	0.00024654
k__Bacteria; p__Actinobacteria; c__MB-A2-108; o__; f__; g__; s__	OTU1161	0	1.761e-05	0	0.00015849	0.00019371	0.00010566	7.04399e-05	0	1.761e-05	8.80499e-05	0.00012327	5.28299e-05
Unassigned	OTU1162	5.28299e-05	0	3.52199e-05	0.00028176	0.00024654	0.00015849	0.00021132	0.00015849	0.00012327	8.80499e-05	0.00026415	0.00015849
k__Bacteria; p__Actinobacteria; c__MB-A2-108; o__; f__; g__; s__	OTU1163	0	0	0	1.761e-05	7.04399e-05	0	0	1.761e-05	0	0	1.761e-05	3.52199e-05
k__Bacteria; p__Actinobacteria; c__MB-A2-108; o__; f__; g__; s__	OTU1164	0	0	0	8.80499e-05	0.00010566	0.00012327	5.28299e-05	7.04399e-05	0	7.04399e-05	3.52199e-05	0
k__Bacteria; p__Planctomycetes; c__Planctomycetacia; o__Gemmatales; f__Gemmataceae; g__Gemmata; s__	OTU1165	3.52199e-05	7.04399e-05	5.28299e-05	5.28299e-05	1.761e-05	5.28299e-05	8.80499e-05	0.00012327	3.52199e-05	5.28299e-05	0.00010566	0.00019371
k__Bacteria; p__Actinobacteria; c__Actinobacteria; o__Propionibacteriales; f__Nocardioidaceae; g__Nocardioides; s__	OTU1166	0	1.761e-05	1.761e-05	0	1.761e-05	0	0	0	0	0	0	0
k__Bacteria; p__Planctomycetes; c__Planctomycetacia; o__Pirellulales; f__Pirellulaceae; g__Pir4 lineage; s__	OTU1167	1.761e-05	1.761e-05	1.761e-05	3.52199e-05	3.52199e-05	1.761e-05	0	1.761e-05	0	1.761e-05	0	1.761e-05
k__Bacteria; p__Planctomycetes; c__Planctomycetacia; o__Gemmatales; f__Gemmataceae; g__; s__	OTU1168	7.04399e-05	0	0	0	0.00012327	5.28299e-05	3.52199e-05	5.28299e-05	0	0	5.28299e-05	3.52199e-05
k__Bacteria; p__Actinobacteria; c__MB-A2-108; o__; f__; g__; s__	OTU1169	5.28299e-05	0	0	0.00015849	3.52199e-05	0.00010566	3.52199e-05	7.04399e-05	8.80499e-05	3.52199e-05	3.52199e-05	1.761e-05
k__Bacteria; p__Acidobacteria; c__Subgroup 17; o__; f__; g__; s__	OTU117	5.28299e-05	7.04399e-05	7.04399e-05	0.00015849	8.80499e-05	0.00015849	0.00010566	0.00010566	3.52199e-05	5.28299e-05	7.04399e-05	0.00012327
k__Bacteria; p__Planctomycetes; c__Planctomycetacia; o__Pirellulales; f__Pirellulaceae; g__Pir4 lineage; s__	OTU1170	8.80499e-05	1.761e-05	5.28299e-05	3.52199e-05	5.28299e-05	5.28299e-05	0.00010566	3.52199e-05	8.80499e-05	7.04399e-05	7.04399e-05	0.0001761
k__Bacteria; p__GAL15; c__; o__; f__; g__; s__	OTU1171	0	0	1.761e-05	1.761e-05	1.761e-05	7.04399e-05	0	0	1.761e-05	1.761e-05	3.52199e-05	3.52199e-05
k__Bacteria; p__Chloroflexi; c__Chloroflexia; o__Thermomicrobiales; f__JG30-KF-CM45; g__; s__	OTU1172	7.04399e-05	7.04399e-05	1.761e-05	8.80499e-05	8.80499e-05	0.00015849	0.00024654	0.00014088	8.80499e-05	7.04399e-05	7.04399e-05	5.28299e-05
k__Bacteria; p__Gemmatimonadetes; c__Gemmatimonadetes; o__Gemmatimonadales; f__Gemmatimonadaceae; g__; s__	OTU1173	0.000528299	0.000422639	0.000651569	0.00248301	0.00227169	0.00144402	0.00132075	0.000845279	0.000563519	0.00165534	0.00135597	0.0015849
k__Bacteria; p__Cyanobacteria; c__Oxyphotobacteria; o__Nostocales; f__Phormidiaceae; g__Tychonema CCAP 1459-11B; s__	OTU1174	0.00014088	0.0001761	0.0001761	0.00012327	7.04399e-05	0.00012327	5.28299e-05	8.80499e-05	0.00014088	0.00021132	5.28299e-05	5.28299e-05
k__Bacteria; p__Chloroflexi; c__Chloroflexia; o__Thermomicrobiales; f__JG30-KF-CM45; g__; s__	OTU1175	5.28299e-05	8.80499e-05	5.28299e-05	0.000405029	0.00024654	0.00021132	0.000405029	1.761e-05	0.0001761	7.04399e-05	0.00010566	8.80499e-05
k__Bacteria; p__Verrucomicrobia; c__Verrucomicrobiae; o__Chthoniobacterales; f__Chthoniobacteraceae; g__Chthoniobacter; s__	OTU1176	3.52199e-05	5.28299e-05	0	3.52199e-05	1.761e-05	0.0001761	3.52199e-05	5.28299e-05	1.761e-05	5.28299e-05	7.04399e-05	7.04399e-05
k__Bacteria; p__Acidobacteria; c__Subgroup 15; o__; f__; g__; s__	OTU1177	0	0	0	7.04399e-05	8.80499e-05	0	0	3.52199e-05	1.761e-05	0	3.52199e-05	0
k__Bacteria; p__Gemmatimonadetes; c__Gemmatimonadetes; o__Gemmatimonadales; f__Gemmatimonadaceae; g__; s__	OTU1178	0.00022893	0.00026415	5.28299e-05	0.00102138	0.00107421	0.000651569	0.0012327	0.000387419	0.000422639	0.000405029	0.000774839	0.000739619
k__Bacteria; p__Chloroflexi; c__Chloroflexia; o__Thermomicrobiales; f__JG30-KF-CM45; g__; s__	OTU1179	3.52199e-05	7.04399e-05	0	3.52199e-05	0.00010566	7.04399e-05	8.80499e-05	0	0	0	5.28299e-05	3.52199e-05
k__Bacteria; p__Rokubacteria; c__NC10; o__Rokubacteriales; f__; g__; s__	OTU118	5.28299e-05	8.80499e-05	0	0.000369809	0.00021132	0.00019371	0.00026415	0.00021132	5.28299e-05	5.28299e-05	5.28299e-05	0.00015849
k__Bacteria; p__Planctomycetes; c__Planctomycetacia; o__Isosphaerales; f__Isosphaeraceae; g__Singulisphaera; s__	OTU1180	0	0	0	0	0	3.52199e-05	0	0	1.761e-05	1.761e-05	0	0
k__Bacteria; p__Actinobacteria; c__Actinobacteria; o__Propionibacteriales; f__Nocardioidaceae; g__Nocardioides	OTU1181	3.52199e-05	3.52199e-05	3.52199e-05	3.52199e-05	5.28299e-05	0	0.00024654	0.00015849	3.52199e-05	1.761e-05	7.04399e-05	7.04399e-05
k__Bacteria; p__Actinobacteria; c__Actinobacteria; o__Propionibacteriales; f__Nocardioidaceae; g__Nocardioides; s__	OTU1182	0	3.52199e-05	0	0	0	0	1.761e-05	0	0	0	1.761e-05	1.761e-05
k__Bacteria; p__Planctomycetes; c__Planctomycetacia; o__Isosphaerales; f__Isosphaeraceae; g__; s__	OTU1183	5.28299e-05	5.28299e-05	1.761e-05	0.0001761	8.80499e-05	0.00022893	1.761e-05	8.80499e-05	8.80499e-05	3.52199e-05	0.00012327	5.28299e-05
k__Bacteria; p__Chloroflexi; c__Chloroflexia; o__Thermomicrobiales; f__JG30-KF-CM45; g__; s__	OTU1184	0	1.761e-05	0	1.761e-05	0	0	5.28299e-05	1.761e-05	5.28299e-05	0	1.761e-05	0
k__Bacteria; p__Actinobacteria; c__Actinobacteria; o__Micrococcales; f__Microbacteriaceae; g__Agromyces	OTU1185	0.00033459	0.00021132	0.000352199	0.00010566	0.00012327	7.04399e-05	0.00026415	8.80499e-05	5.28299e-05	0.0001761	0.00022893	0.00024654
k__Bacteria; p__Verrucomicrobia; c__Verrucomicrobiae; o__Chthoniobacterales; f__01D2Z36; g__; s__	OTU1186	0	3.52199e-05	1.761e-05	0	3.52199e-05	0	1.761e-05	1.761e-05	1.761e-05	0	1.761e-05	0
k__Bacteria; p__Acidobacteria; c__Acidobacteriia; o__Subgroup 2; f__; g__; s__	OTU1187	0	0	0	1.761e-05	7.04399e-05	1.761e-05	1.761e-05	3.52199e-05	0	0	3.52199e-05	0
k__Bacteria; p__Planctomycetes; c__Planctomycetacia; o__Gemmatales; f__Gemmataceae; g__Fimbriiglobus; s__	OTU1188	1.761e-05	1.761e-05	0	0	3.52199e-05	1.761e-05	3.52199e-05	0	1.761e-05	0	0	0
k__Bacteria; p__Chloroflexi; c__Chloroflexia; o__Thermomicrobiales; f__JG30-KF-CM45; g__; s__	OTU1189	0	0	0	0	0	0	3.52199e-05	0	0	0	0	0
k__Bacteria; p__Firmicutes; c__Bacilli; o__Bacillales; f__Alicyclobacillaceae; g__Tumebacillus; s__	OTU119	0	0	7.04399e-05	1.761e-05	0.00014088	3.52199e-05	5.28299e-05	1.761e-05	7.04399e-05	0	0	5.28299e-05
k__Bacteria; p__Acidobacteria; c__Subgroup 18; o__; f__; g__; s__	OTU1190	3.52199e-05	0	1.761e-05	0.00014088	8.80499e-05	3.52199e-05	3.52199e-05	1.761e-05	3.52199e-05	1.761e-05	1.761e-05	5.28299e-05
k__Bacteria; p__Planctomycetes; c__Planctomycetacia; o__Isosphaerales; f__Isosphaeraceae; g__Singulisphaera; s__	OTU1191	0.00014088	0.00014088	5.28299e-05	0.0001761	0.00014088	8.80499e-05	5.28299e-05	7.04399e-05	8.80499e-05	0.00010566	8.80499e-05	0.00015849
k__Bacteria; p__Planctomycetes; c__Planctomycetacia; o__Gemmatales; f__Gemmataceae; g__Gemmata; s__	OTU1192	3.52199e-05	8.80499e-05	0	0.00031698	0.0001761	0.00024654	5.28299e-05	1.761e-05	0.00015849	0.00010566	5.28299e-05	0.00022893
k__Bacteria; p__Planctomycetes; c__Planctomycetacia; o__Gemmatales; f__Gemmataceae; g__Gemmata; s__	OTU1193	0.00012327	0.00022893	0.00012327	0.00031698	0.000369809	8.80499e-05	0.00015849	0.00031698	0.00026415	0.0001761	0.00014088	0.00033459
k__Bacteria; p__Planctomycetes; c__Planctomycetacia; o__Gemmatales; f__Gemmataceae; g__; s__	OTU1194	5.28299e-05	5.28299e-05	1.761e-05	0.00031698	0.00021132	0.00014088	0.00010566	3.52199e-05	8.80499e-05	0.00021132	0.00019371	0.00019371
k__Bacteria; p__Planctomycetes; c__Planctomycetacia; o__Gemmatales; f__Gemmataceae; g__Gemmata; s__	OTU1195	0.00015849	7.04399e-05	1.761e-05	0.00022893	0.000352199	0.000387419	1.761e-05	0.00010566	8.80499e-05	0.00012327	1.761e-05	0.0001761
k__Bacteria; p__Verrucomicrobia; c__Verrucomicrobiae; o__Verrucomicrobiales; f__Verrucomicrobiaceae; g__Roseimicrobium; s__	OTU1196	8.80499e-05	3.52199e-05	5.28299e-05	3.52199e-05	8.80499e-05	5.28299e-05	8.80499e-05	7.04399e-05	5.28299e-05	8.80499e-05	0.00019371	0.00010566
k__Bacteria; p__Actinobacteria; c__Actinobacteria; o__Micrococcales; f__Micrococcaceae; g__Paenarthrobacter; s__Paenarthrobacter nicotinovorans	OTU1197	1.761e-05	3.52199e-05	3.52199e-05	7.04399e-05	5.28299e-05	5.28299e-05	1.761e-05	5.28299e-05	1.761e-05	1.761e-05	3.52199e-05	3.52199e-05
k__Bacteria; p__Planctomycetes; c__Planctomycetacia; o__Gemmatales; f__Gemmataceae; g__Gemmata; s__	OTU1198	0.00012327	7.04399e-05	8.80499e-05	0.00015849	8.80499e-05	0.00014088	8.80499e-05	3.52199e-05	5.28299e-05	3.52199e-05	5.28299e-05	0.00012327
k__Bacteria; p__Planctomycetes; c__Planctomycetacia; o__Gemmatales; f__Gemmataceae; g__; s__	OTU1199	0	5.28299e-05	1.761e-05	5.28299e-05	7.04399e-05	7.04399e-05	8.80499e-05	3.52199e-05	3.52199e-05	0.00012327	5.28299e-05	5.28299e-05
k__Bacteria; p__FCPU426; c__; o__; f__; g__; s__	OTU12	0	0	0	3.52199e-05	1.761e-05	3.52199e-05	0	0	1.761e-05	0	0	3.52199e-05
k__Bacteria; p__Gemmatimonadetes; c__Longimicrobia; o__Longimicrobiales; f__Longimicrobiaceae; g__; s__	OTU120	0	0	0	1.761e-05	3.52199e-05	0	1.761e-05	0	0	1.761e-05	1.761e-05	3.52199e-05
k__Bacteria; p__Planctomycetes; c__Planctomycetacia; o__Gemmatales; f__Gemmataceae; g__Gemmata; s__	OTU1200	0	0	0	0	1.761e-05	0	0	0	0	0	3.52199e-05	1.761e-05
k__Bacteria; p__Verrucomicrobia; c__Verrucomicrobiae; o__Verrucomicrobiales; f__Verrucomicrobiaceae; g__Roseimicrobium; s__	OTU1201	0.00021132	7.04399e-05	3.52199e-05	1.761e-05	8.80499e-05	0.00015849	0.00012327	8.80499e-05	7.04399e-05	0.00021132	0.00015849	7.04399e-05
k__Bacteria; p__Planctomycetes; c__Planctomycetacia; o__Gemmatales; f__Gemmataceae; g__Gemmata; s__	OTU1202	0	0	1.761e-05	0	0	1.761e-05	1.761e-05	0	3.52199e-05	3.52199e-05	0	0
k__Bacteria; p__Planctomycetes; c__Planctomycetacia; o__Gemmatales; f__Gemmataceae; g__Fimbriiglobus; s__	OTU1203	1.761e-05	0	0	1.761e-05	0	0	3.52199e-05	0.00014088	5.28299e-05	8.80499e-05	3.52199e-05	5.28299e-05
k__Bacteria; p__Planctomycetes; c__Planctomycetacia; o__Gemmatales; f__Gemmataceae; g__; s__	OTU1204	1.761e-05	3.52199e-05	1.761e-05	8.80499e-05	3.52199e-05	5.28299e-05	1.761e-05	1.761e-05	3.52199e-05	3.52199e-05	3.52199e-05	8.80499e-05
k__Bacteria; p__Planctomycetes; c__Planctomycetacia; o__Gemmatales; f__Gemmataceae; g__Gemmata; s__	OTU1205	7.04399e-05	5.28299e-05	5.28299e-05	0.00031698	0.00022893	0.00024654	0.0001761	0.00029937	0.00019371	0.0001761	0.00029937	0.00021132
k__Bacteria; p__Planctomycetes; c__Planctomycetacia; o__Gemmatales; f__Gemmataceae; g__; s__	OTU1206	0	3.52199e-05	0	1.761e-05	0	0	3.52199e-05	0	0	0	0	0
k__Bacteria; p__Planctomycetes; c__Planctomycetacia; o__Gemmatales; f__Gemmataceae; g__; s__	OTU1207	0	0	5.28299e-05	0	0	0	0	0	0	0	0	0
k__Bacteria; p__Planctomycetes; c__Planctomycetacia; o__Gemmatales; f__Gemmataceae; g__Fimbriiglobus; s__	OTU1208	3.52199e-05	7.04399e-05	5.28299e-05	0.00019371	8.80499e-05	0.00010566	0.00012327	3.52199e-05	8.80499e-05	7.04399e-05	0.00015849	0.00014088
k__Bacteria; p__Planctomycetes; c__Planctomycetacia; o__Gemmatales; f__Gemmataceae; g__; s__	OTU1209	0.00014088	0.00010566	0.00014088	0.000369809	0.000405029	0.00019371	0.00014088	0.00010566	0.00010566	0.00022893	0.00033459	0.000352199
k__Bacteria; p__Gemmatimonadetes; c__Longimicrobia; o__Longimicrobiales; f__Longimicrobiaceae; g__; s__	OTU121	1.761e-05	0	0	1.761e-05	3.52199e-05	0	1.761e-05	1.761e-05	0	0	1.761e-05	3.52199e-05
k__Bacteria; p__Planctomycetes; c__Planctomycetacia; o__Gemmatales; f__Gemmataceae; g__; s__	OTU1210	0	0	3.52199e-05	1.761e-05	0	7.04399e-05	1.761e-05	1.761e-05	0	3.52199e-05	1.761e-05	1.761e-05
k__Bacteria; p__Planctomycetes; c__Planctomycetacia; o__Gemmatales; f__Gemmataceae; g__; s__	OTU1211	8.80499e-05	0.00012327	8.80499e-05	0.000405029	0.00031698	0.00031698	7.04399e-05	0.00028176	0.00021132	0.00015849	0.00021132	0.00019371
k__Bacteria; p__Planctomycetes; c__Planctomycetacia; o__Gemmatales; f__Gemmataceae; g__; s__	OTU1212	3.52199e-05	0	0	3.52199e-05	0	1.761e-05	0	3.52199e-05	0	0	1.761e-05	0
k__Bacteria; p__Planctomycetes; c__Planctomycetacia; o__Gemmatales; f__Gemmataceae; g__Gemmata; s__	OTU1213	0	0	0	0	0	0	3.52199e-05	0	0	0	0	0
k__Bacteria; p__Planctomycetes; c__Planctomycetacia; o__Gemmatales; f__Gemmataceae; g__Gemmata; s__	OTU1214	0	0	0	0	0	1.761e-05	0	0	3.52199e-05	0	3.52199e-05	0
k__Bacteria; p__Planctomycetes; c__Planctomycetacia; o__Gemmatales; f__Gemmataceae; g__Gemmata; s__	OTU1215	0	0	0	1.761e-05	1.761e-05	0	0	0	0	0	0	0
k__Bacteria; p__Planctomycetes; c__Planctomycetacia; o__Gemmatales; f__Gemmataceae; g__; s__	OTU1216	1.761e-05	0	0	0	1.761e-05	1.761e-05	5.28299e-05	1.761e-05	0	0	0	0
k__Bacteria; p__Planctomycetes; c__Planctomycetacia; o__Gemmatales; f__Gemmataceae; g__Gemmata; s__	OTU1217	1.761e-05	0	0	0.00010566	7.04399e-05	7.04399e-05	1.761e-05	5.28299e-05	7.04399e-05	0.00010566	0.00015849	0
k__Bacteria; p__Elusimicrobia; c__Elusimicrobia; o__Lineage IV; f__; g__; s__	OTU1218	3.52199e-05	0	0	0	8.80499e-05	0	0	0	1.761e-05	0	3.52199e-05	3.52199e-05
k__Bacteria; p__Planctomycetes; c__Planctomycetacia; o__Gemmatales; f__Gemmataceae; g__Gemmata; s__	OTU1219	0.00014088	3.52199e-05	5.28299e-05	0.00022893	0.00019371	0.0001761	0.00015849	0.00015849	0.00010566	0.00010566	8.80499e-05	0.00014088
k__Bacteria; p__Proteobacteria; c__Gammaproteobacteria; o__Pseudomonadales; f__Moraxellaceae; g__Acinetobacter; s__	OTU122	0.000352199	0.000422639	0.000405029	1.761e-05	1.761e-05	0	0	0	0	0	0	1.761e-05
k__Bacteria; p__Planctomycetes; c__Planctomycetacia; o__Gemmatales; f__Gemmataceae; g__Gemmata; s__	OTU1220	5.28299e-05	8.80499e-05	7.04399e-05	0.000369809	0.00014088	0.00024654	0.00014088	1.761e-05	0.00014088	0.0001761	0.00012327	0.00014088
k__Bacteria; p__Planctomycetes; c__Planctomycetacia; o__Gemmatales; f__Gemmataceae; g__; s__	OTU1221	0	0	0	1.761e-05	0	3.52199e-05	0	0	0	0	0	0
k__Bacteria; p__Planctomycetes; c__Planctomycetacia; o__Gemmatales; f__Gemmataceae; g__Gemmata; s__	OTU1222	1.761e-05	3.52199e-05	3.52199e-05	0.00028176	7.04399e-05	5.28299e-05	8.80499e-05	0.00012327	7.04399e-05	0.00014088	7.04399e-05	0.00015849
k__Bacteria; p__Acidobacteria; c__Subgroup 5; o__; f__; g__; s__	OTU1223	0	1.761e-05	0	0.00022893	0.0001761	7.04399e-05	3.52199e-05	3.52199e-05	0	7.04399e-05	5.28299e-05	0.00012327
k__Bacteria; p__Acidobacteria; c__Subgroup 5; o__; f__; g__; s__	OTU1224	0	0	0	0	1.761e-05	1.761e-05	0	1.761e-05	0	1.761e-05	1.761e-05	5.28299e-05
k__Bacteria; p__Planctomycetes; c__OM190; o__; f__; g__; s__	OTU1225	0	0	0	1.761e-05	0	0	5.28299e-05	0	0	3.52199e-05	3.52199e-05	0
k__Bacteria; p__Planctomycetes; c__Planctomycetacia; o__Planctomycetales; f__Rubinisphaeraceae; g__SH-PL14; s__	OTU1226	0.000528299	0.000493079	0.000352199	0.00160251	0.00142641	0.00110943	0.000440249	0.000651569	0.000528299	0.000968549	0.00107421	0.00153207
k__Bacteria; p__Planctomycetes; c__Planctomycetacia; o__Gemmatales; f__Gemmataceae; g__Gemmata; s__	OTU1227	5.28299e-05	0	0	0	1.761e-05	7.04399e-05	1.761e-05	1.761e-05	0	0	1.761e-05	5.28299e-05
k__Bacteria; p__Proteobacteria; c__Deltaproteobacteria; o__Bdellovibrionales; f__Bdellovibrionaceae; g__OM27 clade; s__	OTU1228	0	0	0	0	3.52199e-05	3.52199e-05	5.28299e-05	3.52199e-05	0	0	0	0
k__Bacteria; p__Chloroflexi; c__Anaerolineae; o__Anaerolineales; f__Anaerolineaceae; g__; s__	OTU1229	0	0	0	5.28299e-05	1.761e-05	0	0	0	0	0	3.52199e-05	1.761e-05
k__Bacteria; p__Rokubacteria; c__NC10; o__Rokubacteriales; f__; g__; s__	OTU123	5.28299e-05	3.52199e-05	0	0.00019371	0.00021132	0.00019371	3.52199e-05	7.04399e-05	5.28299e-05	3.52199e-05	1.761e-05	8.80499e-05
k__Bacteria; p__Planctomycetes; c__Planctomycetacia; o__Gemmatales; f__Gemmataceae; g__Gemmata; s__	OTU1230	0.000422639	0.000352199	0.00022893	0.000405029	0.00026415	0.00031698	0.00019371	0.000563519	0.0001761	0.00029937	0.00029937	0.00033459
k__Bacteria; p__Planctomycetes; c__Planctomycetacia; o__Gemmatales; f__Gemmataceae; g__; s__	OTU1231	0.0001761	7.04399e-05	0.00015849	0.00026415	0.00012327	0.00026415	7.04399e-05	0.000405029	0.0001761	0.00012327	0.00015849	0.000422639
k__Bacteria; p__Planctomycetes; c__Planctomycetacia; o__Gemmatales; f__Gemmataceae; g__Gemmata; s__	OTU1232	0.00028176	0.00015849	0.00015849	3.52199e-05	0.00010566	0.00012327	0.0001761	8.80499e-05	0.00010566	7.04399e-05	3.52199e-05	7.04399e-05
k__Bacteria; p__Planctomycetes; c__Planctomycetacia; o__Gemmatales; f__Gemmataceae; g__Gemmata; s__	OTU1233	0.000352199	5.28299e-05	0.00019371	0.000669179	0.000898109	0.00128553	0	1.761e-05	1.761e-05	7.04399e-05	3.52199e-05	0.00012327
k__Bacteria; p__Planctomycetes; c__Planctomycetacia; o__Gemmatales; f__Gemmataceae; g__Gemmata; s__	OTU1234	3.52199e-05	3.52199e-05	0.00012327	8.80499e-05	0.00014088	5.28299e-05	5.28299e-05	8.80499e-05	8.80499e-05	0.00012327	0.00014088	0.00012327
k__Bacteria; p__Planctomycetes; c__Planctomycetacia; o__Gemmatales; f__Gemmataceae; g__Gemmata; s__	OTU1235	0.00010566	7.04399e-05	8.80499e-05	3.52199e-05	5.28299e-05	3.52199e-05	8.80499e-05	5.28299e-05	7.04399e-05	0.00024654	0.0001761	0.00015849
k__Bacteria; p__Planctomycetes; c__Planctomycetacia; o__Gemmatales; f__Gemmataceae; g__Fimbriiglobus; s__	OTU1236	0	0	3.52199e-05	5.28299e-05	7.04399e-05	5.28299e-05	7.04399e-05	3.52199e-05	1.761e-05	5.28299e-05	7.04399e-05	3.52199e-05
k__Bacteria; p__Planctomycetes; c__Planctomycetacia; o__Gemmatales; f__Gemmataceae; g__; s__	OTU1237	0	0	0	1.761e-05	0	0	0	0	0	0	3.52199e-05	1.761e-05
k__Bacteria; p__Planctomycetes; c__Planctomycetacia; o__Gemmatales; f__Gemmataceae; g__Fimbriiglobus; s__	OTU1238	0.000440249	0.00026415	0.0001761	0.000933329	0.0012327	0.000457859	0.00019371	0.000369809	0.00021132	0.000405029	0.000475469	0.000545909
k__Bacteria; p__Planctomycetes; c__Planctomycetacia; o__Gemmatales; f__Gemmataceae; g__Gemmata; s__	OTU1239	8.80499e-05	0	0	0	1.761e-05	0	3.52199e-05	1.761e-05	0	5.28299e-05	1.761e-05	1.761e-05
k__Bacteria; p__Proteobacteria; c__Deltaproteobacteria; o__Myxococcales; f__Sandaracinaceae; g__; s__	OTU124	1.761e-05	3.52199e-05	0	0	3.52199e-05	0	0	1.761e-05	0	1.761e-05	0	0.00010566
k__Bacteria; p__Planctomycetes; c__Planctomycetacia; o__Gemmatales; f__Gemmataceae; g__; s__	OTU1240	7.04399e-05	5.28299e-05	8.80499e-05	8.80499e-05	0.00012327	0.00010566	0	7.04399e-05	0	3.52199e-05	0	0
k__Bacteria; p__Actinobacteria; c__Actinobacteria; o__Micrococcales; f__Microbacteriaceae; g__Agromyces	OTU1241	0.00029937	0.00024654	0.00026415	0.00028176	0.00026415	0.0001761	0.000493079	0.00031698	0.00031698	0.000352199	0.00029937	0.000457859
k__Bacteria; p__Planctomycetes; c__Planctomycetacia; o__Gemmatales; f__Gemmataceae; g__; s__	OTU1242	0	0	0	7.04399e-05	5.28299e-05	0	1.761e-05	5.28299e-05	0	1.761e-05	0	7.04399e-05
k__Bacteria; p__Planctomycetes; c__Planctomycetacia; o__Gemmatales; f__Gemmataceae; g__; s__	OTU1243	0	0	3.52199e-05	3.52199e-05	0	5.28299e-05	0	0	0	0	0	0
k__Bacteria; p__Planctomycetes; c__Planctomycetacia; o__Gemmatales; f__Gemmataceae; g__; s__	OTU1244	0	1.761e-05	0	0	1.761e-05	0	0	0	0	1.761e-05	0	0
k__Bacteria; p__Actinobacteria; c__Actinobacteria; o__Micrococcales; f__Microbacteriaceae; g__Agromyces	OTU1245	8.80499e-05	0.00010566	7.04399e-05	0.00010566	5.28299e-05	1.761e-05	8.80499e-05	8.80499e-05	0.00014088	8.80499e-05	3.52199e-05	0.00010566
k__Bacteria; p__Planctomycetes; c__OM190; o__; f__; g__; s__	OTU1246	5.28299e-05	1.761e-05	0	1.761e-05	5.28299e-05	1.761e-05	5.28299e-05	5.28299e-05	1.761e-05	0	1.761e-05	3.52199e-05
k__Bacteria; p__Planctomycetes; c__Planctomycetacia; o__Gemmatales; f__Gemmataceae; g__; s__	OTU1247	0	7.04399e-05	0	0.00021132	0.00022893	0.00014088	5.28299e-05	3.52199e-05	3.52199e-05	5.28299e-05	8.80499e-05	5.28299e-05
k__Bacteria; p__Planctomycetes; c__Planctomycetacia; o__Gemmatales; f__Gemmataceae; g__Fimbriiglobus; s__	OTU1248	0	0	0	0	3.52199e-05	0	0	0	0	0	0	3.52199e-05
k__Bacteria; p__Planctomycetes; c__Planctomycetacia; o__Gemmatales; f__Gemmataceae; g__Gemmata; s__	OTU1249	0.00026415	7.04399e-05	0.00015849	0.00028176	0.000528299	0.00026415	0.00021132	8.80499e-05	0.0001761	0.000369809	0.000369809	0.00026415
k__Bacteria; p__Acidobacteria; c__Subgroup 6; o__; f__; g__; s__	OTU125	1.761e-05	0	3.52199e-05	8.80499e-05	1.761e-05	1.761e-05	0.00028176	7.04399e-05	8.80499e-05	8.80499e-05	0.00015849	0.00014088
k__Bacteria; p__Planctomycetes; c__Planctomycetacia; o__Gemmatales; f__Gemmataceae; g__Gemmata; s__	OTU1250	1.761e-05	0	0	1.761e-05	5.28299e-05	7.04399e-05	0	0	0	0	0	0
k__Bacteria; p__Planctomycetes; c__Planctomycetacia; o__Gemmatales; f__Gemmataceae; g__; s__	OTU1251	3.52199e-05	0	0	7.04399e-05	3.52199e-05	1.761e-05	0	0	0	1.761e-05	0	3.52199e-05
k__Bacteria; p__Acidobacteria; c__Subgroup 5; o__; f__; g__; s__	OTU1252	0	0	1.761e-05	3.52199e-05	5.28299e-05	7.04399e-05	7.04399e-05	3.52199e-05	5.28299e-05	3.52199e-05	0.00012327	3.52199e-05
k__Bacteria; p__Planctomycetes; c__Planctomycetacia; o__Gemmatales; f__Gemmataceae; g__; s__	OTU1253	0	0	0	0	3.52199e-05	0	0	0	3.52199e-05	0	0	0
k__Bacteria; p__Planctomycetes; c__Planctomycetacia; o__Gemmatales; f__Gemmataceae; g__Gemmata; s__	OTU1254	0	0	1.761e-05	3.52199e-05	0	1.761e-05	5.28299e-05	8.80499e-05	0	0	1.761e-05	3.52199e-05
k__Bacteria; p__Planctomycetes; c__Planctomycetacia; o__Isosphaerales; f__Isosphaeraceae; g__Paludisphaera	OTU1255	7.04399e-05	0	1.761e-05	3.52199e-05	1.761e-05	1.761e-05	0	0	0	0	0	0
k__Bacteria; p__Actinobacteria; c__Actinobacteria; o__Micromonosporales; f__Micromonosporaceae; g__; s__	OTU1256	0	0	0	0	0	0	0.000422639	3.52199e-05	1.761e-05	0	1.761e-05	0
k__Bacteria; p__Planctomycetes; c__Planctomycetacia; o__Planctomycetales; f__Rubinisphaeraceae; g__Planctomicrobium; s__	OTU1257	1.761e-05	0	0	1.761e-05	0	1.761e-05	0	0	0	0	0	0
k__Bacteria; p__Planctomycetes; c__Planctomycetacia; o__Isosphaerales; f__Isosphaeraceae; g__Singulisphaera; s__	OTU1258	0	0	0	0	0	0	0	0	0	0	0	0
k__Bacteria; p__Planctomycetes; c__Planctomycetacia; o__Planctomycetales; f__Rubinisphaeraceae; g__Planctomicrobium; s__	OTU1259	0.00322263	0.000950939	0.00103899	0.00302892	0.00294087	0.00239496	0.00126792	0.00272955	0.00126792	0.001761	0.00195471	0.00306414
k__Bacteria; p__Acidobacteria; c__Subgroup 6; o__; f__; g__; s__	OTU126	0.00012327	0.00012327	0.00010566	0.00126792	0.00133836	0.00137358	0.00103899	0.000405029	0.000598739	0.000704399	0.000633959	0.000686789
k__Bacteria; p__Planctomycetes; c__Planctomycetacia; o__Planctomycetales; f__Rubinisphaeraceae; g__SH-PL14; s__	OTU1260	0.000352199	0.00021132	0.00014088	0.0001761	0.00012327	0.00014088	5.28299e-05	5.28299e-05	7.04399e-05	0.00028176	0.00019371	0.00010566
k__Bacteria; p__Chloroflexi; c__Chloroflexia; o__Thermomicrobiales; f__JG30-KF-CM45; g__; s__	OTU1261	3.52199e-05	3.52199e-05	0	0	0	0	0	1.761e-05	0	0	0	0
k__Bacteria; p__Planctomycetes; c__Planctomycetacia; o__Planctomycetales; f__Rubinisphaeraceae; g__Planctomicrobium; s__	OTU1262	0.000581129	0.00026415	0.00014088	0.00022893	0.000475469	0.00021132	0.00014088	0.00029937	0.00022893	0.00024654	0.00024654	0.00024654
k__Bacteria; p__Planctomycetes; c__Planctomycetacia; o__Planctomycetales; f__Rubinisphaeraceae; g__Planctomicrobium; s__	OTU1263	0.00029937	0.00015849	0.00014088	0.000475469	0.000369809	0.000352199	0.000352199	0.000651569	0.00031698	0.000563519	0.000493079	0.000651569
k__Bacteria; p__Planctomycetes; c__Planctomycetacia; o__Planctomycetales; f__Rubinisphaeraceae; g__Planctomicrobium; s__	OTU1264	0.000862889	0.000510689	0.000545909	0.000633959	0.00031698	0.00029937	0.000528299	0.00116226	0.000475469	0.000686789	0.000369809	0.000581129
k__Bacteria; p__Patescibacteria; c__Parcubacteria; o__; f__; g__; s__	OTU1265	0	0	0	0.00029937	0.00033459	0.00024654	0.00019371	5.28299e-05	0.00012327	0.00010566	0.00010566	0.0001761
k__Bacteria; p__Planctomycetes; c__Planctomycetacia; o__Planctomycetales; f__Rubinisphaeraceae; g__Planctomicrobium; s__	OTU1266	3.52199e-05	3.52199e-05	3.52199e-05	0.00014088	1.761e-05	1.761e-05	3.52199e-05	3.52199e-05	1.761e-05	3.52199e-05	3.52199e-05	5.28299e-05
k__Bacteria; p__Planctomycetes; c__Planctomycetacia; o__Planctomycetales; f__Rubinisphaeraceae; g__Planctomicrobium; s__	OTU1267	0.00033459	0.00010566	0.00028176	0.000457859	0.000352199	0.000369809	0.00026415	0.00021132	0.0001761	0.00033459	0.000545909	0.000510689
k__Bacteria; p__Planctomycetes; c__Planctomycetacia; o__Gemmatales; f__Gemmataceae; g__; s__	OTU1268	3.52199e-05	0	0	0.00012327	0.0001761	8.80499e-05	3.52199e-05	3.52199e-05	8.80499e-05	5.28299e-05	1.761e-05	3.52199e-05
k__Bacteria; p__Planctomycetes; c__Planctomycetacia; o__Gemmatales; f__Gemmataceae; g__Fimbriiglobus; s__	OTU1269	7.04399e-05	3.52199e-05	5.28299e-05	7.04399e-05	0.0001761	7.04399e-05	8.80499e-05	0.00019371	8.80499e-05	0.00012327	1.761e-05	0.00015849
k__Bacteria; p__Acidobacteria; c__Subgroup 6; o__; f__; g__; s__	OTU127	7.04399e-05	3.52199e-05	1.761e-05	0.000387419	0.000493079	0.00033459	0.00014088	0.00010566	3.52199e-05	8.80499e-05	0.00014088	0.00028176
k__Bacteria; p__Planctomycetes; c__Planctomycetacia; o__Gemmatales; f__Gemmataceae; g__; s__	OTU1270	0	0	0	0	0	0	3.52199e-05	1.761e-05	0	3.52199e-05	0	3.52199e-05
k__Bacteria; p__Planctomycetes; c__Planctomycetacia; o__Planctomycetales; f__Rubinisphaeraceae; g__SH-PL14; s__	OTU1271	0.00010566	5.28299e-05	5.28299e-05	7.04399e-05	0.00021132	0.00012327	1.761e-05	7.04399e-05	7.04399e-05	8.80499e-05	0.00015849	0.00012327
k__Bacteria; p__Planctomycetes; c__Planctomycetacia; o__Gemmatales; f__Gemmataceae; g__; s__	OTU1272	0	1.761e-05	0	5.28299e-05	1.761e-05	3.52199e-05	0	1.761e-05	0	1.761e-05	0.00010566	3.52199e-05
k__Bacteria; p__Planctomycetes; c__Planctomycetacia; o__Gemmatales; f__Gemmataceae; g__; s__	OTU1273	0	0	0	1.761e-05	0	0	0	0	0	1.761e-05	0	3.52199e-05
k__Bacteria; p__Planctomycetes; c__Planctomycetacia; o__Gemmatales; f__Gemmataceae; g__Fimbriiglobus; s__	OTU1274	0.00010566	1.761e-05	1.761e-05	0.00012327	0.00015849	7.04399e-05	3.52199e-05	0.00014088	3.52199e-05	1.761e-05	3.52199e-05	0.00012327
k__Bacteria; p__Planctomycetes; c__Planctomycetacia; o__Gemmatales; f__Gemmataceae; g__Gemmata; s__	OTU1275	8.80499e-05	1.761e-05	1.761e-05	0	5.28299e-05	5.28299e-05	0.00012327	0.00010566	3.52199e-05	7.04399e-05	5.28299e-05	8.80499e-05
k__Bacteria; p__Actinobacteria; c__Actinobacteria; o__Micrococcales; f__Microbacteriaceae	OTU1276	0.00010566	3.52199e-05	8.80499e-05	8.80499e-05	0.00021132	5.28299e-05	0	7.04399e-05	1.761e-05	5.28299e-05	0	3.52199e-05
k__Bacteria; p__Planctomycetes; c__Planctomycetacia; o__Planctomycetales; f__Rubinisphaeraceae; g__SH-PL14; s__	OTU1277	5.28299e-05	3.52199e-05	1.761e-05	5.28299e-05	0	1.761e-05	0	0	3.52199e-05	1.761e-05	5.28299e-05	8.80499e-05
k__Bacteria; p__Planctomycetes; c__Planctomycetacia; o__Planctomycetales; f__Rubinisphaeraceae; g__SH-PL14; s__Planctomyces sp. SH-PL14	OTU1278	7.04399e-05	0	0.00010566	0.00012327	0	7.04399e-05	1.761e-05	8.80499e-05	8.80499e-05	5.28299e-05	1.761e-05	1.761e-05
k__Bacteria; p__Planctomycetes; c__Planctomycetacia; o__Planctomycetales; f__Rubinisphaeraceae; g__Planctomicrobium; s__	OTU1279	1.761e-05	0	0	0	0	1.761e-05	1.761e-05	0	0	3.52199e-05	3.52199e-05	5.28299e-05
k__Bacteria; p__Acidobacteria; c__Subgroup 17; o__; f__; g__; s__	OTU128	1.761e-05	0	0	3.52199e-05	0	0	0	0	1.761e-05	1.761e-05	0	3.52199e-05
k__Bacteria; p__Planctomycetes; c__Planctomycetacia; o__Planctomycetales; f__Rubinisphaeraceae; g__SH-PL14; s__	OTU1280	0.00021132	3.52199e-05	7.04399e-05	0.00015849	0.00010566	3.52199e-05	8.80499e-05	0.00010566	1.761e-05	0.00010566	5.28299e-05	0.00010566
k__Bacteria; p__Planctomycetes; c__Planctomycetacia; o__Gemmatales; f__Gemmataceae; g__; s__	OTU1281	0	0	3.52199e-05	7.04399e-05	0	1.761e-05	3.52199e-05	1.761e-05	1.761e-05	0	5.28299e-05	3.52199e-05
k__Bacteria; p__Actinobacteria; c__Actinobacteria; o__Micromonosporales; f__Micromonosporaceae; g__; s__	OTU1282	0	0	0	0	1.761e-05	0	0.000669179	0	0	1.761e-05	1.761e-05	0
k__Bacteria; p__Planctomycetes; c__Planctomycetacia; o__Gemmatales; f__Gemmataceae; g__; s__	OTU1283	0	0	0	0	1.761e-05	0	3.52199e-05	0	0	0	0	0
k__Bacteria; p__Planctomycetes; c__Planctomycetacia; o__Gemmatales; f__Gemmataceae; g__; s__	OTU1284	0	0	1.761e-05	3.52199e-05	0	0	0	1.761e-05	3.52199e-05	0	0	0
k__Bacteria; p__Planctomycetes; c__Planctomycetacia; o__Gemmatales; f__Gemmataceae; g__; s__	OTU1285	0	0	0	0	1.761e-05	5.28299e-05	5.28299e-05	0	3.52199e-05	0	7.04399e-05	0
k__Bacteria; p__Planctomycetes; c__Planctomycetacia; o__Planctomycetales; f__Rubinisphaeraceae; g__SH-PL14; s__	OTU1286	3.52199e-05	0	0	0	1.761e-05	3.52199e-05	0	0	0	0	1.761e-05	0
k__Bacteria; p__Actinobacteria; c__Actinobacteria; o__Streptomycetales; f__Streptomycetaceae; g__Streptomyces	OTU1287	0.00015849	0	3.52199e-05	0.0001761	0.00014088	0.00014088	0.00024654	0.00022893	8.80499e-05	3.52199e-05	0.00015849	0.00010566
k__Bacteria; p__Planctomycetes; c__Planctomycetacia; o__Gemmatales; f__Gemmataceae; g__; s__	OTU1288	1.761e-05	0	0	0.00010566	0.00021132	0.00012327	5.28299e-05	8.80499e-05	3.52199e-05	0	8.80499e-05	1.761e-05
k__Bacteria; p__Planctomycetes; c__Planctomycetacia; o__Planctomycetales; f__Rubinisphaeraceae; g__Planctomicrobium; s__	OTU1289	0	0	0	0	0	0	0	0	0	0	0	0
k__Bacteria; p__Proteobacteria; c__Deltaproteobacteria; o__MBNT15; f__; g__; s__	OTU129	5.28299e-05	7.04399e-05	3.52199e-05	0.00033459	0.000369809	0.00012327	0.00026415	0.00015849	7.04399e-05	0.00010566	0.00010566	0.00015849
k__Bacteria; p__Planctomycetes; c__Planctomycetacia; o__Gemmatales; f__Gemmataceae; g__Gemmata; s__	OTU1290	3.52199e-05	0	0	0	0	0	1.761e-05	1.761e-05	0	0	0	0
k__Bacteria; p__Planctomycetes; c__Planctomycetacia; o__Planctomycetales; f__Rubinisphaeraceae; g__SH-PL14; s__	OTU1291	0	0	0	3.52199e-05	3.52199e-05	5.28299e-05	3.52199e-05	5.28299e-05	0	1.761e-05	1.761e-05	3.52199e-05
k__Bacteria; p__Planctomycetes; c__Planctomycetacia; o__Planctomycetales; f__Rubinisphaeraceae; g__Planctomicrobium; s__	OTU1292	0	0	0	1.761e-05	0	0	0	0	0	1.761e-05	0	0
k__Bacteria; p__Planctomycetes; c__Planctomycetacia; o__Isosphaerales; f__Isosphaeraceae; g__; s__	OTU1293	5.28299e-05	1.761e-05	0	3.52199e-05	0	3.52199e-05	0	3.52199e-05	1.761e-05	3.52199e-05	0	5.28299e-05
k__Bacteria; p__Planctomycetes; c__Planctomycetacia; o__Planctomycetales; f__Rubinisphaeraceae; g__Planctomicrobium; s__	OTU1294	0	0	3.52199e-05	1.761e-05	1.761e-05	0	0	0	0	0	0	0
k__Bacteria; p__Actinobacteria; c__Actinobacteria; o__Micrococcales; f__Microbacteriaceae	OTU1295	0	0	0	0	0	0	1.761e-05	0	0	0	0	1.761e-05
k__Bacteria; p__Planctomycetes; c__Planctomycetacia; o__Planctomycetales; f__Rubinisphaeraceae; g__Planctomicrobium; s__	OTU1296	0	0	0	0	0	0	0	0	0	0	1.761e-05	1.761e-05
k__Bacteria; p__Planctomycetes; c__Planctomycetacia; o__Gemmatales; f__Gemmataceae; g__; s__	OTU1297	0	0	0	0	0	3.52199e-05	0	3.52199e-05	0	0	1.761e-05	0
k__Bacteria; p__Planctomycetes; c__Planctomycetacia; o__Gemmatales; f__Gemmataceae; g__Gemmata; s__	OTU1298	7.04399e-05	1.761e-05	3.52199e-05	0.0001761	0.0001761	0.00014088	0.00014088	7.04399e-05	5.28299e-05	8.80499e-05	0.00019371	0.00012327
k__Bacteria; p__Planctomycetes; c__Planctomycetacia; o__Gemmatales; f__Gemmataceae; g__Gemmata; s__	OTU1299	5.28299e-05	0	1.761e-05	8.80499e-05	1.761e-05	1.761e-05	5.28299e-05	0	0	0	8.80499e-05	7.04399e-05
k__Bacteria; p__Gemmatimonadetes; c__Longimicrobia; o__Longimicrobiales; f__Longimicrobiaceae; g__; s__	OTU13	5.28299e-05	3.52199e-05	0	7.04399e-05	8.80499e-05	5.28299e-05	0.00015849	5.28299e-05	5.28299e-05	5.28299e-05	0.00010566	8.80499e-05
k__Bacteria; p__Acidobacteria; c__Subgroup 6; o__; f__; g__; s__	OTU130	8.80499e-05	5.28299e-05	3.52199e-05	0.00022893	0.00024654	0.00022893	0.000563519	0.00014088	0.00022893	0.00028176	0.00012327	0.000387419
k__Bacteria; p__Patescibacteria; c__Parcubacteria; o__; f__; g__; s__	OTU1300	0	0	0	0	0	0	0	0	0	3.52199e-05	0	0
k__Bacteria; p__Planctomycetes; c__Planctomycetacia; o__Planctomycetales; f__Rubinisphaeraceae; g__Planctomicrobium; s__	OTU1301	0	0	1.761e-05	0	0	3.52199e-05	0	0	0	0	1.761e-05	0
k__Bacteria; p__GAL15; c__; o__; f__; g__; s__	OTU1302	0	0	1.761e-05	8.80499e-05	0.00010566	0.00010566	3.52199e-05	3.52199e-05	3.52199e-05	3.52199e-05	3.52199e-05	1.761e-05
k__Bacteria; p__Planctomycetes; c__Planctomycetacia; o__Gemmatales; f__Gemmataceae; g__; s__	OTU1303	0	0	0	0	0	0	1.761e-05	0	0	5.28299e-05	0	1.761e-05
k__Bacteria; p__Proteobacteria; c__Deltaproteobacteria; o__SAR324 clade(Marine group B); f__; g__; s__	OTU1304	0	0	0	0	0	0	1.761e-05	0	0	3.52199e-05	0	0
k__Bacteria; p__Patescibacteria; c__Parcubacteria; o__Candidatus Adlerbacteria; f__; g__; s__	OTU1305	0	0	0	0	0	0	0	0	0	1.761e-05	3.52199e-05	0
k__Bacteria; p__Planctomycetes; c__Planctomycetacia; o__Gemmatales; f__Gemmataceae; g__Gemmata; s__	OTU1306	0.00019371	0.00014088	0.00012327	0.00028176	0.0001761	0.00022893	3.52199e-05	5.28299e-05	8.80499e-05	0.00010566	5.28299e-05	0.00014088
k__Bacteria; p__Actinobacteria; c__Actinobacteria; o__Pseudonocardiales; f__Pseudonocardiaceae; g__Pseudonocardia; s__	OTU1307	3.52199e-05	0	1.761e-05	0.00010566	1.761e-05	0	0.00012327	3.52199e-05	1.761e-05	7.04399e-05	7.04399e-05	5.28299e-05
k__Bacteria; p__Actinobacteria; c__Actinobacteria; o__Micromonosporales; f__Micromonosporaceae; g__Luedemannella; s__	OTU1308	0	0	1.761e-05	0	3.52199e-05	5.28299e-05	0.000528299	0.0001761	1.761e-05	1.761e-05	7.04399e-05	1.761e-05
k__Bacteria; p__Actinobacteria; c__Actinobacteria; o__Micromonosporales; f__Micromonosporaceae	OTU1309	0	1.761e-05	0	0	0	1.761e-05	8.80499e-05	1.761e-05	0	0	0	1.761e-05
k__Bacteria; p__Acidobacteria; c__Subgroup 6; o__; f__; g__; s__	OTU131	3.52199e-05	0	0	1.761e-05	7.04399e-05	1.761e-05	0	0	0	1.761e-05	0	0
k__Bacteria; p__Proteobacteria; c__Deltaproteobacteria; o__SAR324 clade(Marine group B); f__; g__; s__	OTU1310	0	0	0	0	0	0	0	0	0	0	0	0
k__Bacteria; p__Patescibacteria; c__Parcubacteria; o__; f__; g__; s__	OTU1311	5.28299e-05	0	0	5.28299e-05	1.761e-05	5.28299e-05	1.761e-05	0.00010566	1.761e-05	1.761e-05	5.28299e-05	5.28299e-05
k__Bacteria; p__Actinobacteria; c__Actinobacteria; o__Micrococcales; f__Micrococcaceae; g__Arthrobacter	OTU1312	0.0417356	0.0432677	0.0380552	0.0396224	0.0379143	0.0435142	0.0405558	0.0566161	0.0510689	0.0776952	0.0852147	0.0788046
k__Bacteria; p__Patescibacteria; c__Parcubacteria; o__; f__; g__; s__	OTU1313	0	1.761e-05	1.761e-05	3.52199e-05	1.761e-05	3.52199e-05	5.28299e-05	7.04399e-05	7.04399e-05	3.52199e-05	3.52199e-05	1.761e-05
k__Bacteria; p__Actinobacteria; c__Actinobacteria; o__Micrococcales; f__Micrococcaceae; g__Arthrobacter	OTU1314	0.00422639	0.00415595	0.00392702	0.00292326	0.00241257	0.00308175	0.00253584	0.00468425	0.00431444	0.00468425	0.00517733	0.00508928
k__Bacteria; p__Actinobacteria; c__Actinobacteria; o__Pseudonocardiales; f__Pseudonocardiaceae; g__Lechevalieria	OTU1315	0.000528299	0.00029937	0.000369809	0.000880499	0.000510689	0.00033459	0.000369809	0.00022893	7.04399e-05	0.00015849	0.000405029	0.00026415
k__Bacteria; p__Actinobacteria; c__Actinobacteria; o__Propionibacteriales; f__Nocardioidaceae; g__Aeromicrobium	OTU1316	0.000651569	0.000792449	0.000704399	0.000598739	0.000792449	0.000616349	0.000422639	0.000369809	0.000405029	0.000475469	0.000845279	0.000633959
k__Bacteria; p__Actinobacteria; c__Actinobacteria; o__Streptomycetales; f__Streptomycetaceae; g__Streptomyces	OTU1317	0.00190188	0.0019371	0.00135597	0.000669179	0.000968549	0.000686789	0.00230691	0.00184905	0.00121509	0.00198993	0.00202515	0.00214842
k__Bacteria; p__Actinobacteria; c__Actinobacteria; o__Propionibacteriales; f__Nocardioidaceae; g__Nocardioides; s__	OTU1318	0.00014088	0.00014088	0.00014088	8.80499e-05	1.761e-05	8.80499e-05	0.00021132	0.00015849	0.00012327	0.00012327	0.00015849	0.00010566
k__Bacteria; p__Actinobacteria; c__Actinobacteria; o__Streptomycetales; f__Streptomycetaceae; g__Streptomyces	OTU1319	0.00132075	0.00109182	0.000880499	0.000616349	0.000633959	0.000510689	0.00109182	0.00117987	0.000950939	0.00102138	0.00149685	0.00206037
k__Bacteria; p__Proteobacteria; c__Gammaproteobacteria; o__Pseudomonadales; f__Pseudomonadaceae; g__Pseudomonas	OTU132	0.115627	0.118286	0.133237	0.0556827	0.0522488	0.0646286	0.092875	0.125453	0.155267	0.124168	0.110203	0.100183
k__Bacteria; p__Actinobacteria; c__Actinobacteria; o__Micrococcales; f__Microbacteriaceae; g__Salinibacterium	OTU1320	0.000722009	0.000440249	0.000422639	0.0012327	0.0012327	0.00116226	0.000545909	0.000598739	0.00022893	0.000405029	0.000616349	0.000651569
k__Bacteria; p__Actinobacteria; c__Actinobacteria; o__Corynebacteriales; f__Nocardiaceae; g__Rhodococcus	OTU1321	0.000422639	0.00033459	0.000440249	0.0001761	0.00024654	0.00019371	0.000475469	0.00022893	0.000369809	0.00029937	0.00022893	0.00029937
k__Bacteria; p__Actinobacteria; c__Actinobacteria; o__Propionibacteriales; f__Nocardioidaceae; g__Nocardioides; s__	OTU1322	0.000352199	0.00033459	0.00022893	0.000528299	0.000616349	0.00033459	0.000528299	0.000457859	0.00022893	0.000405029	0.000686789	0.000440249
k__Bacteria; p__Actinobacteria; c__Actinobacteria; o__Micrococcales; f__Microbacteriaceae; g__Microbacterium	OTU1323	0.000405029	0.000387419	0.000545909	8.80499e-05	0.00021132	0.0001761	8.80499e-05	7.04399e-05	0.00010566	0.00014088	0.00021132	0.00028176
k__Bacteria; p__Actinobacteria; c__Actinobacteria; o__Micromonosporales; f__Micromonosporaceae; g__Rhizocola	OTU1324	3.52199e-05	1.761e-05	1.761e-05	5.28299e-05	3.52199e-05	1.761e-05	0.000722009	0.00014088	3.52199e-05	1.761e-05	0.00010566	0.00012327
k__Bacteria; p__Actinobacteria; c__Actinobacteria; o__Corynebacteriales; f__Nocardiaceae; g__Rhodococcus	OTU1325	0.00012327	0.00014088	0.00015849	8.80499e-05	0.00014088	3.52199e-05	0.00012327	0.00015849	8.80499e-05	7.04399e-05	0.00012327	0.00012327
k__Bacteria; p__Patescibacteria; c__Parcubacteria; o__Candidatus Adlerbacteria; f__; g__; s__	OTU1326	3.52199e-05	8.80499e-05	0	8.80499e-05	0.00010566	0.00014088	5.28299e-05	0.00012327	0.00024654	0.00019371	7.04399e-05	0.00010566
k__Bacteria; p__Patescibacteria; c__Parcubacteria; o__Candidatus Adlerbacteria; f__; g__; s__	OTU1327	0	0	0	0.00010566	3.52199e-05	7.04399e-05	1.761e-05	8.80499e-05	7.04399e-05	3.52199e-05	0	1.761e-05
k__Bacteria; p__Actinobacteria; c__Actinobacteria; o__Frankiales; f__Frankiaceae; g__Jatrophihabitans	OTU1328	7.04399e-05	1.761e-05	0	0.00010566	1.761e-05	8.80499e-05	5.28299e-05	3.52199e-05	1.761e-05	1.761e-05	1.761e-05	0.00010566
k__Bacteria; p__Actinobacteria; c__Actinobacteria; o__Micromonosporales; f__Micromonosporaceae; g__; s__	OTU1329	1.761e-05	1.761e-05	0	0	5.28299e-05	0	0.00010566	7.04399e-05	0	5.28299e-05	0	3.52199e-05
k__Bacteria; p__Acidobacteria; c__AT-s3-28; o__; f__; g__; s__	OTU133	3.52199e-05	3.52199e-05	1.761e-05	0.000563519	0.000387419	0.00028176	0.00021132	8.80499e-05	8.80499e-05	0.00012327	0.00019371	0.00019371
k__Bacteria; p__Actinobacteria; c__Actinobacteria; o__Micrococcales; f__Cellulomonadaceae; g__Cellulomonas	OTU1330	0.00019371	0.00010566	3.52199e-05	8.80499e-05	0.00010566	8.80499e-05	0.00014088	0.00019371	3.52199e-05	0.00010566	5.28299e-05	5.28299e-05
k__Bacteria; p__Actinobacteria; c__Actinobacteria; o__Micromonosporales; f__Micromonosporaceae; g__Actinoplanes	OTU1331	8.80499e-05	3.52199e-05	5.28299e-05	0.00010566	0.00010566	1.761e-05	0.000352199	0.00010566	1.761e-05	0.00012327	0.00010566	8.80499e-05
k__Bacteria; p__Actinobacteria; c__MB-A2-108; o__; f__; g__; s__	OTU1332	0	5.28299e-05	0	0.00014088	0	0	0.00024654	0.00012327	3.52199e-05	3.52199e-05	8.80499e-05	8.80499e-05
k__Bacteria; p__Actinobacteria; c__Actinobacteria; o__Streptomycetales; f__Streptomycetaceae; g__Streptomyces	OTU1333	0.00014088	0.00019371	0.0001761	0.00022893	0.00015849	3.52199e-05	0.00019371	0.00014088	5.28299e-05	0.00012327	0.00031698	0.00029937
k__Bacteria; p__Actinobacteria; c__Actinobacteria; o__Propionibacteriales; f__Nocardioidaceae; g__Kribbella	OTU1334	0.0001761	8.80499e-05	8.80499e-05	0.000405029	0.00015849	0.00024654	0.000545909	0.000422639	5.28299e-05	8.80499e-05	0.00031698	0.000387419
k__Bacteria; p__Actinobacteria; c__Actinobacteria; o__Micrococcales; f__Promicromonosporaceae; g__Promicromonospora	OTU1335	0.00019371	0.00014088	0.00010566	1.761e-05	3.52199e-05	5.28299e-05	0.00015849	0.0001761	8.80499e-05	0.00022893	0.0001761	5.28299e-05
k__Bacteria; p__Actinobacteria; c__Actinobacteria; o__Frankiales; f__Geodermatophilaceae; g__Blastococcus; s__	OTU1336	0.000704399	0.000528299	0.000422639	0.00033459	0.00033459	0.000422639	0.0010566	0.000493079	0.00026415	0.000528299	0.000598739	0.000510689
k__Bacteria; p__Actinobacteria; c__Actinobacteria; o__Frankiales; f__Geodermatophilaceae; g__Geodermatophilus	OTU1337	7.04399e-05	7.04399e-05	8.80499e-05	0.00022893	0.00014088	0.00021132	0.000440249	0.00012327	0.00015849	0.0001761	0.00010566	0.00010566
k__Bacteria; p__Actinobacteria; c__Actinobacteria; o__Corynebacteriales; f__Mycobacteriaceae; g__Mycobacterium	OTU1338	0.00010566	0.0001761	0.00022893	5.28299e-05	5.28299e-05	8.80499e-05	0.00021132	3.52199e-05	5.28299e-05	3.52199e-05	0.00012327	0.00015849
k__Bacteria; p__Patescibacteria; c__Parcubacteria; o__Candidatus Nomurabacteria; f__; g__; s__	OTU1339	0	0	0	5.28299e-05	1.761e-05	7.04399e-05	0	1.761e-05	0	3.52199e-05	0	5.28299e-05
k__Bacteria; p__Acidobacteria; c__Subgroup 6; o__; f__; g__; s__	OTU134	7.04399e-05	0.00010566	0.00010566	3.52199e-05	5.28299e-05	1.761e-05	0.00014088	0.00010566	8.80499e-05	8.80499e-05	0.00010566	0.00010566
k__Bacteria; p__Actinobacteria; c__Actinobacteria; o__Micrococcales; f__Micrococcaceae; g__Arthrobacter	OTU1340	0.00304653	0.00343394	0.00294087	0.00239496	0.00239496	0.00262389	0.00279999	0.00325785	0.0028176	0.00491318	0.00528299	0.00538865
k__Bacteria; p__Actinobacteria; c__Actinobacteria; o__Corynebacteriales; f__Mycobacteriaceae; g__Mycobacterium	OTU1341	5.28299e-05	1.761e-05	0	1.761e-05	1.761e-05	1.761e-05	7.04399e-05	3.52199e-05	5.28299e-05	1.761e-05	3.52199e-05	5.28299e-05
k__Bacteria; p__Actinobacteria; c__Actinobacteria; o__Streptosporangiales; f__Thermomonosporaceae; g__Actinomadura	OTU1342	0	0	0	3.52199e-05	7.04399e-05	5.28299e-05	0.0001761	0	0	3.52199e-05	0	5.28299e-05
k__Bacteria; p__Actinobacteria; c__Actinobacteria; o__Micromonosporales; f__Micromonosporaceae; g__Catellatospora	OTU1343	3.52199e-05	0.00010566	0	1.761e-05	3.52199e-05	1.761e-05	8.80499e-05	3.52199e-05	0	3.52199e-05	3.52199e-05	5.28299e-05
k__Bacteria; p__Actinobacteria; c__Actinobacteria; o__Micromonosporales; f__Micromonosporaceae; g__Longispora; s__	OTU1344	0.00026415	0.00012327	0.00012327	5.28299e-05	1.761e-05	1.761e-05	0.00010566	0.00022893	7.04399e-05	5.28299e-05	7.04399e-05	0.0001761
k__Bacteria; p__Actinobacteria; c__Actinobacteria; o__Corynebacteriales; f__Mycobacteriaceae; g__Mycobacterium	OTU1345	0.00022893	7.04399e-05	0.00015849	0.00012327	8.80499e-05	0.0001761	3.52199e-05	0	0	1.761e-05	7.04399e-05	7.04399e-05
k__Bacteria; p__Actinobacteria; c__Actinobacteria; o__Streptomycetales; f__Streptomycetaceae; g__Streptomyces	OTU1346	0.00014088	0.00015849	8.80499e-05	5.28299e-05	3.52199e-05	8.80499e-05	0.0001761	0.00012327	8.80499e-05	0.00015849	0.00019371	0.00015849
k__Bacteria; p__Actinobacteria; c__Actinobacteria; o__Propionibacteriales; f__Nocardioidaceae; g__Nocardioides; s__	OTU1347	7.04399e-05	0.00012327	8.80499e-05	0.00010566	0.00010566	5.28299e-05	7.04399e-05	0.00015849	1.761e-05	8.80499e-05	5.28299e-05	7.04399e-05
k__Bacteria; p__Actinobacteria; c__Actinobacteria; o__Propionibacteriales; f__Nocardioidaceae; g__Nocardioides	OTU1348	7.04399e-05	0.00010566	0.00010566	0.00014088	0.00014088	7.04399e-05	0.00014088	0.00010566	0.00012327	0.00014088	0.0001761	0.00019371
k__Bacteria; p__Actinobacteria; c__Actinobacteria; o__Micrococcales; f__Cellulomonadaceae; g__Oerskovia	OTU1349	0.00012327	8.80499e-05	8.80499e-05	5.28299e-05	3.52199e-05	5.28299e-05	0.000440249	0.00015849	5.28299e-05	3.52199e-05	0.0001761	0.00012327
k__Bacteria; p__Acidobacteria; c__Subgroup 6; o__; f__; g__; s__	OTU135	5.28299e-05	0.00012327	8.80499e-05	0.00015849	0.00028176	0.000616349	5.28299e-05	8.80499e-05	5.28299e-05	0.00014088	5.28299e-05	7.04399e-05
k__Bacteria; p__Patescibacteria; c__Parcubacteria; o__Candidatus Adlerbacteria; f__; g__; s__	OTU1350	0	1.761e-05	0	0.000493079	0.000493079	0.00022893	0	3.52199e-05	3.52199e-05	1.761e-05	1.761e-05	7.04399e-05
k__Bacteria; p__Planctomycetes; c__Planctomycetacia; o__Gemmatales; f__Gemmataceae; g__; s__	OTU1351	1.761e-05	7.04399e-05	1.761e-05	0.00010566	7.04399e-05	1.761e-05	5.28299e-05	5.28299e-05	0	1.761e-05	5.28299e-05	7.04399e-05
k__Bacteria; p__Actinobacteria; c__Actinobacteria; o__Micromonosporales; f__Micromonosporaceae	OTU1352	7.04399e-05	8.80499e-05	5.28299e-05	1.761e-05	3.52199e-05	0	0.00010566	0.00010566	1.761e-05	7.04399e-05	5.28299e-05	8.80499e-05
k__Bacteria; p__Actinobacteria; c__Actinobacteria; o__Kineosporiales; f__Kineosporiaceae	OTU1353	0.00012327	5.28299e-05	3.52199e-05	0.00010566	7.04399e-05	7.04399e-05	0.00012327	0.00015849	8.80499e-05	0.0001761	1.761e-05	8.80499e-05
k__Bacteria; p__Actinobacteria; c__Actinobacteria; o__Frankiales; f__Sporichthyaceae; g__Sporichthya	OTU1354	0.00031698	0.00012327	0.00014088	0.00026415	0.00031698	0.0001761	0.00026415	0.00028176	0.00019371	0.00021132	0.00015849	0.00024654
k__Bacteria; p__Actinobacteria; c__Actinobacteria; o__Micromonosporales; f__Micromonosporaceae; g__Virgisporangium; s__	OTU1355	0	1.761e-05	0	3.52199e-05	5.28299e-05	7.04399e-05	0.00033459	1.761e-05	0	0	1.761e-05	5.28299e-05
k__Bacteria; p__Actinobacteria; c__Actinobacteria; o__Kineosporiales; f__Kineosporiaceae; g__Quadrisphaera	OTU1356	1.761e-05	3.52199e-05	7.04399e-05	1.761e-05	3.52199e-05	8.80499e-05	7.04399e-05	0.00010566	0.00012327	0.00010566	3.52199e-05	1.761e-05
k__Bacteria; p__Actinobacteria; c__Actinobacteria; o__Frankiales; f__Frankiaceae; g__Jatrophihabitans; s__	OTU1357	1.761e-05	0	8.80499e-05	0.0001761	8.80499e-05	0.00015849	7.04399e-05	8.80499e-05	0.00014088	8.80499e-05	0.00019371	7.04399e-05
k__Bacteria; p__Actinobacteria; c__Actinobacteria; o__Corynebacteriales; f__Nocardiaceae; g__Rhodococcus	OTU1358	0	0	1.761e-05	1.761e-05	0	0	5.28299e-05	3.52199e-05	1.761e-05	1.761e-05	1.761e-05	1.761e-05
k__Bacteria; p__Patescibacteria; c__Parcubacteria; o__Candidatus Adlerbacteria; f__; g__; s__	OTU1359	5.28299e-05	1.761e-05	0	3.52199e-05	3.52199e-05	7.04399e-05	0.00022893	8.80499e-05	3.52199e-05	5.28299e-05	1.761e-05	3.52199e-05
k__Bacteria; p__Acidobacteria; c__Subgroup 6; o__; f__; g__; s__	OTU136	0	0	1.761e-05	0	0	3.52199e-05	0	1.761e-05	0	3.52199e-05	0	0
k__Bacteria; p__Actinobacteria; c__Actinobacteria; o__Micrococcales; f__Cellulomonadaceae; g__Actinotalea	OTU1360	7.04399e-05	5.28299e-05	1.761e-05	1.761e-05	3.52199e-05	1.761e-05	1.761e-05	1.761e-05	8.80499e-05	0	3.52199e-05	1.761e-05
k__Bacteria; p__Patescibacteria; c__Parcubacteria; o__Candidatus Adlerbacteria; f__; g__; s__	OTU1361	0	1.761e-05	0	0	0	0	0	5.28299e-05	8.80499e-05	1.761e-05	3.52199e-05	0
k__Bacteria; p__Actinobacteria; c__Actinobacteria; o__Pseudonocardiales; f__Pseudonocardiaceae; g__Crossiella; s__	OTU1362	0	0	1.761e-05	0.000405029	0.00012327	0.00019371	1.761e-05	1.761e-05	0	7.04399e-05	5.28299e-05	8.80499e-05
k__Bacteria; p__Actinobacteria; c__Actinobacteria; o__Propionibacteriales; f__Nocardioidaceae; g__Nocardioides; s__	OTU1363	0.0001761	0.0001761	0.00022893	0.00010566	0.00010566	0.00015849	0.00033459	0.00014088	0.00014088	0.00015849	0.00014088	7.04399e-05
Unassigned	OTU1364	3.52199e-05	0	3.52199e-05	3.52199e-05	8.80499e-05	0	0	0	3.52199e-05	0	1.761e-05	5.28299e-05
k__Bacteria; p__Actinobacteria; c__Actinobacteria; o__Micrococcales; f__Microbacteriaceae; g__Leifsonia	OTU1365	0.00028176	0.00015849	8.80499e-05	0.0001761	0.00022893	0.00015849	0.00019371	0.00026415	5.28299e-05	0.00014088	0.00022893	0.00019371
k__Bacteria; p__Patescibacteria; c__Parcubacteria; o__; f__; g__; s__	OTU1366	0	1.761e-05	0	1.761e-05	0	0	3.52199e-05	0	1.761e-05	0	0	1.761e-05
k__Bacteria; p__Actinobacteria; c__Actinobacteria; o__Frankiales; f__Geodermatophilaceae; g__Modestobacter; s__	OTU1367	1.761e-05	0	0	0	0	0	0	3.52199e-05	3.52199e-05	1.761e-05	0	0
k__Bacteria; p__Actinobacteria; c__Actinobacteria; o__Micrococcales; f__Cellulomonadaceae; g__Pseudactinotalea; s__	OTU1368	0	0	0	0	1.761e-05	0	1.761e-05	0	1.761e-05	0	0	1.761e-05
k__Bacteria; p__Actinobacteria; c__Actinobacteria; o__Propionibacteriales; f__Nocardioidaceae; g__Nocardioides; s__	OTU1369	0	0	3.52199e-05	0	0	0	0	1.761e-05	0	0	0	0
k__Bacteria; p__Acidobacteria; c__Subgroup 6; o__; f__; g__; s__	OTU137	0	0	0	0	0	0	3.52199e-05	0	0	0	1.761e-05	0
k__Bacteria; p__Actinobacteria; c__Actinobacteria; o__Propionibacteriales; f__Nocardioidaceae; g__Nocardioides; s__	OTU1370	0	5.28299e-05	1.761e-05	1.761e-05	1.761e-05	5.28299e-05	1.761e-05	1.761e-05	3.52199e-05	1.761e-05	1.761e-05	1.761e-05
k__Bacteria; p__Actinobacteria; c__Actinobacteria; o__Propionibacteriales; f__Nocardioidaceae; g__Aeromicrobium	OTU1371	0.000722009	0.000563519	0.00033459	0.000669179	0.000774839	0.000405029	0.000457859	0.000352199	0.00019371	0.000475469	0.000651569	0.000633959
k__Bacteria; p__Actinobacteria; c__Actinobacteria; o__Propionibacteriales; f__Nocardioidaceae; g__Nocardioides	OTU1372	1.761e-05	1.761e-05	3.52199e-05	1.761e-05	0	3.52199e-05	3.52199e-05	5.28299e-05	5.28299e-05	3.52199e-05	1.761e-05	0
k__Bacteria; p__Actinobacteria; c__Actinobacteria; o__Micromonosporales; f__Micromonosporaceae; g__Micromonospora	OTU1373	0	0	0	3.52199e-05	0	0	0.00015849	1.761e-05	0	0	0	0
k__Bacteria; p__Actinobacteria; c__Actinobacteria; o__Frankiales; f__Nakamurellaceae; g__Nakamurella	OTU1374	0	3.52199e-05	0	8.80499e-05	1.761e-05	0	0.00015849	1.761e-05	0	1.761e-05	0	0
k__Bacteria; p__Actinobacteria; c__Actinobacteria; o__Corynebacteriales; f__Nocardiaceae; g__Rhodococcus	OTU1375	0	0	0	0	0	0	0	0	0	0	0	0
k__Bacteria; p__Actinobacteria; c__Actinobacteria; o__Micromonosporales; f__Micromonosporaceae; g__Dactylosporangium; s__	OTU1376	0	0	0	7.04399e-05	3.52199e-05	3.52199e-05	0.000510689	7.04399e-05	0	1.761e-05	1.761e-05	1.761e-05
k__Bacteria; p__Actinobacteria; c__Nitriliruptoria; o__Euzebyales; f__Euzebyaceae; g__Euzebya	OTU1377	7.04399e-05	1.761e-05	5.28299e-05	0.00012327	1.761e-05	5.28299e-05	5.28299e-05	0.00010566	0	3.52199e-05	5.28299e-05	0.00014088
k__Bacteria; p__Patescibacteria; c__Parcubacteria; o__Candidatus Adlerbacteria; f__; g__; s__	OTU1378	0	0	0	0	0	0	0	0	0	0	0	0
k__Bacteria; p__Actinobacteria; c__Actinobacteria; o__Kineosporiales; f__Kineosporiaceae; g__Angustibacter	OTU1379	0	0	0	0	0	1.761e-05	0	0	0	0	1.761e-05	0
k__Bacteria; p__Proteobacteria; c__Deltaproteobacteria; o__Desulfarculales; f__Desulfarculaceae; g__; s__	OTU138	0	0	3.52199e-05	0	0	0	0	0	0	0	0	0
k__Bacteria; p__Actinobacteria; c__0319-7L14; o__; f__; g__; s__	OTU1380	0	0	0	7.04399e-05	0	1.761e-05	1.761e-05	0	1.761e-05	0	0	0
k__Bacteria; p__Actinobacteria; c__Actinobacteria; o__Propionibacteriales; f__Nocardioidaceae; g__Nocardioides	OTU1381	5.28299e-05	7.04399e-05	3.52199e-05	1.761e-05	3.52199e-05	1.761e-05	1.761e-05	7.04399e-05	1.761e-05	3.52199e-05	3.52199e-05	8.80499e-05
k__Bacteria; p__Patescibacteria; c__Parcubacteria; o__Candidatus Moranbacteria; f__; g__; s__	OTU1382	1.761e-05	1.761e-05	1.761e-05	0.000563519	0.000669179	0.000440249	0	3.52199e-05	0	0.00014088	0.00012327	0.00015849
k__Bacteria; p__Patescibacteria; c__Parcubacteria; o__; f__; g__; s__	OTU1383	3.52199e-05	3.52199e-05	3.52199e-05	0.00029937	0.00029937	0.000387419	7.04399e-05	0.00021132	0.00028176	0.00019371	5.28299e-05	7.04399e-05
k__Bacteria; p__Patescibacteria; c__Parcubacteria; o__Candidatus Nomurabacteria; f__; g__; s__	OTU1384	0	0	0	0.00026415	0.00029937	0.00019371	0	0	0	0	0	0
k__Bacteria; p__Patescibacteria; c__Gracilibacteria; o__Candidatus Peribacteria; f__; g__; s__	OTU1385	0.00014088	8.80499e-05	5.28299e-05	7.04399e-05	3.52199e-05	5.28299e-05	8.80499e-05	0.00010566	5.28299e-05	0.00010566	7.04399e-05	3.52199e-05
k__Bacteria; p__Planctomycetes; c__Planctomycetacia; o__Gemmatales; f__Gemmataceae; g__; s__	OTU1386	1.761e-05	3.52199e-05	1.761e-05	0.00012327	8.80499e-05	7.04399e-05	0	1.761e-05	5.28299e-05	7.04399e-05	1.761e-05	3.52199e-05
k__Bacteria; p__Planctomycetes; c__Planctomycetacia; o__Gemmatales; f__Gemmataceae; g__; s__	OTU1387	8.80499e-05	0	1.761e-05	8.80499e-05	0.00010566	1.761e-05	7.04399e-05	8.80499e-05	5.28299e-05	0.0001761	0.00014088	3.52199e-05
k__Bacteria; p__Patescibacteria; c__Parcubacteria; o__Candidatus Kaiserbacteria; f__; g__; s__	OTU1388	0.00010566	0.00014088	0.00012327	3.52199e-05	3.52199e-05	3.52199e-05	0	0.00019371	0.00010566	0.00010566	7.04399e-05	0.00028176
Unassigned	OTU1389	0	1.761e-05	0	0	0	0	0	0	3.52199e-05	5.28299e-05	0	0
k__Bacteria; p__Acidobacteria; c__Subgroup 6; o__; f__; g__; s__	OTU139	7.04399e-05	8.80499e-05	0	0.00024654	0.00031698	0.00031698	0.000457859	5.28299e-05	5.28299e-05	0.00021132	0.00021132	0.00015849
k__Bacteria; p__Patescibacteria; c__Parcubacteria; o__; f__; g__; s__	OTU1390	0	0	0	0	0	0	0	0	0	0	3.52199e-05	0
k__Bacteria; p__Patescibacteria; c__Parcubacteria; o__Candidatus Kaiserbacteria; f__; g__; s__	OTU1391	0.00012327	5.28299e-05	7.04399e-05	1.761e-05	0	1.761e-05	1.761e-05	0.00010566	1.761e-05	1.761e-05	5.28299e-05	0.00012327
k__Bacteria; p__Patescibacteria; c__Gracilibacteria; o__Candidatus Peribacteria; f__; g__; s__	OTU1392	0	0	0	0	0	0	3.52199e-05	0	0	0	0	0
Unassigned	OTU1393	5.28299e-05	1.761e-05	3.52199e-05	0.00010566	0.00010566	5.28299e-05	5.28299e-05	0.0001761	0.00012327	0.00010566	0.00010566	3.52199e-05
k__Bacteria; p__Patescibacteria; c__Parcubacteria; o__Candidatus Adlerbacteria; f__; g__; s__	OTU1394	3.52199e-05	0.0001761	1.761e-05	7.04399e-05	0.00014088	7.04399e-05	0.00014088	0.00022893	0.0001761	0.00012327	5.28299e-05	5.28299e-05
k__Bacteria; p__Patescibacteria; c__Gracilibacteria; o__Candidatus Peribacteria; f__; g__; s__	OTU1395	0	0	0	0	0	0	1.761e-05	0	0	0	0	0
k__Bacteria; p__Patescibacteria; c__Parcubacteria; o__Candidatus Adlerbacteria; f__; g__; s__	OTU1396	1.761e-05	3.52199e-05	0	0.00015849	8.80499e-05	3.52199e-05	8.80499e-05	1.761e-05	7.04399e-05	1.761e-05	1.761e-05	7.04399e-05
k__Bacteria; p__Actinobacteria; c__Actinobacteria; o__Propionibacteriales; f__Nocardioidaceae; g__Nocardioides; s__Nocardioides sp.	OTU1397	1.761e-05	0	0	0	0	0	0	0	0	0	0	0
k__Bacteria; p__Planctomycetes; c__Planctomycetacia; o__Gemmatales; f__Gemmataceae; g__; s__	OTU1398	0	1.761e-05	0	0.00012327	1.761e-05	0	0	1.761e-05	0	1.761e-05	0	1.761e-05
k__Bacteria; p__Planctomycetes; c__Planctomycetacia; o__Gemmatales; f__Gemmataceae; g__; s__	OTU1399	7.04399e-05	8.80499e-05	3.52199e-05	0.00029937	0.000352199	0.00019371	0.00014088	8.80499e-05	0.00015849	8.80499e-05	7.04399e-05	0.00012327
k__Bacteria; p__Gemmatimonadetes; c__S0134 terrestrial group; o__; f__; g__; s__	OTU14	0	0	0	3.52199e-05	5.28299e-05	0	3.52199e-05	1.761e-05	1.761e-05	0	5.28299e-05	5.28299e-05
k__Bacteria; p__Firmicutes; c__Bacilli; o__Bacillales; f__Thermoactinomycetaceae; g__Kroppenstedtia	OTU140	0	0	1.761e-05	0	0	0	3.52199e-05	0	0	0	0	0
k__Bacteria; p__Patescibacteria; c__Parcubacteria; o__Candidatus Kaiserbacteria; f__; g__; s__	OTU1400	0	1.761e-05	0	7.04399e-05	1.761e-05	0	0	0	1.761e-05	0	0	0
k__Bacteria; p__Patescibacteria; c__Parcubacteria; o__Candidatus Azambacteria; f__; g__; s__	OTU1401	0	0	0	7.04399e-05	3.52199e-05	5.28299e-05	3.52199e-05	3.52199e-05	1.761e-05	0	3.52199e-05	1.761e-05
k__Bacteria; p__Patescibacteria; c__Parcubacteria; o__Candidatus Kaiserbacteria; f__; g__; s__	OTU1402	0	0	0	0	0	0	0	0	0	0	0	0
k__Bacteria; p__Patescibacteria; c__Parcubacteria; o__Candidatus Kaiserbacteria; f__; g__; s__	OTU1403	0	3.52199e-05	0	1.761e-05	0	1.761e-05	0	1.761e-05	1.761e-05	0	0	3.52199e-05
Unassigned	OTU1404	0	0	0	0	5.28299e-05	0	0	0	0	0	0	0
k__Bacteria; p__Patescibacteria; c__Parcubacteria; o__Candidatus Adlerbacteria; f__; g__; s__	OTU1405	0	1.761e-05	1.761e-05	5.28299e-05	0.00024654	3.52199e-05	0	1.761e-05	0	0	1.761e-05	0
k__Bacteria; p__Patescibacteria; c__Parcubacteria; o__; f__; g__; s__	OTU1406	0	0	0	3.52199e-05	0.00010566	1.761e-05	0	0	0	0	0	0
k__Bacteria; p__Chloroflexi; c__Chloroflexia; o__Thermomicrobiales; f__AKYG1722; g__; s__	OTU1407	8.80499e-05	1.761e-05	5.28299e-05	7.04399e-05	1.761e-05	5.28299e-05	0.000510689	8.80499e-05	8.80499e-05	5.28299e-05	5.28299e-05	7.04399e-05
k__Bacteria; p__Planctomycetes; c__Planctomycetacia; o__Gemmatales; f__Gemmataceae; g__; s__	OTU1408	0	0	0	0	0	3.52199e-05	0	0	0	0	0	0
k__Bacteria; p__Patescibacteria; c__Parcubacteria; o__Candidatus Kaiserbacteria; f__; g__; s__	OTU1409	1.761e-05	1.761e-05	1.761e-05	0.00010566	8.80499e-05	8.80499e-05	0	5.28299e-05	0.00010566	8.80499e-05	3.52199e-05	0.00012327
k__Bacteria; p__Proteobacteria; c__Deltaproteobacteria; o__NB1-j; f__; g__; s__	OTU141	1.761e-05	5.28299e-05	1.761e-05	3.52199e-05	8.80499e-05	1.761e-05	0.00029937	5.28299e-05	1.761e-05	1.761e-05	3.52199e-05	5.28299e-05
k__Bacteria; p__Patescibacteria; c__Parcubacteria; o__Candidatus Adlerbacteria; f__; g__; s__	OTU1410	0	0	0	3.52199e-05	0	0	0	0	0	0	0	0
k__Bacteria; p__Patescibacteria; c__Parcubacteria; o__Candidatus Kaiserbacteria; f__; g__; s__	OTU1411	3.52199e-05	1.761e-05	0	0.0001761	0.00014088	0.00015849	1.761e-05	5.28299e-05	0	3.52199e-05	5.28299e-05	0.00012327
k__Bacteria; p__Chloroflexi; c__Chloroflexia; o__Thermomicrobiales; f__AKYG1722; g__; s__	OTU1412	8.80499e-05	0.00029937	0.00015849	0.00031698	0.00031698	0.0001761	0.000528299	0.00014088	0.00026415	0.00015849	0.000369809	0.00033459
k__Bacteria; p__Patescibacteria; c__Parcubacteria; o__Candidatus Kaiserbacteria; f__; g__; s__	OTU1413	5.28299e-05	5.28299e-05	1.761e-05	0.0001761	0.00014088	1.761e-05	0.00010566	3.52199e-05	8.80499e-05	0.00010566	0.00014088	0.00010566
k__Bacteria; p__Planctomycetes; c__Planctomycetacia; o__; f__; g__; s__	OTU1414	8.80499e-05	0.00010566	3.52199e-05	0.00019371	0.0001761	7.04399e-05	7.04399e-05	7.04399e-05	1.761e-05	0.00010566	0.00014088	0.00028176
k__Bacteria; p__Gemmatimonadetes; c__Gemmatimonadetes; o__Gemmatimonadales; f__Gemmatimonadaceae; g__; s__	OTU1415	0.00012327	7.04399e-05	7.04399e-05	0.00019371	0.00021132	0.00026415	0.0001761	0.000369809	0.00015849	0.00022893	0.00014088	0.000405029
k__Bacteria; p__Patescibacteria; c__Parcubacteria; o__Candidatus Kaiserbacteria; f__; g__; s__	OTU1416	0	0	0	0	0	1.761e-05	0	0	0	0	0	1.761e-05
k__Bacteria; p__Acidobacteria; c__Subgroup 11; o__; f__; g__; s__	OTU1417	1.761e-05	0	0	0.00012327	0.00015849	0.0001761	0.00014088	0.00014088	0.00012327	7.04399e-05	0.00014088	0.00015849
k__Bacteria; p__Proteobacteria; c__Deltaproteobacteria; o__Bdellovibrionales; f__Bdellovibrionaceae; g__Bdellovibrio	OTU1418	0	3.52199e-05	3.52199e-05	0	3.52199e-05	3.52199e-05	7.04399e-05	7.04399e-05	1.761e-05	3.52199e-05	8.80499e-05	7.04399e-05
k__Bacteria; p__Cyanobacteria; c__Melainabacteria; o__Obscuribacterales; f__; g__; s__	OTU1419	3.52199e-05	3.52199e-05	1.761e-05	8.80499e-05	8.80499e-05	0.00010566	0.00015849	0.00015849	5.28299e-05	7.04399e-05	0.00019371	8.80499e-05
k__Bacteria; p__Gemmatimonadetes; c__Longimicrobia; o__Longimicrobiales; f__Longimicrobiaceae; g__; s__	OTU142	0	0	0	1.761e-05	0	0	3.52199e-05	0	7.04399e-05	0	0	0
k__Bacteria; p__Chloroflexi; c__Chloroflexia; o__Thermomicrobiales; f__AKYG1722; g__; s__	OTU1420	3.52199e-05	0	5.28299e-05	8.80499e-05	7.04399e-05	3.52199e-05	3.52199e-05	3.52199e-05	1.761e-05	7.04399e-05	8.80499e-05	0.00014088
k__Bacteria; p__Gemmatimonadetes; c__Gemmatimonadetes; o__Gemmatimonadales; f__Gemmatimonadaceae; g__; s__	OTU1421	8.80499e-05	0.00012327	7.04399e-05	0.00022893	0.000369809	0.00024654	0.00033459	0.00021132	0.00021132	0.00014088	0.00028176	0.00019371
k__Bacteria; p__Chloroflexi; c__Chloroflexia; o__Thermomicrobiales; f__JG30-KF-CM45; g__; s__	OTU1422	0	8.80499e-05	1.761e-05	1.761e-05	3.52199e-05	1.761e-05	1.761e-05	1.761e-05	0	0	0	5.28299e-05
Unassigned	OTU1423	3.52199e-05	0	0	0	0	0	7.04399e-05	3.52199e-05	1.761e-05	0	1.761e-05	7.04399e-05
k__Bacteria; p__Verrucomicrobia; c__Verrucomicrobiae; o__Chthoniobacterales; f__Xiphinematobacteraceae; g__Candidatus Xiphinematobacter; s__	OTU1424	1.761e-05	5.28299e-05	1.761e-05	8.80499e-05	5.28299e-05	1.761e-05	1.761e-05	0	3.52199e-05	0	1.761e-05	0
k__Bacteria; p__Patescibacteria; c__Parcubacteria; o__Candidatus Kaiserbacteria; f__; g__; s__	OTU1425	0	0	0	0	0	0	0	0	0	0	0	1.761e-05
k__Bacteria; p__Fusobacteria; c__Fusobacteriia; o__Fusobacteriales; f__Fusobacteriaceae; g__Fusobacterium; s__	OTU1426	0	0	5.28299e-05	0	1.761e-05	0.000369809	5.28299e-05	1.761e-05	3.52199e-05	1.761e-05	0.00010566	8.80499e-05
k__Bacteria; p__Proteobacteria; c__Deltaproteobacteria; o__Bdellovibrionales; f__Bdellovibrionaceae; g__Bdellovibrio; s__	OTU1427	3.52199e-05	0	0	0	0	0	0	0	0	0	3.52199e-05	0
k__Bacteria; p__Patescibacteria; c__Parcubacteria; o__Candidatus Kaiserbacteria; f__; g__; s__	OTU1428	8.80499e-05	8.80499e-05	1.761e-05	0.00015849	0.0001761	7.04399e-05	0	0.00021132	5.28299e-05	0.00012327	0.00014088	0.0001761
k__Bacteria; p__Proteobacteria; c__Deltaproteobacteria; o__Bdellovibrionales; f__Bdellovibrionaceae; g__Bdellovibrio; s__	OTU1429	0	0	0	0	1.761e-05	1.761e-05	0	1.761e-05	0	3.52199e-05	1.761e-05	0
k__Bacteria; p__Acidobacteria; c__Subgroup 6; o__; f__; g__; s__	OTU143	0	0	0	0	3.52199e-05	0	5.28299e-05	0	1.761e-05	0	0	0
k__Bacteria; p__Proteobacteria; c__Deltaproteobacteria; o__SAR324 clade(Marine group B); f__; g__; s__	OTU1430	0	0	0	0	1.761e-05	0	1.761e-05	0	0	0	0	0
k__Bacteria; p__Chloroflexi; c__Chloroflexia; o__Thermomicrobiales; f__JG30-KF-CM45; g__; s__	OTU1431	0	1.761e-05	1.761e-05	1.761e-05	0	0	8.80499e-05	0	0	0	1.761e-05	1.761e-05
Unassigned	OTU1432	0	0	0	0	5.28299e-05	0	0	0	7.04399e-05	1.761e-05	0	1.761e-05
k__Bacteria; p__Cyanobacteria; c__Melainabacteria; o__Obscuribacterales; f__; g__; s__	OTU1433	0	1.761e-05	0	0.00010566	7.04399e-05	0.0001761	1.761e-05	0.00010566	5.28299e-05	1.761e-05	7.04399e-05	0.00010566
k__Bacteria; p__Patescibacteria; c__Gracilibacteria; o__Candidatus Peribacteria; f__; g__; s__	OTU1434	7.04399e-05	3.52199e-05	3.52199e-05	0.00010566	5.28299e-05	5.28299e-05	0.00012327	0.00015849	0.00019371	3.52199e-05	0.00010566	0.00019371
k__Bacteria; p__Patescibacteria; c__Parcubacteria; o__Candidatus Kaiserbacteria; f__; g__; s__	OTU1435	0	0	0	0	0	0	0	0	5.28299e-05	0	0	0
k__Bacteria; p__Patescibacteria; c__Saccharimonadia; o__Saccharimonadales; f__; g__; s__	OTU1436	0	3.52199e-05	5.28299e-05	0.00596978	0.00567041	0.00558236	0.00010566	0.0001761	0.00021132	5.28299e-05	0.00012327	7.04399e-05
k__Bacteria; p__Chloroflexi; c__Chloroflexia; o__Thermomicrobiales; f__JG30-KF-CM45; g__; s__	OTU1437	3.52199e-05	3.52199e-05	0	0	0	0	0	1.761e-05	1.761e-05	0	0	0
k__Bacteria; p__Chloroflexi; c__Chloroflexia; o__Thermomicrobiales; f__JG30-KF-CM45; g__; s__	OTU1438	1.761e-05	0	0	0	0	0	0	0	0	0	0	0
k__Bacteria; p__Cyanobacteria; c__Sericytochromatia; o__; f__; g__; s__	OTU1439	0	0	0	1.761e-05	0	0	0	0	0	0	0	0
k__Bacteria; p__Acidobacteria; c__Subgroup 17; o__; f__; g__; s__	OTU144	7.04399e-05	1.761e-05	3.52199e-05	0.000352199	0.00022893	0.000352199	0.000722009	0.00012327	0.00015849	0.00019371	0.00015849	0.0001761
k__Bacteria; p__Cyanobacteria; c__Sericytochromatia; o__; f__; g__; s__	OTU1440	0	0	0	0	0	0	0	0	0	0	0	0
k__Bacteria; p__Cyanobacteria; c__Sericytochromatia; o__; f__; g__; s__	OTU1441	0	1.761e-05	1.761e-05	1.761e-05	0	0	1.761e-05	1.761e-05	1.761e-05	0	0	0
k__Bacteria; p__FBP; c__; o__; f__; g__; s__	OTU1442	0	0	0	1.761e-05	0	0	0	0	0	0	0	0
k__Bacteria; p__Cyanobacteria; c__Sericytochromatia; o__; f__; g__; s__	OTU1443	0	0	0	0	0	0	0	0	0	0	0	0
k__Bacteria; p__Patescibacteria; c__Parcubacteria; o__Candidatus Nomurabacteria; f__; g__; s__	OTU1444	0	0	0	0	0	0	0	0	0	0	0	0
k__Bacteria; p__Proteobacteria; c__Alphaproteobacteria; o__Rhizobiales; f__Rhizobiaceae; g__Phyllobacterium; s__	OTU1445	0.00359243	0.00373331	0.00390941	0.00147924	0.00128553	0.00183144	0.00324024	0.00309936	0.00322263	0.00214842	0.00191949	0.0014088
k__Bacteria; p__Cyanobacteria; c__Sericytochromatia; o__; f__; g__; s__	OTU1446	0	0	0	0	0	0	0	0	0	0	0	0
k__Bacteria; p__Patescibacteria; c__Parcubacteria; o__Candidatus Kaiserbacteria; f__; g__; s__	OTU1447	0	0	0	7.04399e-05	0	1.761e-05	0	0	0	0	0	0
k__Bacteria; p__Gemmatimonadetes; c__Gemmatimonadetes; o__Gemmatimonadales; f__Gemmatimonadaceae; g__; s__	OTU1448	0	0	1.761e-05	0	1.761e-05	3.52199e-05	0	3.52199e-05	0	0	0	1.761e-05
k__Bacteria; p__Proteobacteria; c__Deltaproteobacteria; o__SAR324 clade(Marine group B); f__; g__; s__	OTU1449	0	0	0	3.52199e-05	0	0	0	0	0	0	0	0
k__Bacteria; p__Gemmatimonadetes; c__BD2-11 terrestrial group; o__; f__; g__; s__	OTU145	0	0	0	0	1.761e-05	1.761e-05	0.00014088	3.52199e-05	7.04399e-05	1.761e-05	3.52199e-05	1.761e-05
k__Bacteria; p__Verrucomicrobia; c__Verrucomicrobiae; o__Chthoniobacterales; f__Terrimicrobiaceae; g__Terrimicrobium; s__	OTU1450	0.00014088	5.28299e-05	7.04399e-05	0.000387419	0.000422639	0.000528299	1.761e-05	3.52199e-05	0	0	1.761e-05	5.28299e-05
k__Bacteria; p__Verrucomicrobia; c__Verrucomicrobiae; o__Chthoniobacterales; f__Terrimicrobiaceae; g__Terrimicrobium; s__	OTU1451	1.761e-05	5.28299e-05	1.761e-05	0.00014088	0.00012327	8.80499e-05	0.00012327	0	3.52199e-05	0	3.52199e-05	3.52199e-05
k__Bacteria; p__Cyanobacteria; c__Melainabacteria; o__Obscuribacterales; f__; g__; s__	OTU1452	0	1.761e-05	0	0	5.28299e-05	0	1.761e-05	1.761e-05	1.761e-05	5.28299e-05	0	1.761e-05
Unassigned	OTU1453	0	0	0	0	0	3.52199e-05	0	0	0	0	0	0
k__Bacteria; p__Firmicutes; c__Clostridia; o__Clostridiales; f__Christensenellaceae; g__Christensenellaceae R-7 group; s__	OTU1454	0	0	0	0	3.52199e-05	8.80499e-05	0	1.761e-05	0	1.761e-05	0	0
k__Bacteria; p__Chloroflexi; c__Anaerolineae; o__SBR1031; f__A4b; g__; s__	OTU1455	0	0	0	1.761e-05	0.00015849	0.00012327	1.761e-05	5.28299e-05	0	0	0	0
k__Bacteria; p__Firmicutes; c__Clostridia; o__Clostridiales; f__Ruminococcaceae; g__Ruminococcaceae UCG-005; s__	OTU1456	0	1.761e-05	0.00010566	0	0	0.000422639	3.52199e-05	0	0	0	3.52199e-05	1.761e-05
k__Bacteria; p__Firmicutes; c__Clostridia; o__Clostridiales; f__Ruminococcaceae; g__Ruminococcaceae UCG-005; s__	OTU1457	0	0	5.28299e-05	0	0	0.00028176	0	0	1.761e-05	5.28299e-05	0	5.28299e-05
k__Bacteria; p__Cyanobacteria; c__Oxyphotobacteria; o__Chloroplast	OTU1458	0.000669179	0.000563519	0.00031698	0.000704399	0.000352199	0.00507167	0.000563519	0.00137358	0.000915719	0.000369809	0.00031698	0.000387419
k__Bacteria; p__Firmicutes; c__Clostridia; o__Clostridiales; f__Ruminococcaceae; g__Ruminococcaceae UCG-005; s__	OTU1459	0	0	0	0	0	5.28299e-05	0	0	0	0	0	0
k__Bacteria; p__Acidobacteria; c__Subgroup 6; o__; f__; g__; s__	OTU146	5.28299e-05	3.52199e-05	5.28299e-05	0.00028176	0.00028176	0.0001761	0.000352199	0.00026415	0.00010566	0.00014088	0.00021132	0.00031698
k__Bacteria; p__Actinobacteria; c__Acidimicrobiia; o__Microtrichales; f__Iamiaceae; g__Iamia; s__	OTU1460	0.00121509	0.000722009	0.000774839	0.00188427	0.00156729	0.0015849	0.000827669	0.00116226	0.000704399	0.00116226	0.00204276	0.00172578
k__Bacteria; p__Patescibacteria; c__Saccharimonadia; o__Saccharimonadales; f__; g__; s__	OTU1461	3.52199e-05	0	8.80499e-05	3.52199e-05	3.52199e-05	3.52199e-05	0	1.761e-05	5.28299e-05	7.04399e-05	7.04399e-05	8.80499e-05
k__Bacteria; p__Gemmatimonadetes; c__Gemmatimonadetes; o__Gemmatimonadales; f__Gemmatimonadaceae; g__; s__	OTU1462	0.00022893	5.28299e-05	0.00012327	0.00102138	0.000968549	0.000633959	0.000422639	0.00029937	0.00028176	0.000457859	0.000633959	0.000686789
k__Bacteria; p__Chloroflexi; c__Dehalococcoidia; o__S085; f__; g__; s__	OTU1463	0.00014088	7.04399e-05	3.52199e-05	0.00110943	0.000898109	0.000493079	0.000422639	0.000387419	7.04399e-05	0.00033459	0.000493079	0.00029937
k__Bacteria; p__Chloroflexi; c__OLB14; o__; f__; g__; s__	OTU1464	0.00010566	0.00021132	0.0001761	0.00109182	0.00100377	0.000669179	0.00186666	0.00125031	0.000651569	0.000880499	0.00100377	0.00126792
k__Bacteria; p__Planctomycetes; c__Planctomycetacia; o__Gemmatales; f__Gemmataceae; g__; s__	OTU1465	0	0	0	0.00019371	0.00010566	8.80499e-05	0	0	1.761e-05	7.04399e-05	8.80499e-05	0
k__Bacteria; p__Chloroflexi; c__Anaerolineae; o__SBR1031; f__A4b; g__; s__	OTU1466	0.00010566	0.00012327	3.52199e-05	0.00019371	0.000510689	0.00031698	8.80499e-05	0.00024654	0.00014088	0.00012327	5.28299e-05	0.00021132
k__Bacteria; p__Patescibacteria; c__Saccharimonadia; o__Saccharimonadales; f__Saccharimonadaceae; g__; s__	OTU1467	0	0	1.761e-05	0	1.761e-05	0	0	0	0	0	0	0
k__Bacteria; p__Chloroflexi; c__OLB14; o__; f__; g__; s__	OTU1468	0.000352199	0.00028176	0.00021132	0.000475469	0.000651569	0.000563519	0.000686789	0.000545909	0.000405029	0.000845279	0.00102138	0.00110943
k__Bacteria; p__Gemmatimonadetes; c__Gemmatimonadetes; o__Gemmatimonadales; f__Gemmatimonadaceae; g__; s__	OTU1469	8.80499e-05	0.00021132	0.00010566	0.000563519	0.000581129	0.000563519	0.00033459	0.00033459	0.00028176	0.00033459	0.000598739	0.000686789
k__Bacteria; p__Proteobacteria; c__Deltaproteobacteria; o__NB1-j; f__; g__; s__	OTU147	0	0	1.761e-05	1.761e-05	0	1.761e-05	0.0001761	5.28299e-05	0	7.04399e-05	5.28299e-05	7.04399e-05
k__Bacteria; p__Chloroflexi; c__Anaerolineae; o__SBR1031; f__A4b; g__; s__	OTU1470	0.00015849	0.00021132	0.00021132	0.000440249	0.000651569	0.000528299	0.00010566	0.000387419	0.00010566	0.00019371	0.000369809	0.000440249
k__Bacteria; p__Chloroflexi; c__JG30-KF-CM66; o__; f__; g__; s__	OTU1471	0	0	0	0	5.28299e-05	0	0	1.761e-05	0	0	0	0
k__Bacteria; p__Gemmatimonadetes; c__Gemmatimonadetes; o__Gemmatimonadales; f__Gemmatimonadaceae; g__; s__	OTU1472	0.000387419	0.00022893	0.00015849	0.000651569	0.000510689	0.00033459	0.000862889	0.000704399	0.000422639	0.000475469	0.000757229	0.000757229
k__Bacteria; p__Patescibacteria; c__Saccharimonadia; o__Saccharimonadales; f__; g__; s__	OTU1473	0.00014088	5.28299e-05	7.04399e-05	0.00029937	0.000352199	0.00029937	0.00014088	0.00026415	0.00015849	0.00029937	0.00031698	0.00019371
k__Bacteria; p__Chloroflexi; c__JG30-KF-CM66; o__; f__; g__; s__	OTU1474	0.00010566	0.00014088	0.0001761	0.000369809	0.0001761	0.000510689	0.00031698	0.00021132	0.00015849	0.00024654	0.00024654	0.000440249
k__Bacteria; p__Armatimonadetes; c__Fimbriimonadia; o__Fimbriimonadales; f__Fimbriimonadaceae; g__; s__	OTU1475	3.52199e-05	1.761e-05	1.761e-05	0.00019371	0.000369809	0.00031698	8.80499e-05	3.52199e-05	8.80499e-05	5.28299e-05	0.00014088	0.00014088
k__Bacteria; p__Patescibacteria; c__Saccharimonadia; o__Saccharimonadales; f__; g__; s__	OTU1476	1.761e-05	0	0	8.80499e-05	8.80499e-05	0.00012327	3.52199e-05	5.28299e-05	3.52199e-05	1.761e-05	0	1.761e-05
k__Bacteria; p__Chloroflexi; c__Anaerolineae; o__SBR1031; f__A4b; g__; s__	OTU1477	1.761e-05	3.52199e-05	3.52199e-05	8.80499e-05	0.00015849	5.28299e-05	3.52199e-05	3.52199e-05	0	0	0	3.52199e-05
k__Bacteria; p__Patescibacteria; c__Parcubacteria; o__Candidatus Kaiserbacteria; f__; g__; s__	OTU1478	0	0	1.761e-05	0.000387419	0.000493079	0.000387419	0	1.761e-05	0	1.761e-05	0	3.52199e-05
k__Bacteria; p__Chloroflexi; c__OLB14; o__; f__; g__; s__	OTU1479	5.28299e-05	1.761e-05	0	3.52199e-05	7.04399e-05	5.28299e-05	3.52199e-05	3.52199e-05	1.761e-05	1.761e-05	1.761e-05	1.761e-05
k__Bacteria; p__Acidobacteria; c__Subgroup 6; o__; f__; g__; s__	OTU148	0	0	1.761e-05	1.761e-05	1.761e-05	5.28299e-05	0.00021132	3.52199e-05	3.52199e-05	3.52199e-05	5.28299e-05	3.52199e-05
k__Bacteria; p__Patescibacteria; c__Saccharimonadia; o__Saccharimonadales; f__Saccharimonadaceae; g__; s__	OTU1480	0	1.761e-05	0	0.00014088	5.28299e-05	8.80499e-05	0	8.80499e-05	0	0	0	1.761e-05
k__Bacteria; p__Chloroflexi; c__JG30-KF-CM66; o__; f__; g__; s__	OTU1481	0.00015849	0.00015849	0.00012327	0.000493079	0.00019371	0.00014088	0.000598739	0.00029937	0.00024654	8.80499e-05	0.00021132	0.00012327
k__Bacteria; p__Actinobacteria; c__Acidimicrobiia; o__Microtrichales; f__Iamiaceae; g__Iamia; s__	OTU1482	0.0001761	0.00015849	0.00019371	0.000457859	0.00033459	0.00026415	0.000387419	0.000422639	0.00021132	0.000493079	0.00033459	0.0001761
k__Bacteria; p__Patescibacteria; c__Parcubacteria; o__Candidatus Kaiserbacteria; f__; g__; s__	OTU1483	1.761e-05	0	0	0	5.28299e-05	0	0	0	1.761e-05	0	0	0
k__Bacteria; p__Actinobacteria; c__Acidimicrobiia; o__Microtrichales; f__Iamiaceae; g__Iamia; s__	OTU1484	1.761e-05	3.52199e-05	3.52199e-05	7.04399e-05	1.761e-05	3.52199e-05	0.00012327	3.52199e-05	1.761e-05	5.28299e-05	5.28299e-05	3.52199e-05
k__Bacteria; p__Patescibacteria; c__ABY1; o__Candidatus Buchananbacteria; f__; g__; s__	OTU1485	0.00012327	1.761e-05	5.28299e-05	0.000475469	0.000598739	0.00031698	0	3.52199e-05	3.52199e-05	0.0001761	0.00010566	0.00033459
k__Bacteria; p__Chloroflexi; c__Anaerolineae; o__SBR1031; f__A4b; g__; s__	OTU1486	3.52199e-05	8.80499e-05	3.52199e-05	0.0001761	0.00019371	0.00024654	0.000686789	0.00029937	8.80499e-05	0.00028176	0.0001761	0.0001761
k__Bacteria; p__Actinobacteria; c__Acidimicrobiia; o__Microtrichales; f__; g__; s__	OTU1487	0.00010566	0.00010566	5.28299e-05	5.28299e-05	3.52199e-05	3.52199e-05	7.04399e-05	1.761e-05	1.761e-05	0.00012327	3.52199e-05	7.04399e-05
k__Bacteria; p__Gemmatimonadetes; c__Gemmatimonadetes; o__Gemmatimonadales; f__Gemmatimonadaceae; g__; s__	OTU1488	0	0	1.761e-05	0.00010566	0.00014088	7.04399e-05	5.28299e-05	8.80499e-05	3.52199e-05	7.04399e-05	3.52199e-05	0.00010566
k__Bacteria; p__Chloroflexi; c__Anaerolineae; o__SBR1031; f__; g__; s__	OTU1489	1.761e-05	0	0	0	5.28299e-05	0	0	1.761e-05	1.761e-05	3.52199e-05	1.761e-05	3.52199e-05
k__Bacteria; p__Gemmatimonadetes; c__BD2-11 terrestrial group; o__; f__; g__; s__	OTU149	0	0	0	0	1.761e-05	0	0	3.52199e-05	0	0	0	0
k__Bacteria; p__Armatimonadetes; c__Fimbriimonadia; o__Fimbriimonadales; f__Fimbriimonadaceae; g__; s__	OTU1490	0	0	3.52199e-05	0.00012327	0.00021132	0.00014088	0	0	5.28299e-05	0	0.00010566	3.52199e-05
k__Bacteria; p__Chloroflexi; c__JG30-KF-CM66; o__; f__; g__; s__	OTU1491	3.52199e-05	3.52199e-05	0	0.00028176	0.00015849	0.00026415	0.00022893	7.04399e-05	0.00015849	0.0001761	0.00026415	0.0001761
k__Bacteria; p__Chloroflexi; c__OLB14; o__; f__; g__; s__	OTU1492	0.00010566	7.04399e-05	0	0.00021132	0.00026415	0.00014088	8.80499e-05	8.80499e-05	0.00010566	0.00019371	0.0001761	0.00022893
k__Bacteria; p__Patescibacteria; c__Gracilibacteria; o__; f__; g__; s__	OTU1493	8.80499e-05	3.52199e-05	5.28299e-05	8.80499e-05	5.28299e-05	7.04399e-05	0.00012327	7.04399e-05	0	1.761e-05	8.80499e-05	0.00012327
k__Bacteria; p__Chloroflexi; c__Anaerolineae; o__SBR1031; f__A4b; g__; s__	OTU1494	0.000633959	0.00029937	0.00019371	0.0010566	0.00188427	0.000898109	0.00325785	0.00376853	0.000933329	0.000422639	0.00033459	0.00114465
k__Bacteria; p__Chloroflexi; c__Dehalococcoidia; o__S085; f__; g__; s__	OTU1495	7.04399e-05	0	7.04399e-05	0.000986159	0.000986159	0.000563519	0.00029937	0.00015849	0.00014088	0.00024654	0.000405029	0.000528299
k__Bacteria; p__Chloroflexi; c__Anaerolineae; o__SBR1031; f__; g__; s__	OTU1496	3.52199e-05	0.00010566	0	3.52199e-05	1.761e-05	1.761e-05	1.761e-05	5.28299e-05	0	5.28299e-05	7.04399e-05	0
k__Bacteria; p__Armatimonadetes; c__Fimbriimonadia; o__Fimbriimonadales; f__Fimbriimonadaceae; g__; s__	OTU1497	5.28299e-05	0	3.52199e-05	8.80499e-05	8.80499e-05	3.52199e-05	3.52199e-05	5.28299e-05	8.80499e-05	3.52199e-05	0.00010566	0.00015849
k__Bacteria; p__Chloroflexi; c__JG30-KF-CM66; o__; f__; g__; s__	OTU1498	1.761e-05	0	0	3.52199e-05	0	7.04399e-05	8.80499e-05	1.761e-05	5.28299e-05	0	7.04399e-05	1.761e-05
k__Bacteria; p__Armatimonadetes; c__Fimbriimonadia; o__Fimbriimonadales; f__Fimbriimonadaceae; g__; s__	OTU1499	0	1.761e-05	1.761e-05	0	3.52199e-05	3.52199e-05	0	3.52199e-05	1.761e-05	5.28299e-05	5.28299e-05	0
k__Bacteria; p__Gemmatimonadetes; c__S0134 terrestrial group; o__; f__; g__; s__	OTU15	1.761e-05	1.761e-05	1.761e-05	7.04399e-05	5.28299e-05	5.28299e-05	5.28299e-05	0.00012327	8.80499e-05	5.28299e-05	0.00010566	3.52199e-05
k__Bacteria; p__Acidobacteria; c__Subgroup 6; o__; f__; g__; s__	OTU150	5.28299e-05	0	5.28299e-05	0.00010566	3.52199e-05	5.28299e-05	5.28299e-05	7.04399e-05	7.04399e-05	3.52199e-05	1.761e-05	7.04399e-05
k__Bacteria; p__Planctomycetes; c__Planctomycetacia; o__; f__; g__; s__	OTU1500	5.28299e-05	3.52199e-05	3.52199e-05	5.28299e-05	5.28299e-05	1.761e-05	7.04399e-05	8.80499e-05	1.761e-05	0.00010566	8.80499e-05	0.00012327
k__Bacteria; p__Chloroflexi; c__Chloroflexia; o__Thermomicrobiales; f__JG30-KF-CM45; g__; s__	OTU1501	1.761e-05	3.52199e-05	1.761e-05	0.00012327	3.52199e-05	5.28299e-05	8.80499e-05	7.04399e-05	7.04399e-05	7.04399e-05	7.04399e-05	8.80499e-05
k__Bacteria; p__Planctomycetes; c__Planctomycetacia; o__; f__; g__; s__	OTU1502	1.761e-05	0	0	5.28299e-05	5.28299e-05	1.761e-05	0	3.52199e-05	0	1.761e-05	0	5.28299e-05
k__Bacteria; p__Chloroflexi; c__Anaerolineae; o__SBR1031; f__; g__; s__	OTU1503	0	0	0	0	1.761e-05	1.761e-05	1.761e-05	0	0	0	0	3.52199e-05
k__Bacteria; p__Chloroflexi; c__JG30-KF-CM66; o__; f__; g__; s__	OTU1504	3.52199e-05	1.761e-05	0	7.04399e-05	1.761e-05	0	3.52199e-05	3.52199e-05	7.04399e-05	1.761e-05	0.00010566	0.00010566
k__Bacteria; p__Chloroflexi; c__Anaerolineae; o__SBR1031; f__A4b; g__; s__	OTU1505	0	0	0	7.04399e-05	0.00014088	7.04399e-05	1.761e-05	1.761e-05	1.761e-05	0	3.52199e-05	3.52199e-05
k__Bacteria; p__Chloroflexi; c__Anaerolineae; o__SBR1031; f__; g__; s__	OTU1506	0	0	0	8.80499e-05	8.80499e-05	0	1.761e-05	3.52199e-05	0	1.761e-05	0	3.52199e-05
k__Bacteria; p__Gemmatimonadetes; c__Gemmatimonadetes; o__Gemmatimonadales; f__Gemmatimonadaceae; g__; s__	OTU1507	0.00014088	8.80499e-05	5.28299e-05	0.00014088	0.00028176	0.000352199	0.00012327	0.00010566	3.52199e-05	0.00022893	8.80499e-05	0.000352199
k__Bacteria; p__Chloroflexi; c__OLB14; o__; f__; g__; s__	OTU1508	1.761e-05	3.52199e-05	1.761e-05	3.52199e-05	1.761e-05	0	1.761e-05	3.52199e-05	0	3.52199e-05	3.52199e-05	3.52199e-05
k__Bacteria; p__Chloroflexi; c__Anaerolineae; o__SBR1031; f__; g__; s__	OTU1509	0	3.52199e-05	1.761e-05	0.00012327	0.000493079	0.00021132	0.00010566	0.00029937	0.00012327	0	1.761e-05	0.00010566
k__Bacteria; p__Gemmatimonadetes; c__S0134 terrestrial group; o__; f__; g__; s__	OTU151	0	3.52199e-05	1.761e-05	0.000440249	0.00026415	0.000475469	0.00021132	0.00022893	0.00024654	0.0001761	0.00024654	0.00028176
k__Bacteria; p__Patescibacteria; c__Saccharimonadia; o__Saccharimonadales; f__Saccharimonadaceae; g__; s__	OTU1510	1.761e-05	8.80499e-05	3.52199e-05	1.761e-05	0	0	1.761e-05	1.761e-05	0	0	0	0
k__Bacteria; p__Patescibacteria; c__Saccharimonadia; o__Saccharimonadales; f__; g__; s__	OTU1511	7.04399e-05	1.761e-05	3.52199e-05	0	1.761e-05	3.52199e-05	7.04399e-05	3.52199e-05	3.52199e-05	0	0	0
k__Bacteria; p__Proteobacteria; c__Deltaproteobacteria; o__Bdellovibrionales; f__Bdellovibrionaceae; g__OM27 clade; s__	OTU1512	3.52199e-05	1.761e-05	0	5.28299e-05	8.80499e-05	5.28299e-05	0.00012327	7.04399e-05	5.28299e-05	7.04399e-05	0.00010566	7.04399e-05
k__Bacteria; p__Armatimonadetes; c__Fimbriimonadia; o__Fimbriimonadales; f__Fimbriimonadaceae; g__; s__	OTU1513	0	1.761e-05	0	1.761e-05	3.52199e-05	0.00010566	0	1.761e-05	0	0	1.761e-05	0
k__Bacteria; p__Planctomycetes; c__Planctomycetacia; o__Gemmatales; f__Gemmataceae; g__; s__	OTU1514	5.28299e-05	3.52199e-05	3.52199e-05	0.00015849	0.00012327	0.00014088	0.00014088	8.80499e-05	1.761e-05	0.0001761	7.04399e-05	0.00010566
k__Bacteria; p__Cyanobacteria; c__Oxyphotobacteria	OTU1515	0	3.52199e-05	0	1.761e-05	0	0	1.761e-05	0	0	0	0	0
k__Bacteria; p__Patescibacteria; c__Parcubacteria; o__Candidatus Terrybacteria; f__; g__; s__	OTU1516	0	0	0	8.80499e-05	1.761e-05	3.52199e-05	3.52199e-05	3.52199e-05	1.761e-05	1.761e-05	3.52199e-05	0
k__Bacteria; p__Chloroflexi; c__Chloroflexia; o__Thermomicrobiales; f__JG30-KF-CM45; g__; s__	OTU1517	0.00010566	5.28299e-05	7.04399e-05	0	0	0	1.761e-05	1.761e-05	0	0	0	0
k__Bacteria; p__Chloroflexi; c__Dehalococcoidia; o__S085; f__; g__; s__	OTU1518	0	3.52199e-05	0	0.00022893	5.28299e-05	7.04399e-05	8.80499e-05	1.761e-05	0	5.28299e-05	3.52199e-05	5.28299e-05
k__Bacteria; p__Patescibacteria; c__Parcubacteria; o__Candidatus Kaiserbacteria; f__; g__; s__	OTU1519	1.761e-05	7.04399e-05	5.28299e-05	0.0001761	0.00014088	0.00015849	0	0	0	0	0	0
k__Bacteria; p__Proteobacteria; c__Gammaproteobacteria; o__Betaproteobacteriales; f__Nitrosomonadaceae; g__IS-44; s__	OTU152	0.00031698	0.00012327	0.00014088	0.000493079	0.000827669	0.000422639	0.000352199	0.000405029	0.000405029	0.00024654	0.00019371	0.000545909
k__Bacteria; p__Planctomycetes; c__Planctomycetacia; o__Gemmatales; f__Gemmataceae; g__; s__	OTU1520	0	1.761e-05	5.28299e-05	0.00012327	0.00012327	3.52199e-05	0	0	1.761e-05	0	1.761e-05	0
k__Bacteria; p__Chloroflexi; c__OLB14; o__; f__; g__; s__	OTU1521	0	0	0	8.80499e-05	5.28299e-05	8.80499e-05	0.00010566	7.04399e-05	0	3.52199e-05	7.04399e-05	7.04399e-05
k__Bacteria; p__Chloroflexi; c__JG30-KF-CM66; o__; f__; g__; s__	OTU1522	0	5.28299e-05	5.28299e-05	8.80499e-05	7.04399e-05	7.04399e-05	0.00010566	3.52199e-05	3.52199e-05	8.80499e-05	8.80499e-05	8.80499e-05
k__Bacteria; p__Patescibacteria; c__Saccharimonadia; o__Saccharimonadales; f__; g__; s__	OTU1523	0	0	0	1.761e-05	0	0	0	3.52199e-05	0	0	1.761e-05	1.761e-05
k__Bacteria; p__Planctomycetes; c__Planctomycetacia; o__; f__; g__; s__	OTU1524	0	1.761e-05	0	5.28299e-05	1.761e-05	3.52199e-05	3.52199e-05	3.52199e-05	3.52199e-05	1.761e-05	0	1.761e-05
k__Bacteria; p__Chloroflexi; c__JG30-KF-CM66; o__; f__; g__; s__	OTU1525	3.52199e-05	1.761e-05	3.52199e-05	0.00021132	0.00029937	0.00024654	0.00014088	7.04399e-05	3.52199e-05	1.761e-05	7.04399e-05	7.04399e-05
k__Bacteria; p__Chloroflexi; c__Chloroflexia; o__Thermomicrobiales; f__JG30-KF-CM45; g__; s__	OTU1526	0	0	0	0	0	0	1.761e-05	1.761e-05	0	0	0	0
k__Bacteria; p__Chloroflexi; c__JG30-KF-CM66; o__; f__; g__; s__	OTU1527	0	0	0	3.52199e-05	7.04399e-05	1.761e-05	0.00019371	0	0	1.761e-05	5.28299e-05	1.761e-05
k__Bacteria; p__Patescibacteria; c__Saccharimonadia; o__Saccharimonadales; f__; g__; s__	OTU1528	0	1.761e-05	0	0	1.761e-05	0	3.52199e-05	3.52199e-05	3.52199e-05	0	0	1.761e-05
Unassigned	OTU1529	0	0	0	3.52199e-05	0	0	1.761e-05	0	1.761e-05	0	1.761e-05	0
k__Bacteria; p__Acidobacteria; c__Subgroup 6; o__; f__; g__; s__	OTU153	3.52199e-05	0	0	0.000387419	0.00031698	7.04399e-05	7.04399e-05	5.28299e-05	8.80499e-05	3.52199e-05	1.761e-05	0.00012327
k__Bacteria; p__Chloroflexi; c__Anaerolineae; o__SBR1031; f__; g__; s__	OTU1530	0	0	0	0	0	0	0	3.52199e-05	3.52199e-05	0	0	0
k__Bacteria; p__Patescibacteria; c__Saccharimonadia; o__Saccharimonadales; f__Saccharimonadaceae; g__; s__	OTU1531	0	0	0	1.761e-05	0	0	0	0	3.52199e-05	0	1.761e-05	0
k__Bacteria; p__Chloroflexi; c__Anaerolineae; o__SBR1031; f__A4b; g__; s__	OTU1532	5.28299e-05	0.00010566	7.04399e-05	0.00014088	0.0001761	0.00010566	0.00022893	0.00014088	7.04399e-05	7.04399e-05	0.00014088	0.00014088
k__Bacteria; p__Patescibacteria; c__Saccharimonadia; o__Saccharimonadales; f__; g__; s__	OTU1533	0	0	0	3.52199e-05	0	5.28299e-05	1.761e-05	7.04399e-05	3.52199e-05	1.761e-05	3.52199e-05	0
k__Bacteria; p__Patescibacteria; c__Saccharimonadia; o__Saccharimonadales; f__; g__; s__	OTU1534	3.52199e-05	3.52199e-05	0	0.00014088	0.00012327	0.0001761	0	0	0	0	0	3.52199e-05
k__Bacteria; p__Chloroflexi; c__Anaerolineae; o__SBR1031; f__A4b; g__; s__	OTU1535	0	0	0	5.28299e-05	7.04399e-05	3.52199e-05	0	0	0	0	0	0
k__Bacteria; p__Patescibacteria; c__Saccharimonadia; o__Saccharimonadales; f__; g__; s__	OTU1536	0	0	0	1.761e-05	0	1.761e-05	0	0	0	0	0	0
k__Bacteria; p__Chloroflexi; c__Anaerolineae; o__Ardenticatenales; f__Ardenticatenaceae; g__; s__	OTU1537	3.52199e-05	0	0	0	0	0	1.761e-05	1.761e-05	0	0	3.52199e-05	0
k__Bacteria; p__Patescibacteria; c__Saccharimonadia; o__Saccharimonadales; f__Saccharimonadaceae; g__; s__	OTU1538	0	0	0	0	1.761e-05	1.761e-05	0	0	7.04399e-05	0	0	0
k__Bacteria; p__Chloroflexi; c__OLB14; o__; f__; g__; s__	OTU1539	0	0	5.28299e-05	5.28299e-05	1.761e-05	1.761e-05	1.761e-05	0	0	1.761e-05	1.761e-05	0
k__Bacteria; p__Planctomycetes; c__BD7-11; o__; f__; g__; s__	OTU154	0	1.761e-05	0	0.0001761	0.00014088	1.761e-05	1.761e-05	5.28299e-05	0	0.00010566	0	5.28299e-05
k__Bacteria; p__Patescibacteria; c__Saccharimonadia; o__Saccharimonadales; f__; g__; s__	OTU1540	3.52199e-05	1.761e-05	0	1.761e-05	7.04399e-05	3.52199e-05	7.04399e-05	7.04399e-05	0	1.761e-05	3.52199e-05	1.761e-05
k__Bacteria; p__Patescibacteria; c__Saccharimonadia; o__Saccharimonadales; f__; g__; s__	OTU1541	0	0	0	0	0	0	0	0	0	0	0	0
k__Bacteria; p__Patescibacteria; c__Saccharimonadia; o__Saccharimonadales; f__; g__; s__	OTU1542	0	0	0	0	0	0	0	0	3.52199e-05	0	0	0
k__Bacteria; p__Chloroflexi; c__OLB14; o__; f__; g__; s__	OTU1543	0	0	0	1.761e-05	7.04399e-05	0	1.761e-05	1.761e-05	0	1.761e-05	0	1.761e-05
k__Bacteria; p__Patescibacteria; c__Saccharimonadia; o__Saccharimonadales; f__; g__; s__	OTU1544	1.761e-05	0	0	0	0	0	0	0	0	0	0	0
k__Bacteria; p__Chloroflexi; c__Chloroflexia; o__Thermomicrobiales; f__Thermomicrobiaceae; g__Nitrolancea; s__	OTU1545	0	0	0	0	1.761e-05	3.52199e-05	0	0	0	1.761e-05	3.52199e-05	1.761e-05
k__Bacteria; p__Patescibacteria; c__Saccharimonadia; o__Saccharimonadales; f__; g__; s__	OTU1546	0	0	0	7.04399e-05	3.52199e-05	1.761e-05	0	5.28299e-05	3.52199e-05	0	3.52199e-05	0
k__Bacteria; p__Chloroflexi; c__OLB14; o__; f__; g__; s__	OTU1547	1.761e-05	3.52199e-05	3.52199e-05	8.80499e-05	0.00010566	0.00012327	0.00012327	8.80499e-05	3.52199e-05	3.52199e-05	5.28299e-05	0.00012327
k__Bacteria; p__Chloroflexi; c__Anaerolineae; o__Ardenticatenales; f__Ardenticatenaceae; g__; s__	OTU1548	3.52199e-05	0	3.52199e-05	0.00012327	0.00012327	0	3.52199e-05	5.28299e-05	8.80499e-05	3.52199e-05	8.80499e-05	7.04399e-05
k__Bacteria; p__Proteobacteria; c__Alphaproteobacteria; o__Rickettsiales; f__Mitochondria	OTU1549	7.04399e-05	3.52199e-05	3.52199e-05	3.52199e-05	3.52199e-05	0.00103899	5.28299e-05	3.52199e-05	1.761e-05	0	3.52199e-05	5.28299e-05
k__Bacteria; p__Proteobacteria; c__Gammaproteobacteria; o__Pseudomonadales; f__Pseudomonadaceae; g__Pseudomonas	OTU155	0.0941605	0.103705	0.112792	0.0453105	0.0411897	0.0598387	0.0995844	0.122072	0.149526	0.108495	0.0932624	0.0871694
k__Bacteria; p__Chloroflexi; c__OLB14; o__; f__; g__; s__	OTU1550	0	0	0	0	0	0	0	0	0	0	0	0
k__Bacteria; p__Chloroflexi; c__JG30-KF-CM66; o__; f__; g__; s__	OTU1551	0	0	3.52199e-05	0.00014088	0.00019371	0.00021132	0.00010566	5.28299e-05	0	3.52199e-05	3.52199e-05	5.28299e-05
k__Bacteria; p__Patescibacteria; c__Saccharimonadia; o__Saccharimonadales; f__Saccharimonadaceae; g__; s__	OTU1552	0	0	0	0	0	0	0	0	0	0	0	0
k__Bacteria; p__Chloroflexi; c__JG30-KF-CM66; o__; f__; g__; s__	OTU1553	5.28299e-05	7.04399e-05	1.761e-05	0.000457859	0.00033459	0.00033459	0.00022893	0.00015849	0.0001761	0.00010566	0.00021132	0.00019371
k__Bacteria; p__Patescibacteria; c__Saccharimonadia; o__Saccharimonadales; f__Saccharimonadaceae; g__; s__	OTU1554	0	0	0	7.04399e-05	0	0	0	1.761e-05	3.52199e-05	0	0	0
k__Bacteria; p__Planctomycetes; c__Planctomycetacia; o__Gemmatales; f__Gemmataceae; g__; s__	OTU1555	7.04399e-05	3.52199e-05	5.28299e-05	0	1.761e-05	1.761e-05	5.28299e-05	0.00010566	1.761e-05	3.52199e-05	0.00010566	1.761e-05
k__Bacteria; p__Chloroflexi; c__Chloroflexia; o__Thermomicrobiales; f__JG30-KF-CM45; g__; s__	OTU1556	5.28299e-05	0.00010566	3.52199e-05	5.28299e-05	1.761e-05	1.761e-05	1.761e-05	3.52199e-05	1.761e-05	1.761e-05	3.52199e-05	1.761e-05
k__Bacteria; p__Armatimonadetes; c__Fimbriimonadia; o__Fimbriimonadales; f__Fimbriimonadaceae; g__; s__	OTU1557	0	0	0	5.28299e-05	5.28299e-05	3.52199e-05	0	0	0	3.52199e-05	0	3.52199e-05
k__Bacteria; p__Actinobacteria; c__Acidimicrobiia; o__Microtrichales; f__Iamiaceae; g__Iamia; s__	OTU1558	0	1.761e-05	1.761e-05	7.04399e-05	5.28299e-05	1.761e-05	8.80499e-05	1.761e-05	1.761e-05	5.28299e-05	7.04399e-05	0
k__Bacteria; p__Actinobacteria; c__Acidimicrobiia; o__Microtrichales; f__; g__; s__	OTU1559	0	0	0	5.28299e-05	0	1.761e-05	0.00029937	1.761e-05	1.761e-05	0	0.00010566	0
k__Bacteria; p__Proteobacteria; c__Deltaproteobacteria; o__NB1-j; f__; g__; s__	OTU156	1.761e-05	0	0	3.52199e-05	1.761e-05	0	1.761e-05	0	8.80499e-05	0	1.761e-05	3.52199e-05
k__Bacteria; p__Gemmatimonadetes; c__Gemmatimonadetes; o__Gemmatimonadales; f__Gemmatimonadaceae; g__; s__	OTU1560	1.761e-05	0	1.761e-05	7.04399e-05	1.761e-05	0	0	0	1.761e-05	1.761e-05	3.52199e-05	3.52199e-05
k__Bacteria; p__Chloroflexi; c__Anaerolineae; o__SBR1031; f__; g__; s__	OTU1561	3.52199e-05	3.52199e-05	0	7.04399e-05	7.04399e-05	3.52199e-05	8.80499e-05	7.04399e-05	0	0	0	3.52199e-05
k__Bacteria; p__Chloroflexi; c__Anaerolineae; o__SBR1031; f__A4b; g__; s__	OTU1562	3.52199e-05	1.761e-05	3.52199e-05	0.00019371	0.0001761	0.00026415	1.761e-05	0	0	0	0	0
k__Bacteria; p__Chloroflexi; c__Anaerolineae; o__SBR1031; f__A4b; g__; s__	OTU1563	0	0	0	0	0	5.28299e-05	0	0	0	0	0	0
k__Bacteria; p__Proteobacteria; c__Deltaproteobacteria; o__Bdellovibrionales; f__Bdellovibrionaceae; g__OM27 clade; s__	OTU1564	1.761e-05	0	0	0	5.28299e-05	1.761e-05	0	0	0	0	0	0
k__Bacteria; p__Firmicutes; c__Clostridia; o__Clostridiales; f__Christensenellaceae; g__Christensenellaceae R-7 group; s__	OTU1565	1.761e-05	1.761e-05	1.761e-05	1.761e-05	0	0.00022893	0	0	0	1.761e-05	0	0
k__Bacteria; p__Chloroflexi; c__Dehalococcoidia; o__S085; f__; g__; s__	OTU1566	0	0	0	3.52199e-05	8.80499e-05	5.28299e-05	5.28299e-05	0	5.28299e-05	0	3.52199e-05	1.761e-05
k__Bacteria; p__Chloroflexi; c__Anaerolineae; o__SBR1031; f__; g__; s__	OTU1567	3.52199e-05	3.52199e-05	1.761e-05	5.28299e-05	3.52199e-05	8.80499e-05	0.00012327	0.00021132	3.52199e-05	8.80499e-05	3.52199e-05	7.04399e-05
k__Bacteria; p__Actinobacteria; c__Acidimicrobiia; o__Actinomarinales; f__; g__; s__	OTU1568	0.00031698	0.00029937	0.000369809	0.00239496	0.00243018	0.00170817	0.00132075	0.00100377	0.000651569	0.00103899	0.00151446	0.00188427
k__Bacteria; p__Chloroflexi; c__Anaerolineae; o__Anaerolineales; f__Anaerolineaceae; g__; s__	OTU1569	0.00188427	0.000898109	0.000862889	0.00443771	0.00434966	0.00394463	0.00116226	0.00125031	0.00121509	0.001761	0.00156729	0.00163773
k__Bacteria; p__Gemmatimonadetes; c__S0134 terrestrial group; o__; f__; g__; s__	OTU157	0	0	0	0	0	0	0	0	0	0	0	0
k__Bacteria; p__Proteobacteria; c__Alphaproteobacteria; o__Azospirillales; f__; g__; s__	OTU1570	0.000633959	0.000545909	0.000422639	0.00332829	0.00362765	0.00235974	0.00154968	0.00126792	0.000933329	0.00153207	0.001761	0.00174339
k__Bacteria; p__Chloroflexi; c__Ktedonobacteria; o__C0119; f__; g__; s__	OTU1571	0	0	0	0	0	5.28299e-05	0	0	0	0	0	0
k__Bacteria; p__Proteobacteria; c__Alphaproteobacteria; o__Rhizobiales; f__Amb-16S-1323; g__; s__	OTU1572	0.000827669	0.000440249	0.000563519	0.00109182	0.00107421	0.000669179	0.00139119	0.00102138	0.00031698	0.000528299	0.000581129	0.000933329
k__Bacteria; p__Chloroflexi; c__Anaerolineae; o__SBR1031; f__A4b; g__; s__	OTU1573	0.000387419	0.000369809	0.00024654	0.000722009	0.00130314	0.00128553	0.00026415	0.000528299	0.000405029	0.000369809	0.000387419	0.000352199
k__Bacteria; p__Planctomycetes; c__Phycisphaerae; o__Phycisphaerales; f__Phycisphaeraceae; g__CL500-3; s__	OTU1574	7.04399e-05	0	0	0.00117987	0.00121509	0.00204276	0	3.52199e-05	5.28299e-05	1.761e-05	1.761e-05	3.52199e-05
k__Bacteria; p__Planctomycetes; c__Phycisphaerae; o__Tepidisphaerales; f__WD2101 soil group; g__; s__	OTU1575	8.80499e-05	5.28299e-05	0.00012327	0.00112704	0.00125031	0.000633959	0.000915719	0.000810059	0.000352199	0.00028176	0.000704399	0.000880499
k__Bacteria; p__Proteobacteria; c__Alphaproteobacteria; o__Rhizobiales; f__A0839; g__; s__	OTU1576	0.00019371	0.00015849	7.04399e-05	0.00237735	0.00366287	0.00327546	0.00022893	0.000422639	0.00022893	0.000792449	0.000440249	0.000933329
k__Bacteria; p__Patescibacteria; c__Saccharimonadia; o__Saccharimonadales; f__; g__; s__	OTU1577	0	3.52199e-05	5.28299e-05	0.0021132	0.00191949	0.00167295	1.761e-05	0.00014088	3.52199e-05	0.00021132	8.80499e-05	0.00014088
k__Bacteria; p__Proteobacteria; c__Alphaproteobacteria; o__Rhizobiales; f__Rhizobiales Incertae Sedis; g__Bauldia; s__	OTU1578	0.000933329	0.000757229	0.000757229	0.000739619	0.000633959	0.000352199	0.000563519	0.000651569	0.000369809	0.000387419	0.000704399	0.000581129
k__Bacteria; p__Actinobacteria; c__Acidimicrobiia; o__Microtrichales; f__; g__; s__	OTU1579	0.00010566	0	8.80499e-05	0.000457859	0.000651569	0.00024654	0.00024654	0.00014088	0.00012327	0.00021132	0.00019371	0.00029937
k__Bacteria; p__Proteobacteria; c__Deltaproteobacteria	OTU158	0	0	0	3.52199e-05	0.00010566	3.52199e-05	0	0	0	0	0	3.52199e-05
k__Bacteria; p__Chloroflexi; c__Anaerolineae; o__Anaerolineales; f__Anaerolineaceae; g__; s__	OTU1580	0.00012327	5.28299e-05	0.00014088	0.000528299	0.000950939	0.000528299	0.000598739	0.000352199	0.000422639	0.000722009	0.000739619	0.000704399
k__Bacteria; p__Chloroflexi; c__Anaerolineae; o__Anaerolineales; f__Anaerolineaceae; g__; s__	OTU1581	3.52199e-05	1.761e-05	1.761e-05	0.000422639	0.000440249	0.00022893	0.00021132	7.04399e-05	0.00010566	0.00031698	0.00019371	0.00026415
k__Bacteria; p__Proteobacteria; c__Alphaproteobacteria; o__; f__; g__; s__	OTU1582	0.00010566	0.00012327	0.00010566	0.00031698	0.000387419	0.00021132	0.000510689	0.000545909	0.0001761	0.000422639	0.00014088	0.000387419
k__Bacteria; p__Chloroflexi; c__Anaerolineae; o__SBR1031; f__; g__; s__	OTU1583	0.00021132	0.00014088	0.00010566	0.000440249	0.00021132	0.00014088	0.000915719	0.000933329	0.00014088	0.0001761	0.00022893	0.000369809
k__Bacteria; p__Chloroflexi; c__Gitt-GS-136; o__; f__; g__; s__	OTU1584	0.000440249	0.000387419	0.000369809	0.000880499	0.000598739	0.000704399	0.00139119	0.000651569	0.000352199	0.000510689	0.000827669	0.000686789
k__Bacteria; p__Patescibacteria; c__Saccharimonadia; o__Saccharimonadales; f__; g__; s__	OTU1585	0	0	0	0	0	0	0	0	0	0	0	0
k__Bacteria; p__Chloroflexi; c__Anaerolineae; o__Anaerolineales; f__Anaerolineaceae; g__; s__	OTU1586	0.000387419	0.00015849	0.0001761	0.00160251	0.00179622	0.00147924	0.00026415	0.00010566	0.00012327	0.00022893	0.000352199	0.000369809
k__Bacteria; p__Actinobacteria; c__Acidimicrobiia; o__Microtrichales; f__Ilumatobacteraceae; g__Ilumatobacter; s__	OTU1587	0.000598739	0.000545909	0.000581129	0.000810059	0.00103899	0.000827669	0.000774839	0.000510689	0.000440249	0.000581129	0.000774839	0.000898109
k__Bacteria; p__Armatimonadetes; c__Fimbriimonadia; o__Fimbriimonadales; f__Fimbriimonadaceae; g__; s__	OTU1588	1.761e-05	0	1.761e-05	5.28299e-05	8.80499e-05	3.52199e-05	1.761e-05	0	0	0.00010566	8.80499e-05	5.28299e-05
k__Bacteria; p__Actinobacteria; c__Acidimicrobiia; o__Microtrichales; f__Iamiaceae; g__Iamia; s__	OTU1589	0.00019371	0.00010566	0.00010566	0.00021132	7.04399e-05	0.00012327	0.00028176	0.00014088	0.0001761	0.00022893	0.000422639	0.00024654
k__Bacteria; p__Acidobacteria; c__Holophagae; o__Subgroup 7; f__; g__; s__	OTU159	1.761e-05	0	3.52199e-05	0.00033459	0.00031698	0.00026415	0.00014088	8.80499e-05	0.00015849	0.00010566	0.000369809	0.00019371
k__Bacteria; p__Planctomycetes; c__Phycisphaerae; o__Phycisphaerales; f__Phycisphaeraceae; g__AKYG587; s__	OTU1590	0.00010566	0.00026415	3.52199e-05	0.000545909	0.000545909	0.00024654	0.000493079	0.000510689	0.00033459	0.00026415	0.00031698	0.000352199
k__Bacteria; p__Actinobacteria; c__Acidimicrobiia; o__Microtrichales; f__Iamiaceae; g__Iamia; s__	OTU1591	0.000898109	0.000810059	0.000510689	0.00125031	0.000933329	0.000792449	0.000845279	0.000722009	0.000405029	0.000810059	0.00121509	0.000986159
Unassigned	OTU1592	0	0	0	0.00031698	0.00028176	0.00012327	0	1.761e-05	0	1.761e-05	0	0
k__Bacteria; p__Chloroflexi; c__Anaerolineae; o__SBR1031; f__A4b; g__; s__	OTU1593	0.00015849	5.28299e-05	3.52199e-05	0.00033459	0.000422639	0.000440249	0.00274716	0.00174339	0.00033459	0.00022893	0.00014088	0.000722009
k__Bacteria; p__Planctomycetes; c__Phycisphaerae; o__Phycisphaerales; f__Phycisphaeraceae; g__AKYG587; s__	OTU1594	3.52199e-05	0	1.761e-05	0.00033459	0.00021132	0.0001761	0.00015849	0.00021132	0.00012327	0.00012327	0.00022893	0.00021132
k__Bacteria; p__Actinobacteria; c__Acidimicrobiia; o__Actinomarinales; f__; g__; s__	OTU1595	0.00022893	0.00015849	0.00015849	0.00119748	0.000862889	0.000669179	0.000722009	0.000563519	0.000457859	0.000774839	0.00100377	0.000845279
k__Bacteria; p__WPS-2; c__; o__; f__; g__; s__	OTU1596	0.00010566	0.00015849	8.80499e-05	0.000440249	0.000387419	0.00026415	0.00021132	0.0001761	3.52199e-05	8.80499e-05	0.00019371	0.00010566
k__Bacteria; p__Chloroflexi; c__Anaerolineae; o__SBR1031; f__A4b; g__; s__	OTU1597	0.00010566	0.0001761	0.00012327	0.000704399	0.000598739	0.00024654	0.000545909	0.000563519	0.00031698	0.00014088	0.00012327	0.0001761
k__Bacteria; p__Actinobacteria; c__Acidimicrobiia; o__IMCC26256; f__; g__; s__	OTU1598	1.761e-05	0	0	8.80499e-05	1.761e-05	3.52199e-05	0.0001761	3.52199e-05	3.52199e-05	1.761e-05	8.80499e-05	1.761e-05
k__Bacteria; p__Chloroflexi; c__Anaerolineae; o__RBG-13-54-9; f__; g__; s__	OTU1599	3.52199e-05	3.52199e-05	3.52199e-05	0.0001761	0.00012327	0.00012327	0.00015849	0.00012327	1.761e-05	3.52199e-05	0.00015849	3.52199e-05
k__Bacteria; p__Gemmatimonadetes; c__S0134 terrestrial group; o__; f__; g__; s__	OTU16	3.52199e-05	0	0	7.04399e-05	1.761e-05	5.28299e-05	0.00010566	5.28299e-05	7.04399e-05	7.04399e-05	3.52199e-05	0
k__Bacteria; p__Acidobacteria; c__Subgroup 6; o__; f__; g__; s__	OTU160	1.761e-05	1.761e-05	8.80499e-05	0.000598739	0.000598739	0.00033459	0.00029937	0.00024654	0.00024654	0.00022893	0.000616349	0.000457859
k__Bacteria; p__Patescibacteria; c__Gracilibacteria; o__Candidatus Peregrinibacteria; f__; g__; s__	OTU1600	0.00026415	0.00012327	0.00024654	0.000369809	0.000422639	0.00029937	0.00021132	0.000493079	0.00028176	0.000352199	0.00031698	0.000457859
k__Bacteria; p__WPS-2; c__; o__; f__; g__; s__	OTU1601	5.28299e-05	3.52199e-05	3.52199e-05	0.000633959	0.000827669	0.000405029	0.00014088	7.04399e-05	8.80499e-05	7.04399e-05	8.80499e-05	0.00021132
k__Bacteria; p__Chloroflexi; c__Anaerolineae; o__SBR1031; f__A4b; g__; s__	OTU1602	0.00010566	8.80499e-05	5.28299e-05	0.00021132	0.00021132	0.00012327	0.000563519	0.000457859	0.00019371	0.00012327	0.00012327	5.28299e-05
k__Bacteria; p__Chloroflexi; c__Anaerolineae; o__RBG-13-54-9; f__; g__; s__	OTU1603	0.00010566	0.00029937	3.52199e-05	0.000387419	0.000369809	0.00026415	0.00019371	0.0001761	0.00015849	8.80499e-05	0.00021132	0.00019371
k__Bacteria; p__Proteobacteria; c__Alphaproteobacteria; o__Rhizobiales; f__Xanthobacteraceae; g__; s__	OTU1604	0.00022893	0.0001761	0.00010566	0.000827669	0.000862889	0.000774839	0.00026415	0.00019371	0.00012327	0.00031698	0.00033459	0.00029937
k__Bacteria; p__Proteobacteria; c__Alphaproteobacteria; o__Rhizobiales; f__Rhizobiales Incertae Sedis; g__Bauldia; s__	OTU1605	0.000510689	0.000369809	0.00029937	0.00021132	0.000405029	0.000422639	0.00014088	0.00015849	0.00033459	0.000369809	0.000369809	0.000598739
k__Bacteria; p__Actinobacteria; c__Actinobacteria; o__Frankiales; f__Nakamurellaceae; g__Nakamurella; s__	OTU1606	8.80499e-05	0.00010566	7.04399e-05	0.000387419	0.000352199	0.00028176	0.0001761	0.00015849	1.761e-05	0.00022893	0.00021132	0.000369809
k__Bacteria; p__Chloroflexi; c__Anaerolineae; o__SBR1031; f__A4b; g__; s__	OTU1607	0	3.52199e-05	0	0.00019371	0.00024654	0.00021132	3.52199e-05	5.28299e-05	3.52199e-05	1.761e-05	0	1.761e-05
k__Bacteria; p__Chloroflexi; c__Anaerolineae; o__SBR1031; f__A4b; g__; s__	OTU1608	5.28299e-05	0	1.761e-05	0.00026415	0.000880499	0.000405029	0.000493079	0.000545909	0.00022893	1.761e-05	5.28299e-05	0.00010566
k__Bacteria; p__Chloroflexi; c__Gitt-GS-136; o__; f__; g__; s__	OTU1609	0	3.52199e-05	1.761e-05	3.52199e-05	0	5.28299e-05	0.00012327	0	1.761e-05	1.761e-05	3.52199e-05	8.80499e-05
k__Bacteria; p__Acidobacteria; c__Subgroup 6; o__; f__; g__; s__	OTU161	0	0	0	0	0	0	0	0	3.52199e-05	0	0	0
k__Bacteria; p__Chloroflexi; c__Anaerolineae; o__SBR1031; f__A4b; g__; s__	OTU1610	7.04399e-05	0	0	0.00010566	0.00026415	0.00010566	8.80499e-05	0.00019371	1.761e-05	1.761e-05	3.52199e-05	5.28299e-05
k__Bacteria; p__Actinobacteria; c__Acidimicrobiia; o__IMCC26256; f__; g__; s__	OTU1611	0.00029937	0.00010566	0.0001761	0.000651569	0.000915719	0.000440249	0.00031698	0.00019371	0.000387419	0.000440249	0.000369809	0.00029937
k__Bacteria; p__Patescibacteria; c__Saccharimonadia; o__Saccharimonadales; f__; g__; s__	OTU1612	1.761e-05	1.761e-05	0	3.52199e-05	7.04399e-05	3.52199e-05	1.761e-05	0	0	5.28299e-05	1.761e-05	1.761e-05
k__Bacteria; p__Chloroflexi; c__Anaerolineae; o__SBR1031; f__A4b; g__; s__	OTU1613	0.00015849	0.00015849	5.28299e-05	0.00022893	0.000545909	0.00010566	0.00028176	0.000616349	0.0001761	8.80499e-05	7.04399e-05	0.00022893
k__Bacteria; p__Planctomycetes; c__Phycisphaerae; o__CCM11a; f__; g__; s__	OTU1614	0	0	0	0	0	0	0	0	0	3.52199e-05	0	1.761e-05
k__Bacteria; p__Planctomycetes; c__Phycisphaerae; o__Phycisphaerales; f__Phycisphaeraceae; g__AKYG587; s__	OTU1615	0.00012327	5.28299e-05	7.04399e-05	0.000475469	0.000387419	0.00029937	0.00019371	0.000369809	0.000387419	0.00022893	0.000457859	0.000369809
k__Bacteria; p__Planctomycetes; c__Planctomycetacia; o__Gemmatales; f__Gemmataceae; g__; s__	OTU1616	0	0	0	8.80499e-05	3.52199e-05	1.761e-05	3.52199e-05	3.52199e-05	5.28299e-05	3.52199e-05	1.761e-05	1.761e-05
k__Bacteria; p__Actinobacteria; c__Acidimicrobiia; o__Microtrichales; f__Ilumatobacteraceae; g__; s__	OTU1617	0.00010566	7.04399e-05	0.00014088	0.00012327	0.00019371	0.00012327	0.00029937	0.00021132	7.04399e-05	0.00012327	0.0001761	7.04399e-05
k__Bacteria; p__Actinobacteria; c__Acidimicrobiia; o__Microtrichales; f__Ilumatobacteraceae; g__; s__	OTU1618	0.00012327	0.0001761	0.0001761	0.00021132	0.00021132	0.00015849	0.00026415	0.00014088	0.00021132	0.00022893	0.00024654	0.00029937
k__Bacteria; p__Chloroflexi; c__Anaerolineae; o__Caldilineales; f__Caldilineaceae; g__; s__	OTU1619	0	3.52199e-05	0	1.761e-05	3.52199e-05	0.00010566	0.00012327	0.00012327	1.761e-05	5.28299e-05	3.52199e-05	5.28299e-05
Unassigned	OTU162	0	1.761e-05	0	0	0	5.28299e-05	0	1.761e-05	8.80499e-05	0	0	0
k__Bacteria; p__Chloroflexi; c__Anaerolineae; o__Caldilineales; f__Caldilineaceae; g__; s__	OTU1620	0.00022893	5.28299e-05	1.761e-05	0.00021132	0.00010566	0.0001761	0.00021132	0.00010566	0.00010566	8.80499e-05	0.00010566	0.00010566
k__Bacteria; p__Chloroflexi; c__Anaerolineae; o__Anaerolineales; f__Anaerolineaceae; g__; s__	OTU1621	0	0	0	5.28299e-05	7.04399e-05	1.761e-05	3.52199e-05	1.761e-05	3.52199e-05	3.52199e-05	1.761e-05	5.28299e-05
k__Bacteria; p__Planctomycetes; c__Phycisphaerae; o__Phycisphaerales; f__Phycisphaeraceae; g__; s__	OTU1622	0	0	0	0	0	1.761e-05	1.761e-05	7.04399e-05	0	3.52199e-05	0	0
k__Bacteria; p__Chloroflexi; c__Anaerolineae; o__Anaerolineales; f__Anaerolineaceae; g__; s__	OTU1623	3.52199e-05	3.52199e-05	1.761e-05	0.000598739	0.000722009	0.000528299	3.52199e-05	0.00010566	0.00010566	0.00014088	0.00029937	0.00010566
k__Bacteria; p__Patescibacteria; c__Saccharimonadia; o__Saccharimonadales; f__; g__; s__	OTU1624	0	1.761e-05	0	0	5.28299e-05	0.00015849	1.761e-05	3.52199e-05	1.761e-05	0.00021132	1.761e-05	7.04399e-05
Unassigned	OTU1625	8.80499e-05	0	3.52199e-05	1.761e-05	7.04399e-05	1.761e-05	0	3.52199e-05	3.52199e-05	0.00028176	0.00010566	0.00022893
k__Bacteria; p__Planctomycetes; c__Phycisphaerae; o__Phycisphaerales; f__Phycisphaeraceae; g__AKYG587; s__	OTU1626	3.52199e-05	0	0	0.00022893	0.00010566	0.00015849	8.80499e-05	7.04399e-05	3.52199e-05	5.28299e-05	8.80499e-05	0.00010566
k__Bacteria; p__Patescibacteria; c__Saccharimonadia; o__Saccharimonadales; f__; g__; s__	OTU1627	0	0	0	5.28299e-05	5.28299e-05	8.80499e-05	0	0	0	5.28299e-05	0	0
k__Bacteria; p__Planctomycetes; c__Phycisphaerae; o__Phycisphaerales; f__Phycisphaeraceae; g__; s__	OTU1628	7.04399e-05	0.00014088	7.04399e-05	0.00021132	0.0001761	0.00029937	5.28299e-05	0.00026415	0.00019371	0.00022893	0.00021132	0.00026415
k__Bacteria; p__Patescibacteria; c__Saccharimonadia; o__Saccharimonadales; f__; g__; s__	OTU1629	5.28299e-05	5.28299e-05	0.00014088	0.00022893	0.00012327	8.80499e-05	0.0001761	0.00029937	0.00022893	0.0001761	0.00015849	8.80499e-05
k__Bacteria; p__Proteobacteria; c__Gammaproteobacteria; o__Betaproteobacteriales; f__Burkholderiaceae; g__Ramlibacter; s__	OTU163	0.00021132	0.00012327	0.00019371	0.000686789	0.000493079	0.000722009	0.000810059	0.000669179	0.000739619	0.00021132	0.000422639	0.000581129
k__Bacteria; p__Planctomycetes; c__Phycisphaerae; o__Phycisphaerales; f__Phycisphaeraceae; g__AKYG587; s__	OTU1630	5.28299e-05	7.04399e-05	1.761e-05	0.00031698	0.00028176	0.00014088	0.00024654	0.0001761	0.00014088	0.00014088	0.00019371	0.00021132
k__Bacteria; p__Chloroflexi; c__Chloroflexia; o__Kallotenuales; f__AKIW781; g__; s__	OTU1631	5.28299e-05	8.80499e-05	0	0	3.52199e-05	3.52199e-05	0.00010566	3.52199e-05	3.52199e-05	3.52199e-05	3.52199e-05	0
k__Bacteria; p__Actinobacteria; c__Acidimicrobiia; o__; f__; g__; s__	OTU1632	3.52199e-05	1.761e-05	0	0.000422639	0.000457859	0.00029937	0.00019371	0.00022893	0.00012327	0.00021132	0.00024654	0.00015849
k__Bacteria; p__Chloroflexi; c__Anaerolineae; o__RBG-13-54-9; f__; g__; s__	OTU1633	0	0	1.761e-05	0.00026415	0.00019371	0.00028176	0.00019371	0.00021132	8.80499e-05	8.80499e-05	0.00012327	8.80499e-05
k__Bacteria; p__Chloroflexi; c__Anaerolineae; o__Anaerolineales; f__Anaerolineaceae; g__; s__	OTU1634	0	0	5.28299e-05	0.000651569	0.000827669	0.000739619	0.000616349	0.000457859	0.000422639	0.000528299	0.000651569	0.000528299
k__Bacteria; p__Chloroflexi; c__Anaerolineae; o__SBR1031; f__; g__; s__	OTU1635	3.52199e-05	5.28299e-05	1.761e-05	0.00110943	0.000810059	0.00103899	0.00019371	0.0001761	3.52199e-05	8.80499e-05	0.00019371	0.00021132
k__Bacteria; p__Actinobacteria; c__Acidimicrobiia; o__; f__; g__; s__	OTU1636	0	0	0	0.00014088	8.80499e-05	0.00012327	0	5.28299e-05	5.28299e-05	0.00010566	8.80499e-05	7.04399e-05
k__Bacteria; p__Chloroflexi; c__Chloroflexia; o__Thermomicrobiales; f__JG30-KF-CM45; g__; s__	OTU1637	0.00015849	3.52199e-05	0.00015849	0.00014088	0.00010566	8.80499e-05	0.00022893	0.00015849	8.80499e-05	0.00010566	0.00015849	0.00021132
k__Bacteria; p__Chloroflexi; c__Anaerolineae; o__Caldilineales; f__Caldilineaceae; g__; s__	OTU1638	0.00024654	3.52199e-05	1.761e-05	0.00024654	7.04399e-05	0.00015849	5.28299e-05	0.00026415	0.00019371	1.761e-05	0.00015849	0.0001761
k__Bacteria; p__Actinobacteria; c__Acidimicrobiia; o__Microtrichales; f__; g__; s__	OTU1639	1.761e-05	1.761e-05	0	0.00010566	5.28299e-05	3.52199e-05	5.28299e-05	1.761e-05	5.28299e-05	8.80499e-05	5.28299e-05	3.52199e-05
k__Bacteria; p__Acidobacteria; c__Subgroup 6; o__; f__; g__; s__	OTU164	3.52199e-05	0	0	8.80499e-05	3.52199e-05	3.52199e-05	5.28299e-05	0	0	1.761e-05	1.761e-05	0
k__Bacteria; p__Chloroflexi; c__Chloroflexia; o__Thermomicrobiales; f__JG30-KF-CM45; g__; s__	OTU1640	1.761e-05	0	0	1.761e-05	0	1.761e-05	1.761e-05	5.28299e-05	1.761e-05	1.761e-05	7.04399e-05	0
k__Bacteria; p__Patescibacteria; c__Saccharimonadia; o__Saccharimonadales; f__; g__; s__	OTU1641	0	3.52199e-05	0	5.28299e-05	1.761e-05	5.28299e-05	1.761e-05	0	0	1.761e-05	5.28299e-05	0
k__Bacteria; p__Chloroflexi; c__TK10; o__; f__; g__; s__	OTU1642	8.80499e-05	7.04399e-05	3.52199e-05	0.00015849	0.0001761	0.00012327	5.28299e-05	0.00015849	7.04399e-05	8.80499e-05	0.0001761	0.00012327
k__Bacteria; p__Proteobacteria; c__Alphaproteobacteria; o__; f__; g__; s__	OTU1643	0	7.04399e-05	0	0.00014088	0.00012327	0.00019371	0.00014088	1.761e-05	7.04399e-05	3.52199e-05	7.04399e-05	3.52199e-05
k__Bacteria; p__Chloroflexi; c__Anaerolineae; o__SBR1031; f__A4b; g__; s__	OTU1644	3.52199e-05	0	0	5.28299e-05	7.04399e-05	8.80499e-05	0.00012327	5.28299e-05	5.28299e-05	1.761e-05	5.28299e-05	7.04399e-05
Unassigned	OTU1645	0	0	1.761e-05	0.00012327	0.00022893	0.00010566	7.04399e-05	5.28299e-05	1.761e-05	1.761e-05	0.00015849	3.52199e-05
k__Bacteria; p__Chloroflexi; c__Dehalococcoidia; o__SAR202 clade; f__; g__; s__	OTU1646	0	0	0	0	1.761e-05	7.04399e-05	0	1.761e-05	0	3.52199e-05	0.00010566	1.761e-05
k__Bacteria; p__Patescibacteria; c__Saccharimonadia; o__Saccharimonadales; f__; g__; s__	OTU1647	0	0	1.761e-05	0	3.52199e-05	1.761e-05	0	0	0	0	1.761e-05	0
k__Bacteria; p__Chloroflexi; c__Gitt-GS-136; o__; f__; g__; s__	OTU1648	7.04399e-05	3.52199e-05	3.52199e-05	7.04399e-05	0.00010566	5.28299e-05	0.00014088	8.80499e-05	7.04399e-05	5.28299e-05	5.28299e-05	5.28299e-05
k__Bacteria; p__Chloroflexi; c__Anaerolineae; o__SBR1031; f__; g__; s__	OTU1649	0	0	0	3.52199e-05	1.761e-05	1.761e-05	1.761e-05	1.761e-05	1.761e-05	0	8.80499e-05	5.28299e-05
k__Bacteria; p__Acidobacteria; c__Subgroup 6; o__; f__; g__; s__	OTU165	0	3.52199e-05	0	3.52199e-05	8.80499e-05	5.28299e-05	0.00012327	5.28299e-05	0	1.761e-05	1.761e-05	3.52199e-05
k__Bacteria; p__Proteobacteria; c__Alphaproteobacteria; o__Rhizobiales; f__Rhizobiaceae; g__Mesorhizobium	OTU1650	0.00179622	0.00162012	0.00153207	0.00133836	0.00151446	0.00117987	0.000950939	0.000792449	0.000686789	0.00135597	0.00137358	0.00109182
k__Bacteria; p__Chloroflexi; c__Anaerolineae; o__SBR1031; f__A4b; g__; s__	OTU1651	3.52199e-05	3.52199e-05	1.761e-05	8.80499e-05	0.00022893	3.52199e-05	8.80499e-05	0.0001761	5.28299e-05	5.28299e-05	5.28299e-05	5.28299e-05
k__Bacteria; p__Chloroflexi; c__Anaerolineae; o__Caldilineales; f__Caldilineaceae; g__; s__	OTU1652	0.00026415	7.04399e-05	7.04399e-05	0.00019371	0.00019371	0.00022893	0.00024654	0.00029937	0.0001761	0.00021132	0.0001761	0.00022893
k__Bacteria; p__Chloroflexi; c__Anaerolineae; o__SBR1031; f__; g__; s__	OTU1653	1.761e-05	1.761e-05	0	0.00021132	0.000686789	0.000422639	5.28299e-05	0.00014088	0	0.00012327	0.00010566	0.000722009
k__Bacteria; p__Patescibacteria; c__Saccharimonadia; o__Saccharimonadales; f__; g__; s__	OTU1654	3.52199e-05	8.80499e-05	0	0.00015849	0.00015849	0.00010566	0.00014088	0.00010566	0.00010566	0.00010566	0.00015849	0.00010566
k__Bacteria; p__Chloroflexi; c__Anaerolineae; o__SBR1031; f__A4b; g__; s__	OTU1655	5.28299e-05	5.28299e-05	0	0.00019371	0.00019371	0.00022893	0.00012327	3.52199e-05	1.761e-05	5.28299e-05	3.52199e-05	0.00015849
k__Bacteria; p__Actinobacteria; c__Acidimicrobiia; o__Microtrichales; f__; g__; s__	OTU1656	7.04399e-05	5.28299e-05	3.52199e-05	0.0001761	5.28299e-05	5.28299e-05	5.28299e-05	7.04399e-05	5.28299e-05	5.28299e-05	5.28299e-05	0.00010566
k__Bacteria; p__Chloroflexi; c__Anaerolineae; o__Anaerolineales; f__Anaerolineaceae; g__; s__	OTU1657	0	0	0	3.52199e-05	7.04399e-05	3.52199e-05	3.52199e-05	0	1.761e-05	3.52199e-05	0	3.52199e-05
k__Bacteria; p__Proteobacteria; c__Alphaproteobacteria; o__Rhizobiales; f__Rhizobiales Incertae Sedis; g__Bauldia; s__	OTU1658	0.00010566	8.80499e-05	0.00010566	0.00116226	0.00112704	0.000722009	0.00024654	0.0001761	0.00024654	0.00033459	0.000422639	0.00031698
k__Bacteria; p__Planctomycetes; c__Phycisphaerae; o__Tepidisphaerales; f__WD2101 soil group; g__; s__	OTU1659	0	1.761e-05	0	8.80499e-05	5.28299e-05	5.28299e-05	1.761e-05	5.28299e-05	0.00010566	3.52199e-05	0.00010566	0.00019371
k__Bacteria; p__Gemmatimonadetes; c__BD2-11 terrestrial group; o__; f__; g__; s__	OTU166	0	0	0	1.761e-05	1.761e-05	0	7.04399e-05	0	0	1.761e-05	1.761e-05	0
k__Bacteria; p__Chloroflexi; c__Anaerolineae; o__Caldilineales; f__Caldilineaceae; g__Litorilinea; s__	OTU1660	0	0	1.761e-05	7.04399e-05	0.00010566	3.52199e-05	0	1.761e-05	0	0	0	7.04399e-05
Unassigned	OTU1661	0.00012327	7.04399e-05	3.52199e-05	0.00022893	0.00022893	5.28299e-05	0.000405029	0.00024654	7.04399e-05	1.761e-05	3.52199e-05	7.04399e-05
k__Bacteria; p__Planctomycetes; c__Phycisphaerae; o__Phycisphaerales; f__Phycisphaeraceae; g__I-8; s__	OTU1662	1.761e-05	1.761e-05	0	5.28299e-05	1.761e-05	0	0	1.761e-05	1.761e-05	0	3.52199e-05	7.04399e-05
k__Bacteria; p__Actinobacteria; c__Acidimicrobiia; o__Actinomarinales; f__; g__; s__	OTU1663	3.52199e-05	1.761e-05	1.761e-05	3.52199e-05	7.04399e-05	0	0.00012327	8.80499e-05	3.52199e-05	0.00012327	3.52199e-05	7.04399e-05
k__Bacteria; p__Chloroflexi; c__Anaerolineae; o__SBR1031; f__A4b; g__; s__	OTU1664	0.00012327	7.04399e-05	0	8.80499e-05	0.00010566	5.28299e-05	0.00012327	0.00015849	0.00012327	0.00014088	5.28299e-05	1.761e-05
k__Bacteria; p__Chloroflexi; c__Anaerolineae; o__Anaerolineales; f__Anaerolineaceae; g__; s__	OTU1665	7.04399e-05	5.28299e-05	0	0.00029937	0.00021132	8.80499e-05	0.0001761	0.00010566	8.80499e-05	0.00014088	0.00012327	0.00031698
k__Bacteria; p__Planctomycetes; c__Phycisphaerae; o__Phycisphaerales; f__Phycisphaeraceae; g__AKYG587; s__	OTU1666	1.761e-05	0	0	8.80499e-05	7.04399e-05	0.00012327	7.04399e-05	7.04399e-05	5.28299e-05	0	5.28299e-05	5.28299e-05
k__Bacteria; p__Planctomycetes; c__Phycisphaerae; o__Phycisphaerales; f__Phycisphaeraceae; g__; s__	OTU1667	1.761e-05	1.761e-05	0	7.04399e-05	0	8.80499e-05	0	7.04399e-05	3.52199e-05	1.761e-05	0	1.761e-05
k__Bacteria; p__Chloroflexi; c__Anaerolineae; o__RBG-13-54-9; f__; g__; s__	OTU1668	3.52199e-05	1.761e-05	1.761e-05	5.28299e-05	8.80499e-05	0	5.28299e-05	1.761e-05	0.00010566	0	3.52199e-05	8.80499e-05
k__Bacteria; p__Chloroflexi; c__Anaerolineae; o__SBR1031; f__A4b; g__; s__	OTU1669	0	1.761e-05	3.52199e-05	1.761e-05	3.52199e-05	1.761e-05	0.0001761	8.80499e-05	5.28299e-05	1.761e-05	1.761e-05	7.04399e-05
k__Bacteria; p__Acidobacteria; c__Subgroup 17; o__; f__; g__; s__	OTU167	0	0	0	0	0	0	1.761e-05	1.761e-05	1.761e-05	0	0	0
k__Bacteria; p__Patescibacteria; c__Saccharimonadia; o__Saccharimonadales; f__; g__; s__	OTU1670	7.04399e-05	1.761e-05	7.04399e-05	0.00012327	7.04399e-05	0.00012327	5.28299e-05	3.52199e-05	5.28299e-05	7.04399e-05	0.00014088	0.00019371
k__Bacteria; p__Chloroflexi; c__Anaerolineae; o__Ardenticatenales; f__Ardenticatenaceae; g__; s__	OTU1671	1.761e-05	3.52199e-05	1.761e-05	0.00010566	5.28299e-05	7.04399e-05	0	1.761e-05	3.52199e-05	1.761e-05	7.04399e-05	5.28299e-05
k__Bacteria; p__Planctomycetes; c__Phycisphaerae; o__Phycisphaerales; f__Phycisphaeraceae; g__AKYG587; s__	OTU1672	3.52199e-05	7.04399e-05	1.761e-05	0.00012327	0.0001761	5.28299e-05	0.00014088	0.00024654	0.00015849	0.00012327	0.00021132	0.00028176
k__Bacteria; p__Actinobacteria; c__Acidimicrobiia; o__Microtrichales; f__Ilumatobacteraceae; g__CL500-29 marine group; s__	OTU1673	1.761e-05	1.761e-05	1.761e-05	1.761e-05	3.52199e-05	0	1.761e-05	0	0	5.28299e-05	1.761e-05	5.28299e-05
k__Bacteria; p__Patescibacteria; c__Saccharimonadia; o__Saccharimonadales; f__; g__; s__	OTU1674	0	0	0	3.52199e-05	5.28299e-05	1.761e-05	0	0	0	1.761e-05	0	1.761e-05
k__Bacteria; p__Proteobacteria; c__Alphaproteobacteria; o__Rhizobiales; f__Xanthobacteraceae; g__; s__	OTU1675	0.00029937	0.00015849	0.00024654	0.000651569	0.000704399	0.000669179	0.000616349	0.00028176	0.00021132	0.00014088	0.000440249	0.000457859
k__Bacteria; p__Chloroflexi; c__Anaerolineae; o__Caldilineales; f__Caldilineaceae; g__; s__	OTU1676	0.00015849	3.52199e-05	0.00015849	0.00014088	0.00010566	3.52199e-05	0.00014088	0.00021132	0.00012327	5.28299e-05	0.00012327	0.00014088
k__Bacteria; p__Planctomycetes; c__Phycisphaerae; o__Phycisphaerales; f__Phycisphaeraceae; g__AKYG587; s__	OTU1677	3.52199e-05	0	0	0	1.761e-05	1.761e-05	1.761e-05	0	0	0	3.52199e-05	5.28299e-05
k__Bacteria; p__Chloroflexi; c__Anaerolineae; o__SBR1031; f__A4b; g__OLB13; s__	OTU1678	0.0001761	8.80499e-05	7.04399e-05	0.0001761	0.00021132	8.80499e-05	0.000686789	0.000598739	0.00012327	3.52199e-05	5.28299e-05	0.00015849
k__Bacteria; p__Chloroflexi; c__Anaerolineae; o__Caldilineales; f__Caldilineaceae; g__; s__	OTU1679	5.28299e-05	0	1.761e-05	7.04399e-05	5.28299e-05	7.04399e-05	3.52199e-05	0	1.761e-05	1.761e-05	1.761e-05	1.761e-05
k__Bacteria; p__Acidobacteria; c__Subgroup 6; o__; f__; g__; s__	OTU168	1.761e-05	0	0	7.04399e-05	0	3.52199e-05	1.761e-05	1.761e-05	3.52199e-05	1.761e-05	7.04399e-05	1.761e-05
k__Bacteria; p__Chloroflexi; c__Chloroflexia; o__Thermomicrobiales; f__JG30-KF-CM45; g__; s__	OTU1680	3.52199e-05	0	0	1.761e-05	0	0	0	0	0	0	0	0
k__Bacteria; p__Patescibacteria; c__Saccharimonadia; o__Saccharimonadales; f__; g__; s__	OTU1681	1.761e-05	1.761e-05	1.761e-05	0	0	0	1.761e-05	7.04399e-05	7.04399e-05	1.761e-05	0	0
k__Bacteria; p__Actinobacteria; c__Acidimicrobiia; o__Microtrichales; f__Ilumatobacteraceae; g__Ilumatobacter; s__	OTU1682	1.761e-05	1.761e-05	7.04399e-05	3.52199e-05	1.761e-05	1.761e-05	5.28299e-05	0	0	0	1.761e-05	0
k__Bacteria; p__Actinobacteria; c__Acidimicrobiia; o__IMCC26256; f__; g__; s__	OTU1683	0.00014088	8.80499e-05	0.00010566	0.000633959	0.000405029	0.00028176	0.00010566	0.0001761	0.0001761	0.00024654	0.000369809	0.00019371
k__Bacteria; p__Planctomycetes; c__Phycisphaerae; o__Phycisphaerales; f__Phycisphaeraceae; g__SM1A02; s__	OTU1684	7.04399e-05	7.04399e-05	0	0	1.761e-05	0	0	1.761e-05	0	0	0	0
k__Bacteria; p__Chloroflexi; c__Anaerolineae; o__Caldilineales; f__Caldilineaceae; g__; s__	OTU1685	5.28299e-05	3.52199e-05	0	0.00022893	0.0001761	0.0001761	7.04399e-05	5.28299e-05	7.04399e-05	0	0.00012327	0.00012327
k__Bacteria; p__Patescibacteria; c__ABY1; o__Candidatus Magasanikbacteria; f__; g__; s__	OTU1686	8.80499e-05	7.04399e-05	5.28299e-05	0.000352199	0.00022893	0.00026415	0	3.52199e-05	7.04399e-05	5.28299e-05	7.04399e-05	0
k__Bacteria; p__Patescibacteria; c__Saccharimonadia; o__Saccharimonadales; f__; g__; s__	OTU1687	3.52199e-05	1.761e-05	0	1.761e-05	0	1.761e-05	0	1.761e-05	1.761e-05	0	0	3.52199e-05
k__Bacteria; p__Chloroflexi; c__Chloroflexia; o__Thermomicrobiales; f__AKYG1722; g__; s__	OTU1688	5.28299e-05	1.761e-05	0	0	1.761e-05	0	3.52199e-05	0	0	0	1.761e-05	0
k__Bacteria; p__Proteobacteria; c__Alphaproteobacteria; o__Rhizobiales	OTU1689	5.28299e-05	5.28299e-05	8.80499e-05	0.00012327	0.00024654	0.0001761	0.00014088	0.00019371	3.52199e-05	5.28299e-05	1.761e-05	0.0001761
k__Bacteria; p__Proteobacteria; c__Deltaproteobacteria; o__Myxococcales; f__Sandaracinaceae; g__; s__	OTU169	0.00010566	8.80499e-05	3.52199e-05	0.0001761	8.80499e-05	7.04399e-05	0.00028176	0.00014088	0.00015849	8.80499e-05	0.00010566	0.00019371
k__Bacteria; p__Planctomycetes; c__Planctomycetacia; o__Pirellulales; f__Pirellulaceae; g__Blastopirellula; s__	OTU1690	0	3.52199e-05	0	7.04399e-05	1.761e-05	5.28299e-05	3.52199e-05	1.761e-05	5.28299e-05	1.761e-05	0	0
k__Bacteria; p__Actinobacteria; c__Acidimicrobiia; o__Microtrichales; f__Iamiaceae; g__Iamia; s__	OTU1691	5.28299e-05	8.80499e-05	1.761e-05	0.00021132	0.00012327	0.00015849	0.00012327	0.00010566	7.04399e-05	3.52199e-05	0.00012327	5.28299e-05
k__Bacteria; p__Chloroflexi; c__Gitt-GS-136; o__; f__; g__; s__	OTU1692	0.0001761	0.00010566	0.00012327	0.0001761	8.80499e-05	0.00029937	0.000405029	0.00014088	7.04399e-05	0.00010566	0.00019371	0.00012327
k__Bacteria; p__Chloroflexi; c__Anaerolineae; o__RBG-13-54-9; f__; g__; s__	OTU1693	0	7.04399e-05	3.52199e-05	3.52199e-05	3.52199e-05	8.80499e-05	7.04399e-05	1.761e-05	1.761e-05	1.761e-05	0	3.52199e-05
k__Bacteria; p__Planctomycetes; c__Phycisphaerae; o__Phycisphaerales; f__Phycisphaeraceae; g__CL500-3; s__	OTU1694	3.52199e-05	0	0	0	0	0	0	5.28299e-05	0	0	0	0
k__Bacteria; p__Actinobacteria; c__Acidimicrobiia; o__Microtrichales; f__Iamiaceae; g__Iamia; s__	OTU1695	1.761e-05	3.52199e-05	1.761e-05	3.52199e-05	1.761e-05	1.761e-05	1.761e-05	0	1.761e-05	0	0	3.52199e-05
Unassigned	OTU1696	0	0	1.761e-05	3.52199e-05	3.52199e-05	3.52199e-05	1.761e-05	0	1.761e-05	5.28299e-05	1.761e-05	5.28299e-05
Unassigned	OTU1697	0	3.52199e-05	5.28299e-05	7.04399e-05	0	3.52199e-05	0	0	7.04399e-05	5.28299e-05	0	0.0001761
k__Bacteria; p__Actinobacteria; c__Acidimicrobiia; o__Microtrichales; f__Ilumatobacteraceae; g__CL500-29 marine group; s__	OTU1698	0.00022893	0.00010566	0.00015849	0.000387419	0.00022893	0.000493079	0.00022893	0.00019371	0.00014088	8.80499e-05	0.00024654	0.00031698
k__Bacteria; p__Actinobacteria; c__Acidimicrobiia; o__Microtrichales; f__Ilumatobacteraceae; g__; s__	OTU1699	0	3.52199e-05	0	0	1.761e-05	0	0	0	1.761e-05	1.761e-05	0	0
k__Bacteria; p__Acidobacteria; c__Subgroup 25; o__; f__; g__; s__	OTU17	0	3.52199e-05	0	0.00014088	0.00028176	0.00021132	8.80499e-05	3.52199e-05	5.28299e-05	7.04399e-05	0.00021132	0.00019371
k__Bacteria; p__Proteobacteria; c__Deltaproteobacteria; o__Oligoflexales; f__0319-6G20; g__; s__	OTU170	0	0	0	1.761e-05	1.761e-05	1.761e-05	1.761e-05	0	0	0	0	0
k__Bacteria; p__Actinobacteria; c__Acidimicrobiia; o__Microtrichales; f__; g__; s__	OTU1700	3.52199e-05	3.52199e-05	1.761e-05	3.52199e-05	5.28299e-05	7.04399e-05	0.00022893	5.28299e-05	8.80499e-05	3.52199e-05	5.28299e-05	0.00015849
k__Bacteria; p__Actinobacteria; c__Acidimicrobiia; o__IMCC26256; f__; g__; s__	OTU1701	0.000405029	0.000387419	0.000528299	0.00149685	0.00121509	0.00109182	0.000616349	0.000528299	0.000651569	0.000792449	0.000968549	0.000986159
k__Bacteria; p__Proteobacteria; c__Alphaproteobacteria; o__Sphingomonadales; f__Sphingomonadaceae; g__Sphingobium; s__	OTU1702	0.0327722	0.0317332	0.0314162	0.0215898	0.0194766	0.0153031	0.0133836	0.0125735	0.0107597	0.0100905	0.0116402	0.00947417
k__Bacteria; p__Patescibacteria; c__Saccharimonadia; o__Saccharimonadales; f__; g__; s__	OTU1703	1.761e-05	0	0	1.761e-05	0	0	0.000633959	1.761e-05	3.52199e-05	0	0	0
k__Bacteria; p__Chloroflexi; c__Anaerolineae; o__Anaerolineales; f__Anaerolineaceae; g__; s__	OTU1704	7.04399e-05	8.80499e-05	3.52199e-05	0.000510689	0.000352199	0.000422639	0.00019371	0.00014088	0.00021132	0.00028176	0.00022893	0.00015849
k__Bacteria; p__Patescibacteria; c__Saccharimonadia; o__Saccharimonadales; f__; g__; s__	OTU1705	3.52199e-05	5.28299e-05	0	8.80499e-05	7.04399e-05	0.00012327	1.761e-05	3.52199e-05	1.761e-05	1.761e-05	5.28299e-05	1.761e-05
k__Bacteria; p__Planctomycetes; c__Phycisphaerae; o__Phycisphaerales; f__Phycisphaeraceae; g__CL500-3; s__	OTU1706	1.761e-05	5.28299e-05	1.761e-05	3.52199e-05	5.28299e-05	5.28299e-05	0.00012327	5.28299e-05	8.80499e-05	1.761e-05	3.52199e-05	0.00010566
k__Bacteria; p__Chloroflexi; c__Anaerolineae; o__SBR1031; f__; g__; s__	OTU1707	0	7.04399e-05	0	8.80499e-05	0.0001761	0.00014088	0.00019371	0.00012327	8.80499e-05	0.00015849	0.00022893	0.00019371
k__Bacteria; p__Chloroflexi; c__Chloroflexia; o__Thermomicrobiales; f__JG30-KF-CM45; g__; s__	OTU1708	0	0	0	1.761e-05	1.761e-05	0	0.00012327	0	0	0	0	0
k__Bacteria; p__Patescibacteria; c__Saccharimonadia; o__Saccharimonadales; f__; g__; s__	OTU1709	0	0	0	0	0	0	3.52199e-05	0	0	0	0	0
k__Bacteria; p__Firmicutes; c__Bacilli; o__Bacillales; f__Alicyclobacillaceae; g__Tumebacillus	OTU171	0	0	0	0	0	0	0	0	0	0	0	0
k__Bacteria; p__Patescibacteria; c__Saccharimonadia; o__Saccharimonadales; f__; g__; s__	OTU1710	1.761e-05	1.761e-05	0	0	0	0	3.52199e-05	0	0	1.761e-05	0	0
k__Bacteria; p__Planctomycetes; c__Pla4 lineage; o__; f__; g__; s__	OTU1711	0	0	0	1.761e-05	0	0	1.761e-05	0	1.761e-05	0	3.52199e-05	0
k__Bacteria; p__Chloroflexi; c__Anaerolineae; o__SBR1031; f__A4b; g__; s__	OTU1712	0	0	0	0	1.761e-05	1.761e-05	0.00010566	5.28299e-05	0	0	0	0
k__Bacteria; p__Acidobacteria; c__Blastocatellia (Subgroup 4); o__Blastocatellales; f__Blastocatellaceae; g__Stenotrophobacter; s__	OTU1713	0	1.761e-05	1.761e-05	0.00012327	0.00010566	5.28299e-05	0.00026415	0.0001761	7.04399e-05	5.28299e-05	8.80499e-05	3.52199e-05
k__Bacteria; p__Chloroflexi; c__Anaerolineae; o__Caldilineales; f__Caldilineaceae; g__; s__	OTU1714	7.04399e-05	3.52199e-05	1.761e-05	3.52199e-05	1.761e-05	7.04399e-05	0.00010566	5.28299e-05	7.04399e-05	5.28299e-05	7.04399e-05	3.52199e-05
k__Bacteria; p__Actinobacteria; c__Acidimicrobiia; o__Microtrichales; f__Ilumatobacteraceae; g__CL500-29 marine group; s__	OTU1715	5.28299e-05	3.52199e-05	0	0.0001761	0.00026415	7.04399e-05	7.04399e-05	0.00012327	3.52199e-05	3.52199e-05	3.52199e-05	0.00021132
k__Bacteria; p__Chloroflexi; c__Anaerolineae; o__SBR1031; f__A4b; g__; s__	OTU1716	0.0001761	0.00012327	1.761e-05	0.00015849	0.00028176	0.00015849	0.00021132	0.00024654	0.00012327	7.04399e-05	0.00012327	8.80499e-05
k__Bacteria; p__Actinobacteria; c__Acidimicrobiia; o__IMCC26256; f__; g__; s__	OTU1717	7.04399e-05	3.52199e-05	0	0.00010566	1.761e-05	3.52199e-05	5.28299e-05	7.04399e-05	3.52199e-05	5.28299e-05	7.04399e-05	3.52199e-05
k__Bacteria; p__Actinobacteria; c__Acidimicrobiia; o__Microtrichales; f__; g__; s__	OTU1718	0.0001761	8.80499e-05	8.80499e-05	0.00022893	0.000352199	0.0001761	0.000369809	8.80499e-05	5.28299e-05	0.0001761	0.00021132	0.0001761
k__Bacteria; p__Firmicutes; c__Clostridia; o__Clostridiales; f__Ruminococcaceae; g__Ruminococcaceae UCG-014; s__	OTU1719	0	0	0	0	0	0	3.52199e-05	0	0	0	0	0
k__Bacteria; p__Acidobacteria; c__Subgroup 6; o__; f__; g__; s__	OTU172	0	0	0	0	3.52199e-05	5.28299e-05	0	0	0	0	0	3.52199e-05
k__Bacteria; p__Actinobacteria; c__Acidimicrobiia; o__Microtrichales; f__; g__; s__	OTU1720	0	0	0	1.761e-05	0	0	7.04399e-05	0	0	0	0	1.761e-05
k__Bacteria; p__Spirochaetes; c__Leptospirae; o__Leptospirales; f__Leptospiraceae; g__; s__	OTU1721	0	0	0	0	0	0	1.761e-05	0	1.761e-05	0	0	0
k__Bacteria; p__Chloroflexi; c__Anaerolineae; o__SBR1031; f__A4b; g__; s__	OTU1722	0	0	1.761e-05	3.52199e-05	0.0001761	8.80499e-05	0.00015849	0.00031698	3.52199e-05	0	3.52199e-05	1.761e-05
k__Bacteria; p__Patescibacteria; c__WWE3	OTU1723	0	0	0	3.52199e-05	7.04399e-05	5.28299e-05	3.52199e-05	1.761e-05	1.761e-05	0	3.52199e-05	0
k__Bacteria; p__Planctomycetes; c__Phycisphaerae; o__Phycisphaerales; f__Phycisphaeraceae; g__AKYG587; s__	OTU1724	0	0	0	0.00010566	0.00012327	7.04399e-05	3.52199e-05	5.28299e-05	1.761e-05	3.52199e-05	5.28299e-05	1.761e-05
k__Bacteria; p__Planctomycetes; c__Phycisphaerae; o__Phycisphaerales; f__Phycisphaeraceae; g__; s__	OTU1725	1.761e-05	0	0	7.04399e-05	0.00014088	7.04399e-05	3.52199e-05	5.28299e-05	5.28299e-05	3.52199e-05	5.28299e-05	0
k__Bacteria; p__Actinobacteria; c__Acidimicrobiia; o__Microtrichales; f__Iamiaceae; g__Iamia; s__	OTU1726	0.000405029	0.00033459	0.00033459	0.00114465	0.000862889	0.000598739	0.000686789	0.000581129	0.000528299	0.000898109	0.00132075	0.000915719
k__Bacteria; p__Actinobacteria; c__Acidimicrobiia; o__; f__; g__; s__	OTU1727	8.80499e-05	1.761e-05	3.52199e-05	0.000405029	0.00022893	0.00015849	0.00029937	0.0001761	0.00014088	7.04399e-05	8.80499e-05	0.00012327
k__Bacteria; p__Chloroflexi; c__Anaerolineae; o__Ardenticatenales; f__Ardenticatenaceae; g__; s__	OTU1728	3.52199e-05	5.28299e-05	3.52199e-05	1.761e-05	0	3.52199e-05	1.761e-05	7.04399e-05	0	1.761e-05	3.52199e-05	7.04399e-05
k__Bacteria; p__Actinobacteria; c__Acidimicrobiia; o__; f__; g__; s__	OTU1729	0	0	0	0	0	0	3.52199e-05	5.28299e-05	0	1.761e-05	1.761e-05	3.52199e-05
k__Bacteria; p__Acidobacteria; c__Subgroup 6; o__; f__; g__; s__	OTU173	1.761e-05	3.52199e-05	0	8.80499e-05	5.28299e-05	1.761e-05	0.00012327	3.52199e-05	7.04399e-05	0	3.52199e-05	0.00010566
k__Bacteria; p__Chloroflexi; c__Anaerolineae; o__SBR1031; f__A4b; g__; s__	OTU1730	7.04399e-05	1.761e-05	0	0	7.04399e-05	5.28299e-05	0.00012327	0.000422639	8.80499e-05	7.04399e-05	1.761e-05	1.761e-05
k__Bacteria; p__Chloroflexi; c__Anaerolineae; o__SBR1031; f__A4b; g__; s__	OTU1731	3.52199e-05	5.28299e-05	3.52199e-05	0.00019371	0.00026415	1.761e-05	0.000405029	0.00031698	0.00010566	7.04399e-05	7.04399e-05	0.00012327
k__Bacteria; p__Actinobacteria; c__Acidimicrobiia; o__Microtrichales; f__; g__; s__	OTU1732	0	0	0	1.761e-05	1.761e-05	0	1.761e-05	3.52199e-05	0	1.761e-05	0	5.28299e-05
Unassigned	OTU1733	0	0	0	0	0	1.761e-05	1.761e-05	3.52199e-05	3.52199e-05	0	0	0
k__Bacteria; p__Proteobacteria; c__Alphaproteobacteria; o__Rhizobiales; f__Rhizobiaceae; g__Allorhizobium-Neorhizobium-Pararhizobium-Rhizobium	OTU1734	0.0757405	0.0750713	0.087997	0.0689959	0.0624802	0.0620928	0.0365583	0.0395344	0.0355193	0.0592928	0.0593632	0.0590815
k__Bacteria; p__Patescibacteria; c__Parcubacteria; o__Candidatus Yanofskybacteria; f__; g__; s__	OTU1735	1.761e-05	0	5.28299e-05	1.761e-05	0	0	0	5.28299e-05	3.52199e-05	0	3.52199e-05	1.761e-05
k__Bacteria; p__Chloroflexi; c__Anaerolineae; o__SBR1031; f__A4b; g__; s__	OTU1736	0	1.761e-05	0	7.04399e-05	7.04399e-05	7.04399e-05	0.00012327	0.00029937	5.28299e-05	7.04399e-05	0	7.04399e-05
k__Bacteria; p__Actinobacteria; c__Acidimicrobiia; o__IMCC26256; f__; g__; s__	OTU1737	7.04399e-05	8.80499e-05	0.00010566	0.000581129	0.000369809	0.00033459	0.00012327	8.80499e-05	3.52199e-05	7.04399e-05	0.00015849	1.761e-05
k__Bacteria; p__Planctomycetes; c__Phycisphaerae; o__Phycisphaerales; f__Phycisphaeraceae; g__AKYG587; s__	OTU1738	0	0	0	1.761e-05	0	0	0	8.80499e-05	0	0	0	5.28299e-05
k__Bacteria; p__Chloroflexi; c__Anaerolineae; o__SBR1031; f__A4b; g__; s__	OTU1739	5.28299e-05	0	0	1.761e-05	8.80499e-05	0.00010566	0	1.761e-05	7.04399e-05	0	0	1.761e-05
k__Bacteria; p__Proteobacteria; c__Deltaproteobacteria; o__Bdellovibrionales; f__Bacteriovoracaceae; g__Peredibacter; s__	OTU174	0	0	0	0	0	0	0	0	0	0	0	0
k__Bacteria; p__Actinobacteria; c__Acidimicrobiia; o__Microtrichales; f__; g__; s__	OTU1740	0	0	3.52199e-05	0.00010566	1.761e-05	1.761e-05	3.52199e-05	8.80499e-05	3.52199e-05	5.28299e-05	5.28299e-05	8.80499e-05
k__Bacteria; p__Proteobacteria; c__Alphaproteobacteria; o__Reyranellales; f__Reyranellaceae; g__; s__	OTU1741	1.761e-05	0	0	0	1.761e-05	0	0	3.52199e-05	5.28299e-05	1.761e-05	0	0
k__Bacteria; p__Chloroflexi; c__Anaerolineae; o__SBR1031; f__A4b; g__; s__	OTU1742	0	1.761e-05	0	3.52199e-05	0.00014088	7.04399e-05	0.00010566	0.00014088	5.28299e-05	0	0	1.761e-05
k__Bacteria; p__Planctomycetes; c__Phycisphaerae; o__CCM11a; f__; g__; s__	OTU1743	0	0	0	0.000369809	0.00022893	1.761e-05	5.28299e-05	7.04399e-05	7.04399e-05	5.28299e-05	7.04399e-05	1.761e-05
k__Bacteria; p__Patescibacteria; c__Saccharimonadia; o__Saccharimonadales; f__; g__; s__	OTU1744	0	0	0	0	0	0	0	0	0	0	0	0
k__Bacteria; p__Patescibacteria; c__Saccharimonadia; o__Saccharimonadales; f__; g__; s__	OTU1745	0	0	0	5.28299e-05	3.52199e-05	0	0	0	0	0	0	0
k__Bacteria; p__Planctomycetes; c__Planctomycetacia; o__Gemmatales; f__Gemmataceae; g__; s__	OTU1746	3.52199e-05	1.761e-05	0	5.28299e-05	5.28299e-05	8.80499e-05	3.52199e-05	5.28299e-05	7.04399e-05	3.52199e-05	3.52199e-05	1.761e-05
k__Bacteria; p__Chloroflexi; c__Anaerolineae; o__SBR1031; f__A4b; g__; s__	OTU1747	5.28299e-05	3.52199e-05	1.761e-05	7.04399e-05	0.00014088	7.04399e-05	0.00014088	5.28299e-05	0	0	3.52199e-05	0
k__Bacteria; p__Patescibacteria; c__Saccharimonadia; o__Saccharimonadales; f__; g__; s__	OTU1748	0	0	0	0	0	0	0	0	0	0	0	0
k__Bacteria; p__Chloroflexi; c__Anaerolineae; o__SBR1031; f__A4b; g__; s__	OTU1749	7.04399e-05	0	1.761e-05	3.52199e-05	8.80499e-05	7.04399e-05	0.00010566	0.00028176	0.00014088	3.52199e-05	3.52199e-05	3.52199e-05
k__Bacteria; p__Verrucomicrobia; c__Verrucomicrobiae; o__Verrucomicrobiales; f__DEV007; g__; s__	OTU175	0	0	0	5.28299e-05	0	0	1.761e-05	0	0	0	0	0
k__Bacteria; p__Actinobacteria; c__Acidimicrobiia; o__Microtrichales; f__Microtrichaceae; g__; s__	OTU1750	0	1.761e-05	1.761e-05	5.28299e-05	8.80499e-05	0.00015849	5.28299e-05	0	1.761e-05	1.761e-05	1.761e-05	0
k__Bacteria; p__Actinobacteria; c__Acidimicrobiia; o__IMCC26256; f__; g__; s__	OTU1751	0	0	0	1.761e-05	5.28299e-05	8.80499e-05	3.52199e-05	1.761e-05	0	1.761e-05	1.761e-05	0
k__Bacteria; p__Patescibacteria; c__Saccharimonadia; o__Saccharimonadales; f__; g__; s__	OTU1752	0	0	0	3.52199e-05	0	0	0	0	0	0	0	0
k__Bacteria; p__Patescibacteria; c__Saccharimonadia; o__Saccharimonadales; f__; g__; s__	OTU1753	0	0	0	1.761e-05	1.761e-05	7.04399e-05	0	0	0	0	0	0
k__Bacteria; p__Actinobacteria; c__Acidimicrobiia; o__Microtrichales; f__Iamiaceae; g__Iamia; s__	OTU1754	3.52199e-05	3.52199e-05	0	5.28299e-05	1.761e-05	0	0	5.28299e-05	1.761e-05	1.761e-05	0	3.52199e-05
k__Bacteria; p__Patescibacteria; c__Saccharimonadia; o__Saccharimonadales; f__; g__; s__	OTU1755	0	0	0	0	0	0	0	0	0	0	0	0
k__Bacteria; p__Patescibacteria; c__Saccharimonadia; o__Saccharimonadales; f__; g__; s__	OTU1756	0	0	0	0	0	0	0	0	0	0	0	0
k__Bacteria; p__Patescibacteria; c__Saccharimonadia; o__Saccharimonadales; f__; g__; s__	OTU1757	0	0	0	0.00031698	0.00024654	0.00019371	0	0	1.761e-05	0	1.761e-05	0
k__Bacteria; p__Planctomycetes; c__Phycisphaerae; o__CCM11a; f__; g__; s__	OTU1758	0	0	0	3.52199e-05	1.761e-05	1.761e-05	1.761e-05	0	0	3.52199e-05	0	0
k__Bacteria; p__Patescibacteria; c__Saccharimonadia; o__Saccharimonadales; f__; g__; s__	OTU1759	0	0	0	0	1.761e-05	0	0	0	0	0	1.761e-05	0
k__Bacteria; p__Latescibacteria; c__; o__; f__; g__; s__	OTU176	0	0	1.761e-05	0.00012327	5.28299e-05	5.28299e-05	7.04399e-05	0.00014088	0.00012327	5.28299e-05	0.00012327	8.80499e-05
k__Bacteria; p__Patescibacteria; c__Saccharimonadia; o__Saccharimonadales; f__; g__; s__	OTU1760	0	0	0	0	0	0	0	0	0	0	0	0
k__Bacteria; p__Patescibacteria; c__Saccharimonadia; o__Saccharimonadales; f__; g__; s__	OTU1761	0	1.761e-05	0	0	0	0	1.761e-05	1.761e-05	0	0	0	0
k__Bacteria; p__Patescibacteria; c__Saccharimonadia; o__Saccharimonadales; f__; g__; s__	OTU1762	0	1.761e-05	0	1.761e-05	1.761e-05	0	5.28299e-05	0	0	0	1.761e-05	0
k__Bacteria; p__WPS-2; c__; o__; f__; g__; s__	OTU1763	0	0	0	0	1.761e-05	0	0	0	0	0	0	1.761e-05
k__Bacteria; p__Chloroflexi; c__OLB14; o__; f__; g__; s__	OTU1764	3.52199e-05	5.28299e-05	1.761e-05	0.00014088	0.0001761	0.00010566	0.00014088	3.52199e-05	5.28299e-05	0.00012327	0.00010566	1.761e-05
k__Bacteria; p__Proteobacteria; c__Alphaproteobacteria; o__Rhizobiales; f__Devosiaceae; g__Devosia; s__	OTU1765	0.00482513	0.00521255	0.00429683	0.00412073	0.00551192	0.00482513	0.00413834	0.00473708	0.00302892	0.00320502	0.00361004	0.00429683
k__Bacteria; p__Actinobacteria; c__Acidimicrobiia; o__Microtrichales; f__Ilumatobacteraceae; g__; s__	OTU1766	1.761e-05	3.52199e-05	1.761e-05	7.04399e-05	1.761e-05	8.80499e-05	3.52199e-05	7.04399e-05	1.761e-05	5.28299e-05	8.80499e-05	7.04399e-05
k__Bacteria; p__Chloroflexi; c__Anaerolineae; o__Caldilineales; f__Caldilineaceae; g__; s__	OTU1767	0	3.52199e-05	0	7.04399e-05	1.761e-05	5.28299e-05	5.28299e-05	3.52199e-05	8.80499e-05	1.761e-05	1.761e-05	7.04399e-05
k__Bacteria; p__Chloroflexi; c__Chloroflexia; o__Thermomicrobiales; f__JG30-KF-CM45; g__; s__	OTU1768	5.28299e-05	8.80499e-05	1.761e-05	1.761e-05	1.761e-05	1.761e-05	5.28299e-05	5.28299e-05	1.761e-05	0	3.52199e-05	1.761e-05
k__Bacteria; p__Patescibacteria; c__Saccharimonadia; o__Saccharimonadales; f__; g__; s__	OTU1769	0	0	0	0	0	0	0	0	0	0	0	0
k__Bacteria; p__Acidobacteria; c__Subgroup 6; o__; f__; g__; s__	OTU177	1.761e-05	0	0	0.00014088	0.00021132	0.00019371	0.00022893	5.28299e-05	7.04399e-05	7.04399e-05	8.80499e-05	7.04399e-05
k__Bacteria; p__Planctomycetes; c__Phycisphaerae; o__Phycisphaerales; f__Phycisphaeraceae; g__; s__	OTU1770	0	0	1.761e-05	1.761e-05	3.52199e-05	5.28299e-05	1.761e-05	5.28299e-05	1.761e-05	8.80499e-05	1.761e-05	7.04399e-05
k__Bacteria; p__Patescibacteria; c__Saccharimonadia; o__Saccharimonadales; f__; g__; s__	OTU1771	0	0	0	0	0	0	0	0	0	0	0	0
k__Bacteria; p__Chloroflexi; c__Anaerolineae; o__Ardenticatenales; f__Ardenticatenaceae; g__; s__	OTU1772	3.52199e-05	3.52199e-05	0	1.761e-05	3.52199e-05	0	3.52199e-05	3.52199e-05	1.761e-05	1.761e-05	1.761e-05	1.761e-05
k__Bacteria; p__Chloroflexi; c__Anaerolineae; o__Caldilineales; f__Caldilineaceae; g__; s__	OTU1773	0	1.761e-05	0	1.761e-05	1.761e-05	0	3.52199e-05	0	0	0	0	1.761e-05
k__Bacteria; p__Patescibacteria; c__Saccharimonadia; o__Saccharimonadales; f__; g__; s__	OTU1774	0	0	1.761e-05	0	0	1.761e-05	0	0	0	0	0	0
k__Bacteria; p__Chloroflexi; c__Anaerolineae; o__RBG-13-54-9; f__; g__; s__	OTU1775	0	0	5.28299e-05	0.00015849	5.28299e-05	0.00014088	0.00010566	8.80499e-05	8.80499e-05	5.28299e-05	0	7.04399e-05
k__Bacteria; p__Actinobacteria; c__Acidimicrobiia; o__Microtrichales; f__Iamiaceae; g__Iamia; s__	OTU1776	5.28299e-05	1.761e-05	1.761e-05	0	1.761e-05	1.761e-05	5.28299e-05	3.52199e-05	1.761e-05	1.761e-05	5.28299e-05	0
k__Bacteria; p__Chloroflexi; c__Anaerolineae; o__Anaerolineales; f__Anaerolineaceae; g__; s__	OTU1777	0	0	1.761e-05	5.28299e-05	3.52199e-05	0	5.28299e-05	1.761e-05	0	1.761e-05	0	1.761e-05
k__Bacteria; p__Patescibacteria; c__Saccharimonadia; o__Saccharimonadales; f__; g__; s__	OTU1778	0	5.28299e-05	1.761e-05	0.00015849	0.00014088	0.00019371	3.52199e-05	0.00010566	1.761e-05	5.28299e-05	3.52199e-05	3.52199e-05
k__Bacteria; p__Planctomycetes; c__Phycisphaerae; o__Phycisphaerales; f__Phycisphaeraceae; g__; s__	OTU1779	0	0	0	0	0	0	0	0	0	0	0	0
k__Bacteria; p__Acidobacteria; c__Subgroup 6; o__; f__; g__; s__	OTU178	8.80499e-05	5.28299e-05	5.28299e-05	0.0001761	0.000387419	0.00021132	5.28299e-05	8.80499e-05	5.28299e-05	3.52199e-05	0	5.28299e-05
k__Bacteria; p__Chloroflexi; c__Anaerolineae; o__SBR1031; f__A4b; g__; s__	OTU1780	0	0	0	0	0	0	0	0	0	0	0	0
k__Bacteria; p__Chloroflexi; c__Anaerolineae; o__Caldilineales; f__Caldilineaceae; g__; s__	OTU1781	0	0	0	3.52199e-05	1.761e-05	0	0	0	0	0	0	0
k__Bacteria; p__Planctomycetes; c__Phycisphaerae; o__Phycisphaerales; f__Phycisphaeraceae; g__AKYG587; s__	OTU1782	0	1.761e-05	0	0.0001761	8.80499e-05	0.00015849	3.52199e-05	3.52199e-05	1.761e-05	3.52199e-05	7.04399e-05	3.52199e-05
k__Bacteria; p__Armatimonadetes; c__Fimbriimonadia; o__Fimbriimonadales; f__Fimbriimonadaceae; g__Fimbriimonas; s__	OTU1783	0	0	0	0.00012327	0	0.00010566	0	0	0	0	0	0
k__Bacteria; p__Chloroflexi; c__Anaerolineae; o__RBG-13-54-9; f__; g__; s__	OTU1784	0	0	0	5.28299e-05	3.52199e-05	1.761e-05	0	0	0	0	0	0
k__Bacteria; p__Patescibacteria; c__Saccharimonadia; o__Saccharimonadales; f__; g__; s__	OTU1785	0	0	0	0	0	0	0	0	0	0	0	0
k__Bacteria; p__Planctomycetes; c__Phycisphaerae; o__Phycisphaerales; f__Phycisphaeraceae; g__; s__	OTU1786	0	0	0	0	0	0	0	0	0	0	0	0
k__Bacteria; p__WPS-2; c__; o__; f__; g__; s__	OTU1787	0	1.761e-05	0	7.04399e-05	7.04399e-05	1.761e-05	0	0	0	0	1.761e-05	0
Unassigned	OTU1788	1.761e-05	1.761e-05	0	0.00012327	5.28299e-05	7.04399e-05	0	3.52199e-05	1.761e-05	1.761e-05	1.761e-05	7.04399e-05
k__Bacteria; p__Patescibacteria; c__Saccharimonadia; o__Saccharimonadales; f__; g__; s__	OTU1789	3.52199e-05	0	0	0.000387419	3.52199e-05	0.00010566	0	1.761e-05	1.761e-05	0.00010566	7.04399e-05	1.761e-05
k__Bacteria; p__Acidobacteria; c__Subgroup 6; o__; f__; g__; s__	OTU179	0	0	0	1.761e-05	0	0	0	1.761e-05	0	0	0	0
k__Bacteria; p__Patescibacteria; c__Saccharimonadia; o__Saccharimonadales; f__; g__; s__	OTU1790	0	0	0	5.28299e-05	1.761e-05	1.761e-05	0	0	0	0	0	0
k__Bacteria; p__Actinobacteria; c__Acidimicrobiia; o__Microtrichales; f__; g__; s__	OTU1791	0	0	0	0.00015849	5.28299e-05	7.04399e-05	0	0	0	1.761e-05	1.761e-05	8.80499e-05
k__Bacteria; p__Actinobacteria; c__Acidimicrobiia; o__Microtrichales; f__Microtrichaceae; g__; s__	OTU1792	0	1.761e-05	1.761e-05	0.00010566	5.28299e-05	5.28299e-05	1.761e-05	3.52199e-05	0	1.761e-05	0	0
k__Bacteria; p__Chloroflexi; c__Anaerolineae; o__SBR1031; f__A4b; g__; s__	OTU1793	0	8.80499e-05	1.761e-05	0.000422639	0.000528299	0.00024654	3.52199e-05	0.00012327	5.28299e-05	7.04399e-05	0	5.28299e-05
k__Bacteria; p__Planctomycetes; c__Phycisphaerae; o__Phycisphaerales; f__Phycisphaeraceae; g__; s__	OTU1794	0	0	0	5.28299e-05	5.28299e-05	1.761e-05	5.28299e-05	1.761e-05	5.28299e-05	5.28299e-05	0	5.28299e-05
k__Bacteria; p__Actinobacteria; c__Acidimicrobiia; o__; f__; g__; s__	OTU1795	5.28299e-05	1.761e-05	1.761e-05	0.00028176	0.00019371	0.00014088	5.28299e-05	1.761e-05	7.04399e-05	8.80499e-05	8.80499e-05	7.04399e-05
k__Bacteria; p__Chloroflexi; c__Anaerolineae; o__SBR1031; f__A4b; g__; s__	OTU1796	0	0	0	0.00012327	0	1.761e-05	0	0	1.761e-05	0	0	0
k__Bacteria; p__Chloroflexi; c__Anaerolineae; o__SBR1031; f__; g__; s__	OTU1797	1.761e-05	0	0	7.04399e-05	5.28299e-05	1.761e-05	3.52199e-05	3.52199e-05	3.52199e-05	0	1.761e-05	0
k__Bacteria; p__Patescibacteria; c__Saccharimonadia; o__Saccharimonadales; f__; g__; s__	OTU1798	0	1.761e-05	1.761e-05	3.52199e-05	1.761e-05	1.761e-05	0	1.761e-05	0	0	1.761e-05	1.761e-05
k__Bacteria; p__Proteobacteria; c__Alphaproteobacteria; o__Rhizobiales	OTU1799	1.761e-05	0	0	0.00014088	0.00012327	5.28299e-05	1.761e-05	0	0	0	1.761e-05	1.761e-05
k__Bacteria; p__Gemmatimonadetes; c__S0134 terrestrial group; o__; f__; g__; s__	OTU18	3.52199e-05	1.761e-05	5.28299e-05	0.00033459	0.00021132	0.00028176	0.00028176	0.00012327	0.00012327	0.00014088	8.80499e-05	0.00024654
k__Bacteria; p__Acidobacteria; c__Subgroup 6; o__; f__; g__; s__	OTU180	1.761e-05	5.28299e-05	1.761e-05	0.00033459	0.00026415	0.000405029	0.00015849	8.80499e-05	8.80499e-05	0.00021132	0.00015849	0.00028176
k__Bacteria; p__Chloroflexi; c__Anaerolineae; o__Caldilineales; f__Caldilineaceae; g__; s__	OTU1800	0	0	0	3.52199e-05	3.52199e-05	0	1.761e-05	0	0	0	0	0
k__Bacteria; p__Actinobacteria; c__Acidimicrobiia; o__; f__; g__; s__	OTU1801	3.52199e-05	1.761e-05	0	1.761e-05	5.28299e-05	1.761e-05	1.761e-05	1.761e-05	1.761e-05	0	1.761e-05	0
k__Bacteria; p__Actinobacteria; c__Acidimicrobiia; o__Microtrichales; f__; g__; s__	OTU1802	0	1.761e-05	1.761e-05	5.28299e-05	7.04399e-05	0	1.761e-05	3.52199e-05	1.761e-05	1.761e-05	3.52199e-05	1.761e-05
k__Bacteria; p__Patescibacteria; c__Saccharimonadia; o__Saccharimonadales; f__; g__; s__	OTU1803	0	0	0	0	5.28299e-05	1.761e-05	0	0	0	0	0	0
k__Bacteria; p__Chloroflexi; c__Anaerolineae; o__SBR1031; f__A4b; g__; s__	OTU1804	1.761e-05	1.761e-05	0	3.52199e-05	8.80499e-05	0	5.28299e-05	0	0	3.52199e-05	0	0
k__Bacteria; p__Chloroflexi; c__TK10; o__; f__; g__; s__	OTU1805	1.761e-05	0	0	8.80499e-05	0.00010566	1.761e-05	1.761e-05	3.52199e-05	0	5.28299e-05	3.52199e-05	5.28299e-05
k__Bacteria; p__Patescibacteria; c__Gracilibacteria; o__Absconditabacteriales (SR1); f__; g__; s__	OTU1806	0	0	0	1.761e-05	7.04399e-05	0.00024654	0	0	0	0	0	0
k__Bacteria; p__Patescibacteria; c__Saccharimonadia; o__Saccharimonadales; f__; g__; s__	OTU1807	1.761e-05	0	0	0	3.52199e-05	1.761e-05	5.28299e-05	1.761e-05	0	1.761e-05	0	3.52199e-05
k__Bacteria; p__Acidobacteria; c__Blastocatellia (Subgroup 4); o__Blastocatellales; f__Blastocatellaceae; g__JGI 0001001-H03; s__	OTU1808	0	0	0	0.000369809	0.000757229	8.80499e-05	0.00014088	0.00019371	5.28299e-05	0	3.52199e-05	5.28299e-05
k__Bacteria; p__Armatimonadetes; c__Fimbriimonadia; o__Fimbriimonadales; f__Fimbriimonadaceae; g__; s__	OTU1809	0	1.761e-05	1.761e-05	5.28299e-05	0.00026415	7.04399e-05	5.28299e-05	3.52199e-05	1.761e-05	1.761e-05	3.52199e-05	5.28299e-05
k__Bacteria; p__Gemmatimonadetes; c__S0134 terrestrial group; o__; f__; g__; s__	OTU181	0	0	0	5.28299e-05	3.52199e-05	0	0	0	1.761e-05	0	1.761e-05	0
k__Bacteria; p__Proteobacteria; c__Deltaproteobacteria; o__Bdellovibrionales; f__Bdellovibrionaceae; g__OM27 clade; s__	OTU1810	0	0	1.761e-05	0	3.52199e-05	1.761e-05	0	0	1.761e-05	0	0	1.761e-05
k__Bacteria; p__Chloroflexi; c__Anaerolineae; o__Anaerolineales; f__Anaerolineaceae; g__; s__	OTU1811	0	0	0	5.28299e-05	0	3.52199e-05	0	0	0	0	0	0
k__Bacteria; p__Patescibacteria; c__Gracilibacteria; o__Absconditabacteriales (SR1); f__; g__; s__	OTU1812	0	0	0	5.28299e-05	3.52199e-05	5.28299e-05	0	0	0	0	0	0
k__Bacteria; p__Chloroflexi; c__Anaerolineae; o__SBR1031; f__A4b; g__; s__	OTU1813	0	0	0	0.00022893	0.00026415	0.00029937	0	0	0	0	0	0
k__Bacteria; p__Actinobacteria; c__Acidimicrobiia; o__; f__; g__; s__	OTU1814	0	0	0	0.00022893	7.04399e-05	5.28299e-05	0	1.761e-05	1.761e-05	0	0	1.761e-05
k__Bacteria; p__Proteobacteria; c__Alphaproteobacteria; o__Rhizobiales; f__Rhizobiaceae; g__Allorhizobium-Neorhizobium-Pararhizobium-Rhizobium	OTU1815	0.00933329	0.0063572	0.0081182	0.0067094	0.00755468	0.00602261	0.00376853	0.00271194	0.00207798	0.00109182	0.00172578	0.00107421
k__Bacteria; p__Chloroflexi; c__Anaerolineae; o__Anaerolineales; f__Anaerolineaceae; g__; s__	OTU1816	7.04399e-05	8.80499e-05	3.52199e-05	0.000545909	0.000616349	0.000704399	1.761e-05	3.52199e-05	1.761e-05	1.761e-05	3.52199e-05	3.52199e-05
k__Bacteria; p__Chloroflexi; c__Anaerolineae; o__Caldilineales; f__Caldilineaceae; g__; s__	OTU1817	0.00014088	1.761e-05	7.04399e-05	0.00015849	0.00012327	0.00024654	0.00021132	8.80499e-05	5.28299e-05	3.52199e-05	8.80499e-05	0.00010566
Unassigned	OTU1818	0	1.761e-05	0	0	0	7.04399e-05	1.761e-05	1.761e-05	8.80499e-05	7.04399e-05	3.52199e-05	7.04399e-05
k__Bacteria; p__Patescibacteria; c__Saccharimonadia; o__Saccharimonadales; f__; g__; s__	OTU1819	0	0	0	7.04399e-05	0.00010566	0.00010566	0	0	0	0	1.761e-05	0
k__Bacteria; p__Acidobacteria; c__Subgroup 6; o__; f__; g__; s__	OTU182	1.761e-05	3.52199e-05	0	0.0001761	8.80499e-05	0.00015849	0.00019371	7.04399e-05	3.52199e-05	5.28299e-05	7.04399e-05	1.761e-05
k__Bacteria; p__Proteobacteria; c__Alphaproteobacteria; o__Sphingomonadales; f__Sphingomonadaceae; g__Sphingobium	OTU1820	0.0183496	0.0193886	0.0179446	0.0118339	0.0109534	0.0117459	0.00218364	0.00288804	0.00269433	0.00679745	0.00656852	0.00646286
k__Bacteria; p__Chloroflexi; c__TK10; o__; f__; g__; s__	OTU1821	0	1.761e-05	1.761e-05	0.00014088	5.28299e-05	0.00015849	5.28299e-05	3.52199e-05	1.761e-05	0	5.28299e-05	7.04399e-05
k__Bacteria; p__Chloroflexi; c__Dehalococcoidia; o__SAR202 clade; f__; g__; s__	OTU1822	0	0	0	1.761e-05	0	5.28299e-05	0	0	0	0	0	0
k__Bacteria; p__Proteobacteria; c__Alphaproteobacteria; o__Caulobacterales; f__Caulobacteraceae; g__Phenylobacterium; s__	OTU1823	0.00832952	0.00855845	0.0072377	0.00523016	0.00540626	0.00584651	0.0021132	0.00276477	0.00214842	0.00239496	0.00237735	0.00276477
k__Bacteria; p__Proteobacteria; c__Alphaproteobacteria; o__Sphingomonadales; f__Sphingomonadaceae; g__Sphingomonas	OTU1824	0.00288804	0.00183144	0.00662135	0.00466664	0.00797732	0.0110238	0.00457859	0.00197232	0.00787166	0.00452576	0.00170817	0.00595217
k__Bacteria; p__Chloroflexi; c__Anaerolineae; o__SBR1031; f__A4b; g__; s__	OTU1825	0	0	0	1.761e-05	1.761e-05	7.04399e-05	7.04399e-05	0	1.761e-05	0	1.761e-05	3.52199e-05
k__Bacteria; p__Proteobacteria; c__Alphaproteobacteria; o__Rhizobiales; f__Rhizobiaceae	OTU1826	0.00454337	0.00431444	0.00456098	0.00417356	0.00324024	0.00405029	0.0012327	0.00114465	0.000915719	0.00422639	0.00419117	0.00498362
k__Bacteria; p__Proteobacteria; c__Alphaproteobacteria; o__Sphingomonadales; f__Sphingomonadaceae; g__Sphingopyxis; s__	OTU1827	0.00121509	0.00174339	0.00126792	0.00110943	0.00103899	0.00126792	0.000387419	0.000440249	0.000422639	0.000581129	0.000369809	0.000757229
k__Bacteria; p__Proteobacteria; c__Alphaproteobacteria; o__Sphingomonadales; f__Sphingomonadaceae; g__Sphingomonas; s__	OTU1828	0.00288804	0.00230691	0.00239496	0.00913958	0.00884021	0.00665657	0.0065333	0.00478991	0.00396224	0.00420878	0.00475469	0.00454337
k__Bacteria; p__Proteobacteria; c__Alphaproteobacteria; o__Sphingomonadales; f__Sphingomonadaceae; g__Sphingomonas	OTU1829	0.00405029	0.00364526	0.00426161	0.00306414	0.00324024	0.00623393	0.00221886	0.0021132	0.00190188	0.00262389	0.00278238	0.00278238
k__Bacteria; p__Latescibacteria; c__; o__; f__; g__; s__	OTU183	3.52199e-05	0	0	0.00019371	0.00014088	0.00014088	3.52199e-05	3.52199e-05	1.761e-05	8.80499e-05	3.52199e-05	0.00014088
k__Bacteria; p__Proteobacteria; c__Alphaproteobacteria; o__Rhizobiales; f__Rhizobiaceae; g__Ochrobactrum; s__	OTU1830	0.00294087	0.00207798	0.00332829	0.00179622	0.00160251	0.00204276	0.00188427	0.00191949	0.00197232	0.0019371	0.00137358	0.0012327
k__Bacteria; p__Proteobacteria; c__Alphaproteobacteria; o__Rhizobiales; f__Devosiaceae; g__Devosia; s__	OTU1831	0.00271194	0.00329307	0.00290565	0.000686789	0.000581129	0.000757229	0.00153207	0.00142641	0.00144402	0.0019371	0.00174339	0.00153207
k__Bacteria; p__Proteobacteria; c__Alphaproteobacteria; o__Caulobacterales; f__Caulobacteraceae; g__Brevundimonas; s__	OTU1832	0.0001761	0.00014088	0.00015849	0.00015849	0.000457859	0.00024654	0.00010566	0.00028176	0.00012327	0.00015849	7.04399e-05	0.00019371
k__Bacteria; p__Proteobacteria; c__Alphaproteobacteria; o__Sphingomonadales; f__Sphingomonadaceae; g__Sphingomonas; s__	OTU1833	1.761e-05	5.28299e-05	1.761e-05	8.80499e-05	5.28299e-05	0.00010566	8.80499e-05	8.80499e-05	5.28299e-05	3.52199e-05	5.28299e-05	5.28299e-05
k__Bacteria; p__Proteobacteria; c__Alphaproteobacteria; o__Rhizobiales; f__Rhizobiaceae; g__Mesorhizobium	OTU1834	0.00616349	0.00503645	0.00595217	0.006005	0.00593456	0.00544148	0.00392702	0.00308175	0.00313458	0.00405029	0.00364526	0.004244
k__Bacteria; p__Acidobacteria; c__Blastocatellia (Subgroup 4); o__Blastocatellales; f__Blastocatellaceae; g__; s__	OTU1835	0.00026415	0.000581129	0.000369809	0.00267672	0.00294087	0.00239496	0.00279999	0.00225408	0.00156729	0.00183144	0.00253584	0.00169056
k__Bacteria; p__Proteobacteria; c__Alphaproteobacteria; o__Rhizobiales; f__Devosiaceae; g__Devosia; s__	OTU1836	0.0054767	0.00427922	0.00401507	0.00998486	0.0107069	0.00973832	0.00471947	0.0075899	0.00456098	0.00531821	0.00524777	0.00788927
k__Bacteria; p__Proteobacteria; c__Alphaproteobacteria; o__Sphingomonadales; f__Sphingomonadaceae; g__Sphingobium	OTU1837	0.000651569	0.000950939	0.000633959	0.00274716	0.00251823	0.00237735	0.00024654	0.00014088	0.00019371	0.00125031	0.00153207	0.00163773
k__Bacteria; p__Proteobacteria; c__Alphaproteobacteria; o__Sphingomonadales; f__Sphingomonadaceae; g__Sphingobium	OTU1838	0.000827669	0.000440249	0.000475469	0.000757229	0.000845279	0.000880499	0.00028176	0.0001761	0.00012327	0.00022893	0.00028176	0.00026415
k__Bacteria; p__Proteobacteria; c__Alphaproteobacteria; o__Dongiales; f__Dongiaceae; g__Dongia; s__	OTU1839	0.000493079	0.000422639	0.000475469	0.00225408	0.00269433	0.00177861	0.00390941	0.00271194	0.000968549	0.00135597	0.00163773	0.00260628
k__Bacteria; p__Proteobacteria; c__Gammaproteobacteria; o__Coxiellales; f__Coxiellaceae; g__Coxiella; s__	OTU184	0	0	0	3.52199e-05	0	0	0	0	1.761e-05	0	0	0
k__Bacteria; p__Proteobacteria; c__Alphaproteobacteria; o__Rhizobiales; f__Rhizobiaceae; g__Allorhizobium-Neorhizobium-Pararhizobium-Rhizobium	OTU1840	0.00121509	0.00137358	0.00204276	0.000422639	0.000352199	0.000440249	0.0001761	0.00026415	0.00015849	0.000369809	0.000440249	0.000686789
k__Bacteria; p__Acidobacteria; c__Blastocatellia (Subgroup 4); o__Blastocatellales; f__Blastocatellaceae; g__Stenotrophobacter; s__	OTU1841	0.00188427	0.00147924	0.0015849	0.00332829	0.00325785	0.00239496	0.00447293	0.00313458	0.00223647	0.00225408	0.00243018	0.00287043
k__Bacteria; p__Proteobacteria; c__Alphaproteobacteria; o__Micropepsales; f__Micropepsaceae; g__; s__	OTU1842	0.000528299	0.000651569	0.000440249	0.00186666	0.00279999	0.00218364	0.00126792	0.00225408	0.00121509	0.0012327	0.00102138	0.00183144
k__Bacteria; p__Proteobacteria; c__Alphaproteobacteria; o__Rhizobiales; f__KF-JG30-B3; g__; s__	OTU1843	0.0001761	8.80499e-05	0.00019371	0.00135597	0.00188427	0.00102138	0.000968549	0.000810059	0.000493079	0.000633959	0.000633959	0.00107421
k__Bacteria; p__Proteobacteria; c__Alphaproteobacteria; o__Rhizobiales; f__Xanthobacteraceae; g__; s__	OTU1844	0.000387419	0.00029937	0.00028176	0.000986159	0.00128553	0.000792449	0.000810059	0.000422639	0.00033459	0.000616349	0.000669179	0.000845279
k__Bacteria; p__Proteobacteria; c__Alphaproteobacteria; o__Rhizobiales; f__Rhizobiales Incertae Sedis; g__; s__	OTU1845	0.00021132	0.0001761	0.00015849	0.00147924	0.00184905	0.00125031	0.000440249	0.000422639	0.00024654	0.000440249	0.000563519	0.000722009
k__Bacteria; p__Proteobacteria; c__Alphaproteobacteria; o__Sphingomonadales; f__Sphingomonadaceae; g__Altererythrobacter	OTU1846	0.00019371	0.00026415	0.00015849	0.000581129	0.000563519	0.000528299	0.00012327	0.000352199	0.00019371	0.00012327	0.00026415	0.00015849
k__Bacteria; p__Proteobacteria; c__Alphaproteobacteria; o__Rhodobacterales; f__Rhodobacteraceae; g__Paracoccus; s__	OTU1847	0.00230691	0.001761	0.00235974	0.00137358	0.00137358	0.00121509	0.0028176	0.00195471	0.00204276	0.00021132	0.00031698	0.00031698
k__Bacteria; p__Proteobacteria; c__Alphaproteobacteria; o__Sphingomonadales; f__Sphingomonadaceae; g__Sphingomonas; s__	OTU1848	0.00100377	0.000722009	0.000669179	0.00429683	0.00419117	0.00295848	0.00288804	0.00221886	0.00167295	0.00197232	0.0019371	0.00241257
k__Bacteria; p__Proteobacteria; c__Alphaproteobacteria; o__Rhizobiales; f__Xanthobacteraceae; g__Pseudolabrys; s__	OTU1849	0.00137358	0.000440249	0.000387419	0.00126792	0.00156729	0.000845279	0.00162012	0.00195471	0.000774839	0.000422639	0.000457859	0.00103899
k__Bacteria; p__Proteobacteria; c__Gammaproteobacteria; o__; f__; g__; s__	OTU185	1.761e-05	1.761e-05	3.52199e-05	5.28299e-05	1.761e-05	1.761e-05	5.28299e-05	1.761e-05	0	5.28299e-05	1.761e-05	1.761e-05
k__Bacteria; p__Planctomycetes; c__Phycisphaerae; o__Tepidisphaerales; f__WD2101 soil group; g__; s__	OTU1850	0.000563519	0.000352199	0.000422639	0.00267672	0.00221886	0.00102138	0.0010566	0.00114465	0.00110943	0.00100377	0.00181383	0.00200754
k__Bacteria; p__Proteobacteria; c__Alphaproteobacteria; o__Rhizobiales; f__Xanthobacteraceae; g__Bradyrhizobium	OTU1851	0.00179622	0.00137358	0.00139119	0.00376853	0.00376853	0.00260628	0.00244779	0.00116226	0.000792449	0.000880499	0.00133836	0.00191949
k__Bacteria; p__Proteobacteria; c__Alphaproteobacteria; o__Caulobacterales; f__Caulobacteraceae; g__Brevundimonas	OTU1852	0.00019371	0.00015849	0.00024654	0.00012327	7.04399e-05	8.80499e-05	8.80499e-05	0.00019371	0.00015849	0	5.28299e-05	8.80499e-05
k__Bacteria; p__Proteobacteria; c__Alphaproteobacteria; o__Caulobacterales; f__Caulobacteraceae; g__Brevundimonas	OTU1853	0.00012327	0	3.52199e-05	0.00014088	0.00014088	0.00021132	0.00012327	0.00010566	0.00010566	0	1.761e-05	1.761e-05
k__Bacteria; p__Proteobacteria; c__Alphaproteobacteria; o__Rhodobacterales; f__Rhodobacteraceae; g__Paracoccus	OTU1854	0.00103899	0.00125031	0.00133836	0.00133836	0.00114465	0.000915719	0.00119748	0.000493079	0.000475469	0.000739619	0.000757229	0.000581129
k__Bacteria; p__Chloroflexi; c__KD4-96; o__; f__; g__; s__	OTU1855	0.000581129	0.000405029	0.00033459	0.00165534	0.00137358	0.00107421	0.00191949	0.000986159	0.000528299	0.000880499	0.00154968	0.00102138
k__Bacteria; p__Proteobacteria; c__Alphaproteobacteria; o__Rhizobiales; f__Devosiaceae; g__Devosia; s__	OTU1856	0.00198993	0.0021132	0.00230691	0.00114465	0.00133836	0.00154968	0.000405029	0.000440249	0.000563519	0.00174339	0.00147924	0.00156729
k__Bacteria; p__Proteobacteria; c__Alphaproteobacteria; o__Reyranellales; f__Reyranellaceae; g__; s__	OTU1857	0.00022893	0.00024654	0.00024654	0.00160251	0.0021132	0.00142641	0.000827669	0.000686789	0.000369809	0.000510689	0.000827669	0.000493079
k__Bacteria; p__Proteobacteria; c__Alphaproteobacteria; o__Rhizobiales; f__Rhizobiaceae; g__Mesorhizobium; s__	OTU1858	0.00024654	0.00015849	0.00024654	0.00033459	0.00021132	0.00024654	0.00021132	0.00026415	0.00024654	0.000457859	0.000827669	0.000457859
k__Bacteria; p__Proteobacteria; c__Alphaproteobacteria; o__; f__; g__; s__	OTU1859	0.00031698	0.00031698	0.00010566	0.000510689	0.000757229	0.000669179	0.000845279	0.000774839	0.000616349	0.000598739	0.000510689	0.0010566
k__Bacteria; p__Acidobacteria; c__Subgroup 6; o__; f__; g__; s__	OTU186	0	3.52199e-05	0	8.80499e-05	0.00019371	7.04399e-05	0.00012327	8.80499e-05	5.28299e-05	5.28299e-05	0.00014088	0.00012327
k__Bacteria; p__Proteobacteria; c__Alphaproteobacteria; o__Rhizobiales; f__Rhizobiales Incertae Sedis; g__Nordella; s__	OTU1860	0.00100377	0.000950939	0.000933329	0.00121509	0.00160251	0.0010566	0.000898109	0.000774839	0.000616349	0.00133836	0.00160251	0.00135597
k__Bacteria; p__Proteobacteria; c__Alphaproteobacteria; o__Sphingomonadales; f__Sphingomonadaceae; g__Sphingomonas; s__	OTU1861	0.00110943	0.0010566	0.00107421	0.0026415	0.00292326	0.00207798	0.00244779	0.00248301	0.00147924	0.00121509	0.00163773	0.00206037
k__Bacteria; p__Proteobacteria; c__Alphaproteobacteria; o__Caulobacterales; f__Caulobacteraceae; g__Phenylobacterium; s__	OTU1862	8.80499e-05	0.00010566	7.04399e-05	0.000369809	0.000669179	0.000387419	0.000545909	0.00103899	0.000510689	0.000405029	0.00033459	0.000880499
k__Bacteria; p__Proteobacteria; c__Alphaproteobacteria; o__Rhizobiales; f__Rhizobiales Incertae Sedis; g__Bauldia; s__	OTU1863	0.00021132	0.00031698	0.00029937	0.00244779	0.00294087	0.00198993	0.000352199	0.000493079	0.00021132	0.000757229	0.000862889	0.00119748
k__Bacteria; p__Planctomycetes; c__Phycisphaerae; o__Phycisphaerales; f__Phycisphaeraceae; g__SM1A02; s__	OTU1864	0	0	0	0	0	0	0	0	0	0	0	0
k__Bacteria; p__Proteobacteria; c__Alphaproteobacteria; o__Caulobacterales; f__Caulobacteraceae; g__Asticcacaulis	OTU1865	0.00015849	0.00015849	0.00014088	0.00022893	0.00021132	0.00021132	0	1.761e-05	0	1.761e-05	3.52199e-05	0
k__Bacteria; p__Proteobacteria; c__Alphaproteobacteria; o__Dongiales; f__Dongiaceae; g__Dongia; s__	OTU1866	0.0001761	0.00019371	3.52199e-05	0.000422639	0.00029937	0.000387419	0.00028176	0.000581129	0.000493079	0.00015849	0.00015849	0.00022893
k__Bacteria; p__Proteobacteria; c__Alphaproteobacteria; o__Caulobacterales; f__Hyphomonadaceae; g__Hirschia; s__	OTU1867	0.00028176	0.00028176	0.00015849	0.000686789	0.00110943	0.000528299	0.00174339	0.0014088	0.000633959	0.000581129	0.000387419	0.000915719
k__Bacteria; p__Proteobacteria; c__Alphaproteobacteria; o__Caulobacterales; f__Hyphomonadaceae; g__SWB02; s__	OTU1868	0.00015849	0.00010566	0.00022893	0.00102138	0.00142641	0.00151446	0.00014088	0.00033459	0.000369809	0.000581129	0.00028176	0.000757229
k__Bacteria; p__Proteobacteria; c__Alphaproteobacteria; o__Rhodobacterales; f__Rhodobacteraceae; g__; s__	OTU1869	0.000475469	0.00031698	0.00022893	0.000686789	0.000422639	0.000598739	0.000510689	0.00015849	3.52199e-05	0.00014088	0.000352199	0.00019371
k__Bacteria; p__Entotheonellaeota; c__Entotheonellia; o__Entotheonellales; f__Entotheonellaceae; g__; s__	OTU187	0	0	0	1.761e-05	0	0	0	0	0	0	0	0
k__Bacteria; p__Proteobacteria; c__Alphaproteobacteria; o__Reyranellales; f__Reyranellaceae; g__; s__	OTU1870	0.000633959	0.00029937	0.00024654	0.000827669	0.00103899	0.000722009	0.000792449	0.00102138	0.000669179	0.000422639	0.000528299	0.000827669
k__Bacteria; p__Proteobacteria; c__Alphaproteobacteria; o__; f__; g__; s__	OTU1871	0.00015849	7.04399e-05	8.80499e-05	0.000581129	0.000669179	0.000422639	0.000422639	8.80499e-05	0.00022893	0.00026415	0.000369809	0.00029937
k__Bacteria; p__Proteobacteria; c__Alphaproteobacteria; o__Rhizobiales; f__Devosiaceae; g__Devosia; s__	OTU1872	0.00019371	0.00028176	0.00019371	0.000352199	0.000387419	0.00019371	1.761e-05	0.00015849	0.00010566	0.00031698	0.000369809	0.000387419
k__Bacteria; p__Acidobacteria; c__Blastocatellia (Subgroup 4); o__Blastocatellales; f__Blastocatellaceae; g__JGI 0001001-H03; s__	OTU1873	0.00021132	0.00010566	7.04399e-05	0.000792449	0.00102138	0.000633959	0.000669179	0.000493079	0.000528299	0.000510689	0.000633959	0.000581129
k__Bacteria; p__Proteobacteria; c__Alphaproteobacteria; o__Rhizobiales; f__Hyphomicrobiaceae; g__Hyphomicrobium; s__	OTU1874	0.000545909	0.000352199	0.000405029	0.000757229	0.000598739	0.000704399	0.000898109	0.000669179	0.000369809	0.000440249	0.000510689	0.000563519
k__Bacteria; p__Planctomycetes; c__Phycisphaerae; o__Tepidisphaerales; f__WD2101 soil group; g__; s__	OTU1875	0.00026415	8.80499e-05	0.00010566	0.00116226	0.00117987	0.000457859	0.000475469	0.000563519	0.000475469	0.000475469	0.000669179	0.000739619
k__Bacteria; p__Planctomycetes; c__Phycisphaerae; o__Phycisphaerales; f__Phycisphaeraceae; g__SM1A02; s__	OTU1876	5.28299e-05	5.28299e-05	5.28299e-05	0.00010566	0.00012327	0.00010566	5.28299e-05	5.28299e-05	0.00012327	0.00015849	0.00014088	8.80499e-05
k__Bacteria; p__Planctomycetes; c__Phycisphaerae; o__Tepidisphaerales; f__WD2101 soil group; g__; s__	OTU1877	0	0	1.761e-05	0.00014088	0.00014088	8.80499e-05	0.00012327	8.80499e-05	0	7.04399e-05	7.04399e-05	5.28299e-05
k__Bacteria; p__Proteobacteria; c__Alphaproteobacteria; o__Reyranellales; f__Reyranellaceae; g__Reyranella; s__	OTU1878	0.00024654	0.000405029	0.00022893	0.000722009	0.000915719	0.000792449	0.000757229	0.000493079	0.000475469	0.000352199	0.00033459	0.000528299
k__Bacteria; p__Chloroflexi; c__KD4-96; o__; f__; g__; s__	OTU1879	0.00110943	0.00117987	0.000563519	0.0037157	0.00207798	0.0019371	0.00288804	0.00184905	0.00121509	0.00142641	0.00223647	0.0024654
k__Bacteria; p__Proteobacteria; c__Deltaproteobacteria; o__Myxococcales; f__Sandaracinaceae; g__; s__	OTU188	0	3.52199e-05	1.761e-05	0.00010566	0	1.761e-05	7.04399e-05	1.761e-05	0	3.52199e-05	0	5.28299e-05
k__Bacteria; p__Proteobacteria; c__Alphaproteobacteria; o__Rhizobiales; f__Hyphomicrobiaceae; g__Pedomicrobium; s__	OTU1880	0.00022893	0.00014088	0.00022893	0.000563519	0.000422639	0.000369809	0.000686789	0.00026415	3.52199e-05	0.00012327	0.0001761	0.000669179
k__Bacteria; p__Proteobacteria; c__Alphaproteobacteria; o__Sphingomonadales; f__Sphingomonadaceae; g__; s__	OTU1881	0.00024654	0.00021132	8.80499e-05	0.0015849	0.00149685	0.00165534	0.00012327	8.80499e-05	7.04399e-05	0.0001761	0.00029937	0.000352199
k__Bacteria; p__Proteobacteria; c__Alphaproteobacteria; o__Rhizobiales; f__Rhizobiales Incertae Sedis; g__Nordella; s__	OTU1882	0.00015849	8.80499e-05	7.04399e-05	0.000545909	0.000493079	0.000510689	0.00022893	0.00010566	0.00014088	0.00024654	0.00033459	0.00033459
k__Bacteria; p__Planctomycetes; c__Phycisphaerae; o__Tepidisphaerales; f__WD2101 soil group; g__; s__	OTU1883	0.00012327	0.00019371	0.00022893	0.00102138	0.000898109	0.000633959	0.000651569	0.000669179	0.000633959	0.000440249	0.000722009	0.00112704
k__Bacteria; p__Proteobacteria; c__Alphaproteobacteria; o__Rhizobiales; f__Xanthobacteraceae; g__Pseudolabrys; s__	OTU1884	0.000405029	0.00029937	0.00019371	0.000704399	0.000528299	0.000563519	0.00117987	0.000598739	0.00031698	0.00026415	0.00028176	0.000387419
k__Bacteria; p__Proteobacteria; c__Alphaproteobacteria; o__Caulobacterales; f__Caulobacteraceae; g__; s__	OTU1885	0.00015849	0.0001761	0.00012327	0.000686789	0.000845279	0.000475469	0.00021132	0.00015849	0.00026415	0.00014088	0.00010566	7.04399e-05
k__Bacteria; p__Proteobacteria; c__Alphaproteobacteria; o__Rhizobiales; f__Rhizobiaceae; g__Allorhizobium-Neorhizobium-Pararhizobium-Rhizobium	OTU1886	0.00029937	0.00021132	0.00029937	5.28299e-05	0.00010566	7.04399e-05	0.00019371	8.80499e-05	0.00014088	7.04399e-05	0.00010566	0.00010566
k__Bacteria; p__Proteobacteria; c__Alphaproteobacteria; o__Sphingomonadales; f__Sphingomonadaceae; g__Altererythrobacter; s__	OTU1887	0.0001761	7.04399e-05	8.80499e-05	5.28299e-05	0.00022893	0.00012327	0.00021132	0.00010566	8.80499e-05	8.80499e-05	0.00012327	0.00014088
k__Bacteria; p__Planctomycetes; c__Phycisphaerae; o__Tepidisphaerales; f__WD2101 soil group; g__; s__	OTU1888	0.00031698	0.00019371	0.00021132	0.00154968	0.00116226	0.000616349	0.000633959	0.000686789	0.000545909	0.000422639	0.000598739	0.000915719
k__Bacteria; p__Patescibacteria; c__Kazania; o__; f__; g__; s__	OTU1889	0.00026415	0.000493079	0.00014088	0.000898109	0.000704399	0.000669179	0.00028176	0.000598739	0.00024654	0.000880499	0.000475469	0.000810059
k__Bacteria; p__Proteobacteria; c__Deltaproteobacteria; o__NB1-j; f__; g__; s__	OTU189	1.761e-05	0	0	7.04399e-05	0	0	3.52199e-05	1.761e-05	0	1.761e-05	0	0
k__Bacteria; p__Proteobacteria; c__Alphaproteobacteria; o__Sphingomonadales; f__Sphingomonadaceae	OTU1890	0	0	0	0.00103899	0.00121509	0.00137358	3.52199e-05	1.761e-05	0	1.761e-05	0	0
k__Bacteria; p__Proteobacteria; c__Alphaproteobacteria; o__Rhizobiales; f__Labraceae; g__Labrys	OTU1891	7.04399e-05	7.04399e-05	3.52199e-05	0.00019371	0.00010566	8.80499e-05	8.80499e-05	3.52199e-05	1.761e-05	0.00029937	0.00029937	0.0001761
k__Bacteria; p__Proteobacteria; c__Alphaproteobacteria; o__Rhizobiales; f__Hyphomicrobiaceae; g__Pedomicrobium; s__	OTU1892	0.00021132	0.00019371	0.00010566	0.000739619	0.000545909	0.000352199	0.000545909	0.00029937	0.0001761	0.00033459	0.000369809	0.000405029
k__Bacteria; p__Proteobacteria; c__Alphaproteobacteria; o__Rhodobacterales; f__Rhodobacteraceae	OTU1893	8.80499e-05	7.04399e-05	0.0001761	0.000669179	0.000405029	0.000510689	7.04399e-05	0.00010566	3.52199e-05	0.000493079	0.000669179	0.000510689
k__Bacteria; p__Patescibacteria; c__Kazania; o__; f__; g__; s__	OTU1894	0.00010566	8.80499e-05	1.761e-05	0.0001761	0.00012327	0.00010566	5.28299e-05	0.0001761	0.00019371	0.00012327	0.00019371	0.00010566
k__Bacteria; p__Chloroflexi; c__KD4-96; o__; f__; g__; s__	OTU1895	0.00012327	1.761e-05	0.00012327	0.000493079	0.000528299	0.000475469	0.000457859	0.00029937	0.00014088	0.0001761	0.00033459	0.000369809
k__Bacteria; p__Proteobacteria; c__Alphaproteobacteria; o__Rhizobiales; f__Methyloligellaceae; g__; s__	OTU1896	0.00010566	8.80499e-05	5.28299e-05	0.00015849	7.04399e-05	5.28299e-05	0.00012327	1.761e-05	1.761e-05	8.80499e-05	0.00022893	7.04399e-05
k__Bacteria; p__Proteobacteria; c__Alphaproteobacteria; o__Rhizobiales; f__Hyphomicrobiaceae; g__Hyphomicrobium; s__	OTU1897	0.00031698	0.00024654	0.00026415	0.000704399	0.000598739	0.000369809	0.000457859	0.00033459	0.000545909	0.00022893	0.000440249	0.00029937
k__Bacteria; p__Proteobacteria; c__Alphaproteobacteria; o__Azospirillales; f__Azospirillaceae; g__Skermanella; s__	OTU1898	0.00028176	0.0001761	0.00019371	0.00146163	0.000810059	0.000651569	0.000986159	0.000616349	0.000352199	0.000722009	0.000722009	0.000440249
k__Bacteria; p__Chloroflexi; c__KD4-96; o__; f__; g__; s__	OTU1899	3.52199e-05	0	1.761e-05	0.00019371	0.0001761	5.28299e-05	0.00012327	8.80499e-05	8.80499e-05	0.00012327	0.00012327	5.28299e-05
k__Bacteria; p__Proteobacteria; c__Deltaproteobacteria; o__NB1-j; f__; g__; s__	OTU19	0	0	1.761e-05	0	0	3.52199e-05	3.52199e-05	0	0	1.761e-05	1.761e-05	0
k__Bacteria; p__Acidobacteria; c__Subgroup 6; o__; f__; g__; s__	OTU190	1.761e-05	0	0	8.80499e-05	7.04399e-05	3.52199e-05	1.761e-05	3.52199e-05	7.04399e-05	5.28299e-05	5.28299e-05	8.80499e-05
k__Bacteria; p__Chloroflexi; c__Chloroflexia; o__Chloroflexales; f__Roseiflexaceae; g__; s__	OTU1900	0.000493079	0.000616349	0.00029937	0.000633959	0.000915719	0.000598739	0.000862889	0.000827669	0.000369809	0.000369809	0.000598739	0.000598739
k__Bacteria; p__Proteobacteria; c__Alphaproteobacteria; o__Caulobacterales; f__Hyphomonadaceae; g__SWB02; s__	OTU1901	0.00014088	0.00015849	0.00014088	0.00031698	0.000739619	0.000722009	0.000686789	0.000581129	0.000352199	0.00033459	0.00028176	0.000528299
k__Bacteria; p__Acidobacteria; c__Blastocatellia (Subgroup 4); o__Blastocatellales; f__Blastocatellaceae; g__Blastocatella; s__	OTU1902	5.28299e-05	3.52199e-05	0	0.000405029	0.00024654	0.00022893	0.00029937	0.0001761	8.80499e-05	0.00021132	0.00026415	0.00033459
k__Bacteria; p__Proteobacteria; c__Alphaproteobacteria; o__Sphingomonadales; f__Sphingomonadaceae; g__Altererythrobacter	OTU1903	0	0	0	0	0	1.761e-05	1.761e-05	0	0	1.761e-05	5.28299e-05	3.52199e-05
k__Bacteria; p__Proteobacteria; c__Alphaproteobacteria; o__Rhizobiales; f__A0839; g__; s__	OTU1904	0.00014088	0.00014088	0.00012327	0.00026415	0.00029937	0.000422639	0.00012327	0.0001761	0.00010566	0.00014088	0.00019371	0.00015849
k__Bacteria; p__Acidobacteria; c__Blastocatellia (Subgroup 4); o__Blastocatellales; f__Blastocatellaceae; g__JGI 0001001-H03; s__	OTU1905	0	0	1.761e-05	0.000510689	0.000369809	0.000528299	0.00012327	0.00010566	0.00012327	8.80499e-05	0.00021132	0.00010566
k__Bacteria; p__Proteobacteria; c__Alphaproteobacteria; o__Rhodobacterales; f__Rhodobacteraceae; g__; s__	OTU1906	5.28299e-05	5.28299e-05	5.28299e-05	0.000545909	0.00015849	0.00014088	0.00022893	0.00015849	0.00010566	0.00024654	0.00014088	0.00026415
k__Bacteria; p__Proteobacteria; c__Alphaproteobacteria; o__; f__; g__; s__	OTU1907	3.52199e-05	0.00012327	0.00010566	0.000369809	0.000387419	0.000493079	0.0001761	0.000493079	0.000475469	0.0001761	0.00024654	0.000475469
k__Bacteria; p__Proteobacteria; c__Alphaproteobacteria; o__Rhizobiales; f__Rhizobiaceae; g__	OTU1908	0.00012327	7.04399e-05	8.80499e-05	7.04399e-05	0.00010566	0.00014088	0.000440249	0.00021132	0.00015849	7.04399e-05	0.0001761	0.00021132
k__Bacteria; p__Chloroflexi; c__TK10; o__; f__; g__; s__	OTU1909	0.00028176	0.00029937	0.00014088	0.000440249	0.000633959	0.00019371	0.000898109	0.00112704	0.000686789	0.00010566	0.00012327	0.000369809
k__Bacteria; p__Proteobacteria; c__Deltaproteobacteria; o__MBNT15; f__; g__; s__	OTU191	0	0	0	7.04399e-05	3.52199e-05	0	1.761e-05	1.761e-05	1.761e-05	1.761e-05	1.761e-05	1.761e-05
k__Bacteria; p__Proteobacteria; c__Alphaproteobacteria; o__Rhodobacterales; f__Rhodobacteraceae; g__; s__	OTU1910	0.0001761	0.00010566	7.04399e-05	7.04399e-05	0.00014088	0.00014088	0.00026415	8.80499e-05	0.00012327	0.0001761	0.00014088	0.00014088
k__Bacteria; p__Proteobacteria; c__Alphaproteobacteria; o__; f__; g__; s__	OTU1911	0.00010566	0.00014088	7.04399e-05	0.000968549	0.000968549	0.000810059	1.761e-05	0.00015849	0.00024654	0.00015849	0.00012327	0.000440249
k__Bacteria; p__Proteobacteria; c__Alphaproteobacteria; o__Reyranellales; f__Reyranellaceae; g__; s__	OTU1912	5.28299e-05	1.761e-05	1.761e-05	0.000528299	0.000545909	0.000352199	7.04399e-05	0.00012327	3.52199e-05	7.04399e-05	7.04399e-05	5.28299e-05
k__Bacteria; p__Chloroflexi; c__Anaerolineae; o__Ardenticatenales; f__; g__; s__	OTU1913	0.000528299	0.00021132	0.00015849	0.00024654	0.000387419	0.00029937	0.000651569	0.000810059	0.00024654	0.00024654	0.000352199	0.000422639
k__Bacteria; p__Planctomycetes; c__Phycisphaerae; o__Tepidisphaerales; f__WD2101 soil group; g__; s__	OTU1914	1.761e-05	1.761e-05	0	0.00021132	0.00033459	8.80499e-05	0.00026415	0.00021132	0.00010566	7.04399e-05	0.00010566	8.80499e-05
k__Bacteria; p__Proteobacteria; c__Alphaproteobacteria; o__Caulobacterales; f__Caulobacteraceae; g__Phenylobacterium; s__	OTU1915	0	0	0	1.761e-05	0	0	0	1.761e-05	0	3.52199e-05	0	5.28299e-05
k__Bacteria; p__Planctomycetes; c__Phycisphaerae; o__Tepidisphaerales; f__WD2101 soil group; g__; s__	OTU1916	8.80499e-05	0	0	0.00010566	0.00012327	5.28299e-05	7.04399e-05	5.28299e-05	0.00010566	3.52199e-05	3.52199e-05	8.80499e-05
k__Bacteria; p__Proteobacteria; c__Alphaproteobacteria; o__Rhizobiales; f__Rhizobiales Incertae Sedis; g__Bauldia; s__	OTU1917	0.00014088	0.00012327	0.00019371	0.000440249	0.00026415	0.000405029	1.761e-05	5.28299e-05	7.04399e-05	0.00012327	7.04399e-05	0.00024654
k__Bacteria; p__Proteobacteria; c__Alphaproteobacteria; o__Dongiales; f__Dongiaceae; g__Dongia; s__	OTU1918	0.000475469	0.00022893	0.00028176	0.000915719	0.00109182	0.00125031	0.00033459	0.000563519	0.000422639	0.00028176	0.00024654	0.000581129
k__Bacteria; p__Proteobacteria; c__Alphaproteobacteria; o__Reyranellales; f__Reyranellaceae; g__Reyranella; s__	OTU1919	0.00019371	7.04399e-05	0.00015849	0.000405029	0.00031698	0.000387419	0.00028176	0.00022893	0.00022893	0.00024654	0.00021132	0.00014088
k__Bacteria; p__Rokubacteria; c__NC10; o__Rokubacteriales; f__; g__; s__	OTU192	0	0	0	3.52199e-05	0	0	0	0	1.761e-05	0	0	1.761e-05
k__Bacteria; p__Proteobacteria; c__Alphaproteobacteria; o__Tistrellales; f__Geminicoccaceae; g__Candidatus Alysiosphaera; s__	OTU1920	1.761e-05	1.761e-05	5.28299e-05	0.00022893	0.00012327	0.00012327	1.761e-05	1.761e-05	1.761e-05	1.761e-05	8.80499e-05	3.52199e-05
k__Bacteria; p__Planctomycetes; c__Phycisphaerae; o__Phycisphaerales; f__Phycisphaeraceae; g__SM1A02; s__	OTU1921	0.00012327	1.761e-05	3.52199e-05	0.0001761	0.00031698	7.04399e-05	0.00028176	0.000387419	0.00015849	0.00015849	0.00019371	0.000633959
k__Bacteria; p__Planctomycetes; c__Phycisphaerae; o__Tepidisphaerales; f__WD2101 soil group; g__; s__	OTU1922	7.04399e-05	1.761e-05	0	0.00022893	0.00010566	0	1.761e-05	8.80499e-05	8.80499e-05	7.04399e-05	0.00014088	5.28299e-05
k__Bacteria; p__Planctomycetes; c__Phycisphaerae; o__Tepidisphaerales; f__WD2101 soil group; g__; s__	OTU1923	0.00024654	0.0001761	0.0001761	0.000457859	0.00028176	0.00024654	0.0001761	0.00026415	0.00015849	0.00026415	0.000422639	0.000475469
k__Bacteria; p__Acidobacteria; c__Blastocatellia (Subgroup 4); o__Blastocatellales; f__Blastocatellaceae; g__Stenotrophobacter; s__	OTU1924	0.00014088	0.00014088	0.00021132	0.000475469	0.000616349	0.000686789	0.000915719	0.000493079	0.000457859	0.000510689	0.000651569	0.00024654
k__Bacteria; p__Proteobacteria; c__Alphaproteobacteria; o__Rhizobiales; f__Rhizobiaceae; g__Mesorhizobium	OTU1925	0.00028176	0.000352199	0.00033459	0.00014088	0.00019371	0.00019371	0.00014088	0.00015849	0.00021132	0.00014088	0.00019371	0.00022893
k__Bacteria; p__Chloroflexi; c__Chloroflexia; o__Chloroflexales; f__Roseiflexaceae; g__; s__	OTU1926	0.00014088	7.04399e-05	3.52199e-05	8.80499e-05	7.04399e-05	8.80499e-05	0.00010566	0.00012327	5.28299e-05	8.80499e-05	0.00014088	0.00021132
k__Bacteria; p__Proteobacteria; c__Alphaproteobacteria; o__Rhizobiales; f__Rhizobiaceae; g__Mesorhizobium; s__	OTU1927	0.00022893	0.00022893	0.00026415	0.000352199	0.00021132	0.00029937	0.000510689	0.000528299	0.00014088	0.00022893	0.00031698	0.00028176
k__Bacteria; p__Proteobacteria; c__Alphaproteobacteria; o__Parvibaculales; f__Parvibaculaceae; g__; s__	OTU1928	1.761e-05	0	7.04399e-05	1.761e-05	8.80499e-05	5.28299e-05	0	3.52199e-05	0	0	3.52199e-05	1.761e-05
k__Bacteria; p__Proteobacteria; c__Alphaproteobacteria; o__Rhizobiales; f__Hyphomicrobiaceae; g__Hyphomicrobium; s__	OTU1929	7.04399e-05	5.28299e-05	0.00010566	0.00010566	0.00010566	8.80499e-05	0.00014088	1.761e-05	0	0.00012327	8.80499e-05	0.00010566
k__Bacteria; p__Rokubacteria; c__NC10; o__Rokubacteriales; f__; g__; s__	OTU193	5.28299e-05	1.761e-05	1.761e-05	0.000563519	0.000387419	0.00021132	0.000369809	0.00012327	0.00012327	7.04399e-05	0.00024654	8.80499e-05
k__Bacteria; p__Chloroflexi; c__KD4-96; o__; f__; g__; s__	OTU1930	0	5.28299e-05	3.52199e-05	0.00019371	0.000352199	0.00021132	0.00028176	0.00010566	0.00014088	0.00014088	0.00021132	8.80499e-05
k__Bacteria; p__Planctomycetes; c__Phycisphaerae; o__Tepidisphaerales; f__WD2101 soil group; g__; s__	OTU1931	0	3.52199e-05	0	5.28299e-05	0.00012327	1.761e-05	0.00012327	7.04399e-05	5.28299e-05	0	8.80499e-05	5.28299e-05
k__Bacteria; p__Proteobacteria; c__Alphaproteobacteria; o__Caulobacterales; f__Hyphomonadaceae; g__SWB02; s__	OTU1932	0.0001761	0.00026415	0.00010566	0.000440249	0.000757229	0.000845279	0.00014088	0.000915719	0.000475469	0.00029937	0.00010566	0.000686789
k__Bacteria; p__Proteobacteria; c__Alphaproteobacteria; o__Sneathiellales; f__Sneathiellaceae; g__Ferrovibrio; s__	OTU1933	0.00019371	0.00015849	5.28299e-05	0.00022893	0.000352199	0.000369809	0.00014088	0.00014088	0.00010566	8.80499e-05	0.00014088	0.00033459
k__Bacteria; p__Proteobacteria; c__Alphaproteobacteria; o__Elsterales; f__; g__; s__	OTU1934	0.00015849	0.00014088	7.04399e-05	0.000950939	0.000827669	0.00112704	0.00029937	0.00033459	0.000352199	0.00033459	0.000457859	0.000440249
k__Bacteria; p__Proteobacteria; c__Alphaproteobacteria; o__; f__; g__; s__	OTU1935	0.00012327	7.04399e-05	1.761e-05	3.52199e-05	1.761e-05	0	3.52199e-05	5.28299e-05	3.52199e-05	3.52199e-05	0.00010566	3.52199e-05
k__Bacteria; p__Planctomycetes; c__Phycisphaerae; o__Phycisphaerales; f__Phycisphaeraceae; g__SM1A02; s__	OTU1936	1.761e-05	0	0	3.52199e-05	0	0	0	3.52199e-05	1.761e-05	0	3.52199e-05	0
k__Bacteria; p__WS2; c__; o__; f__; g__; s__	OTU1937	5.28299e-05	1.761e-05	0.00015849	0.00031698	0.000581129	0.000457859	0.00010566	0.00022893	0.00015849	7.04399e-05	0.00024654	0.000422639
k__Bacteria; p__Proteobacteria; c__Alphaproteobacteria; o__Reyranellales; f__Reyranellaceae; g__Reyranella; s__	OTU1938	0.0001761	0.00021132	0.00022893	0.000845279	0.0010566	0.000950939	0.00029937	0.00031698	0.00021132	0.000369809	0.00022893	0.000475469
k__Bacteria; p__Acidobacteria; c__Acidobacteriia; o__Solibacterales; f__Solibacteraceae (Subgroup 3); g__Candidatus Solibacter; s__	OTU1939	3.52199e-05	0	3.52199e-05	0.00021132	3.52199e-05	1.761e-05	1.761e-05	0.00012327	0.00012327	3.52199e-05	1.761e-05	1.761e-05
k__Bacteria; p__Acidobacteria; c__Subgroup 6; o__; f__; g__; s__	OTU194	1.761e-05	3.52199e-05	0	0.00014088	0.00012327	0.00010566	0.00010566	3.52199e-05	1.761e-05	1.761e-05	0.00012327	3.52199e-05
k__Bacteria; p__Acidobacteria; c__Blastocatellia (Subgroup 4); o__Blastocatellales; f__Blastocatellaceae; g__Stenotrophobacter; s__	OTU1940	0	3.52199e-05	5.28299e-05	0.00012327	0.00010566	0.00021132	0.00031698	0.00014088	7.04399e-05	7.04399e-05	0.00022893	0.00014088
k__Bacteria; p__Chloroflexi; c__Anaerolineae; o__Ardenticatenales; f__; g__; s__	OTU1941	0.00015849	0.00012327	0.00010566	0.000686789	0.000757229	0.000457859	0.00144402	0.00128553	0.00022893	0.00029937	0.000475469	0.000475469
k__Bacteria; p__Proteobacteria; c__Alphaproteobacteria; o__Caulobacterales; f__Caulobacteraceae; g__Phenylobacterium; s__	OTU1942	0.00022893	0.00024654	0.00010566	0.000545909	0.000651569	0.000581129	0.000651569	0.000405029	0.00021132	0.00026415	0.00021132	0.00024654
k__Bacteria; p__Proteobacteria; c__Alphaproteobacteria; o__; f__; g__; s__	OTU1943	1.761e-05	3.52199e-05	0	3.52199e-05	0.00010566	7.04399e-05	0.00010566	5.28299e-05	0	3.52199e-05	8.80499e-05	7.04399e-05
k__Bacteria; p__Proteobacteria; c__Alphaproteobacteria; o__Caulobacterales; f__Caulobacteraceae; g__Brevundimonas	OTU1944	0.00012327	7.04399e-05	0.00010566	3.52199e-05	5.28299e-05	5.28299e-05	1.761e-05	0	0	1.761e-05	1.761e-05	3.52199e-05
k__Bacteria; p__Chloroflexi; c__KD4-96; o__; f__; g__; s__	OTU1945	5.28299e-05	0.00014088	0	0.00028176	0.00014088	0.00014088	0.00024654	0.00021132	0.00012327	0.00010566	0.00019371	5.28299e-05
k__Bacteria; p__Proteobacteria; c__Alphaproteobacteria; o__Rhizobiales; f__Rhizobiaceae; g__Phyllobacterium	OTU1946	0.00015849	0.00022893	0.00021132	0.00012327	5.28299e-05	7.04399e-05	1.761e-05	0.00026415	0.00019371	5.28299e-05	3.52199e-05	1.761e-05
k__Bacteria; p__Proteobacteria; c__Alphaproteobacteria; o__Micropepsales; f__Micropepsaceae; g__Micropepsis; s__	OTU1947	0.0001761	0.00012327	7.04399e-05	0.00015849	0.00026415	0.0001761	0.00019371	0.00022893	5.28299e-05	3.52199e-05	3.52199e-05	0.00012327
k__Bacteria; p__Proteobacteria; c__Alphaproteobacteria; o__Rhizobiales; f__Xanthobacteraceae; g__; s__	OTU1948	0.00029937	0.00019371	0.00014088	0.00128553	0.00156729	0.00137358	0.00102138	0.000457859	0.00029937	0.00026415	0.000528299	0.000986159
k__Bacteria; p__Proteobacteria; c__Alphaproteobacteria; o__Rhizobiales; f__; g__; s__	OTU1949	0.00012327	3.52199e-05	0.00012327	0.00029937	0.000405029	0.000387419	0.00024654	0.00010566	0.00010566	0.00021132	0.00024654	0.00024654
k__Bacteria; p__Gemmatimonadetes; c__Longimicrobia; o__Longimicrobiales; f__Longimicrobiaceae; g__; s__	OTU195	0	0	0	7.04399e-05	0.00012327	0.00014088	0	0	0	0	0	0
k__Bacteria; p__Proteobacteria; c__Alphaproteobacteria; o__Rhizobiales; f__; g__; s__	OTU1950	5.28299e-05	5.28299e-05	0	0.000440249	0.000633959	0.000862889	3.52199e-05	1.761e-05	0.00010566	7.04399e-05	0.00014088	0.00014088
k__Bacteria; p__Chloroflexi; c__Anaerolineae; o__SBR1031; f__; g__; s__	OTU1951	0	0	0	1.761e-05	0	7.04399e-05	1.761e-05	0	1.761e-05	0	0	0
k__Bacteria; p__Proteobacteria; c__Alphaproteobacteria; o__; f__; g__; s__	OTU1952	0.00012327	0.00012327	0.00012327	0.000422639	0.000440249	0.000369809	0.00019371	0.00019371	0.00012327	0.0001761	0.00019371	0.00026415
k__Bacteria; p__Proteobacteria; c__Alphaproteobacteria; o__; f__; g__; s__	OTU1953	0	3.52199e-05	1.761e-05	0.00022893	0.00015849	8.80499e-05	0.00021132	3.52199e-05	0.00010566	0.00014088	0.00012327	0.00022893
k__Bacteria; p__Planctomycetes; c__Phycisphaerae; o__Tepidisphaerales; f__WD2101 soil group; g__; s__	OTU1954	0.00019371	5.28299e-05	0.00012327	0.00116226	0.00197232	0.000827669	5.28299e-05	0.000457859	0.0001761	0.00014088	0.00010566	0.000493079
k__Bacteria; p__Proteobacteria; c__Alphaproteobacteria; o__Rhodobacterales; f__Rhodobacteraceae; g__; s__	OTU1955	0.00015849	0.00019371	0.00010566	0.000405029	0.00029937	0.00024654	0.000387419	0.00021132	0.00024654	0.00021132	0.000440249	0.000457859
k__Bacteria; p__Proteobacteria; c__Alphaproteobacteria; o__Rhizobiales; f__Kaistiaceae; g__Kaistia	OTU1956	5.28299e-05	1.761e-05	0.00015849	5.28299e-05	1.761e-05	0	3.52199e-05	0	1.761e-05	8.80499e-05	5.28299e-05	7.04399e-05
k__Bacteria; p__Proteobacteria; c__Alphaproteobacteria; o__; f__; g__; s__	OTU1957	8.80499e-05	0.00010566	8.80499e-05	0.00015849	0.00015849	0.00010566	7.04399e-05	0.00021132	5.28299e-05	0.00015849	8.80499e-05	0.00010566
k__Bacteria; p__Planctomycetes; c__Phycisphaerae; o__Phycisphaerales; f__Phycisphaeraceae; g__SM1A02; s__	OTU1958	0	0	0	1.761e-05	0	3.52199e-05	1.761e-05	3.52199e-05	0	8.80499e-05	3.52199e-05	1.761e-05
k__Bacteria; p__Proteobacteria; c__Alphaproteobacteria; o__Rhodovibrionales; f__Fodinicurvataceae; g__; s__	OTU1959	5.28299e-05	1.761e-05	1.761e-05	0.00024654	0.00021132	0.00010566	0.0001761	8.80499e-05	7.04399e-05	0.00019371	0.00012327	8.80499e-05
k__Bacteria; p__Proteobacteria; c__Deltaproteobacteria; o__Oligoflexales; f__0319-6G20; g__; s__	OTU196	0	0	0	0	5.28299e-05	0	0	0	0	0	0	0
k__Bacteria; p__Proteobacteria; c__Alphaproteobacteria; o__; f__; g__; s__	OTU1960	0	5.28299e-05	5.28299e-05	0.00012327	0.00015849	0.00015849	7.04399e-05	1.761e-05	1.761e-05	3.52199e-05	5.28299e-05	5.28299e-05
k__Bacteria; p__Proteobacteria; c__Alphaproteobacteria; o__Rhizobiales; f__Xanthobacteraceae; g__Rhodoplanes; s__	OTU1961	0.00012327	7.04399e-05	7.04399e-05	0.00012327	0.00012327	0.00024654	0.000528299	0.00026415	0.00010566	0.00015849	0.00012327	0.000387419
k__Bacteria; p__Proteobacteria; c__Alphaproteobacteria; o__Rhizobiales; f__Xanthobacteraceae; g__Rhodoplanes; s__	OTU1962	7.04399e-05	5.28299e-05	0.00010566	0.00029937	0.000563519	0.00024654	0.00028176	0.00015849	5.28299e-05	0.00024654	0.00021132	0.00021132
k__Bacteria; p__Proteobacteria; c__Alphaproteobacteria; o__; f__; g__; s__	OTU1963	8.80499e-05	8.80499e-05	8.80499e-05	0.00015849	0.000422639	0.00014088	0.000475469	0.00014088	0.00014088	0.00021132	8.80499e-05	0.00024654
k__Bacteria; p__Proteobacteria; c__Alphaproteobacteria; o__; f__; g__; s__	OTU1964	5.28299e-05	1.761e-05	3.52199e-05	5.28299e-05	0.00012327	1.761e-05	5.28299e-05	7.04399e-05	7.04399e-05	5.28299e-05	0	3.52199e-05
k__Bacteria; p__Planctomycetes; c__Phycisphaerae; o__Phycisphaerales; f__Phycisphaeraceae; g__SM1A02; s__	OTU1965	7.04399e-05	5.28299e-05	1.761e-05	0.00010566	0.00014088	0.00015849	5.28299e-05	0.0001761	3.52199e-05	8.80499e-05	7.04399e-05	7.04399e-05
k__Bacteria; p__Proteobacteria; c__Alphaproteobacteria; o__; f__; g__; s__	OTU1966	5.28299e-05	5.28299e-05	1.761e-05	0.00033459	0.00024654	0.00019371	0.00029937	0.00022893	1.761e-05	7.04399e-05	7.04399e-05	0.00026415
k__Bacteria; p__Proteobacteria; c__Alphaproteobacteria; o__Caulobacterales; f__Hyphomonadaceae; g__Hirschia; s__	OTU1967	0.000669179	0.000510689	0.00031698	0.000968549	0.00132075	0.000968549	0.000581129	0.000810059	0.00033459	0.000405029	0.000369809	0.000510689
k__Bacteria; p__Proteobacteria; c__Alphaproteobacteria; o__Rhodobacterales; f__Rhodobacteraceae; g__Rubellimicrobium; s__	OTU1968	8.80499e-05	0.00010566	7.04399e-05	0.00021132	0.00012327	0.00012327	0.00010566	0.00028176	0.0001761	0.00012327	0.00019371	0.00028176
k__Bacteria; p__Proteobacteria; c__Alphaproteobacteria; o__Rhizobiales; f__; g__; s__	OTU1969	0.00028176	0.00014088	0.00010566	0.00028176	0.00014088	0.00033459	0.000475469	0.00014088	0.00022893	0.00019371	0.00026415	0.00021132
k__Bacteria; p__Acidobacteria; c__AT-s3-28; o__; f__; g__; s__	OTU197	0	1.761e-05	0	0.00026415	7.04399e-05	0.00014088	7.04399e-05	5.28299e-05	7.04399e-05	8.80499e-05	8.80499e-05	0.00010566
k__Bacteria; p__Proteobacteria; c__Alphaproteobacteria; o__Rhodobacterales; f__Rhodobacteraceae; g__; s__	OTU1970	0	0	0	0.00012327	8.80499e-05	8.80499e-05	1.761e-05	0.00010566	5.28299e-05	0.00014088	3.52199e-05	0.00010566
k__Bacteria; p__Proteobacteria; c__Alphaproteobacteria; o__Thalassobaculales; f__Thalassobaculaceae; g__Thalassobaculum	OTU1971	5.28299e-05	3.52199e-05	1.761e-05	0.00015849	0.00029937	0.00015849	5.28299e-05	0.00014088	8.80499e-05	3.52199e-05	1.761e-05	0.00010566
k__Bacteria; p__Proteobacteria; c__Alphaproteobacteria; o__; f__; g__; s__	OTU1972	0	1.761e-05	1.761e-05	3.52199e-05	3.52199e-05	0	0.00019371	0	0	1.761e-05	1.761e-05	1.761e-05
k__Bacteria; p__Proteobacteria; c__Alphaproteobacteria; o__Tistrellales; f__Geminicoccaceae; g__Candidatus Alysiosphaera; s__	OTU1973	1.761e-05	7.04399e-05	0	5.28299e-05	3.52199e-05	3.52199e-05	5.28299e-05	3.52199e-05	3.52199e-05	0.00012327	3.52199e-05	3.52199e-05
k__Bacteria; p__Proteobacteria; c__Alphaproteobacteria; o__Azospirillales; f__Azospirillaceae; g__Skermanella; s__	OTU1974	0.00010566	8.80499e-05	0.00012327	0.000827669	0.00029937	0.000369809	0.00014088	0.000405029	7.04399e-05	0.000457859	0.000475469	0.000387419
k__Bacteria; p__Proteobacteria; c__Alphaproteobacteria; o__Rhizobiales; f__Hyphomicrobiaceae; g__Hyphomicrobium; s__	OTU1975	0.000405029	0.00024654	0.000405029	0.00021132	0.00028176	0.00024654	0.00026415	0.0001761	0.0001761	0.000387419	0.00014088	0.00019371
k__Bacteria; p__Proteobacteria; c__Alphaproteobacteria; o__Rhizobiales; f__Hyphomicrobiaceae; g__Pedomicrobium; s__	OTU1976	0.00021132	0.00015849	7.04399e-05	0.000405029	0.00029937	0.00019371	0.000616349	0.00026415	3.52199e-05	0.00024654	0.00031698	0.000352199
k__Bacteria; p__Proteobacteria; c__Alphaproteobacteria; o__Rickettsiales; f__SM2D12; g__; s__	OTU1977	0	0	0	0	1.761e-05	8.80499e-05	0	1.761e-05	1.761e-05	1.761e-05	0	5.28299e-05
k__Bacteria; p__WS2; c__; o__; f__; g__; s__	OTU1978	3.52199e-05	0	0	3.52199e-05	8.80499e-05	3.52199e-05	0.00012327	1.761e-05	0	3.52199e-05	3.52199e-05	0
k__Bacteria; p__Proteobacteria; c__Alphaproteobacteria; o__; f__; g__; s__	OTU1979	1.761e-05	1.761e-05	0	8.80499e-05	0.00024654	0.00010566	0.0001761	0.00010566	5.28299e-05	8.80499e-05	3.52199e-05	7.04399e-05
k__Bacteria; p__Acidobacteria; c__Subgroup 17; o__; f__; g__; s__	OTU198	0	0	1.761e-05	0.00026415	0.00021132	0.00014088	5.28299e-05	0	1.761e-05	3.52199e-05	0	1.761e-05
k__Bacteria; p__Proteobacteria; c__Alphaproteobacteria; o__Micavibrionales; f__; g__; s__	OTU1980	0.00012327	0.00019371	5.28299e-05	0.00024654	0.00026415	0.00024654	0.00012327	0.00029937	0.0001761	0.000352199	0.00029937	0.000352199
k__Bacteria; p__Chloroflexi; c__Anaerolineae; o__SBR1031; f__; g__; s__	OTU1981	0.00014088	0.00014088	0.00010566	0.00015849	0.00024654	0.00015849	0.000510689	0.000440249	7.04399e-05	7.04399e-05	0.00021132	0.00024654
k__Bacteria; p__Proteobacteria; c__Alphaproteobacteria; o__; f__; g__; s__	OTU1982	0.00019371	1.761e-05	1.761e-05	0.00024654	0.00029937	0.00031698	0.000405029	0.000405029	0.00012327	7.04399e-05	0.00024654	0.00024654
k__Bacteria; p__Chloroflexi; c__TK10; o__; f__; g__; s__	OTU1983	0	0	0	0	0	1.761e-05	0	0	0	1.761e-05	0	0
k__Bacteria; p__Proteobacteria; c__Alphaproteobacteria; o__Rhizobiales; f__Rhizobiaceae; g__Ensifer; s__Ensifer meliloti	OTU1984	0.00021132	0.00021132	0.0001761	0.00029937	0.00026415	0.00019371	0.00015849	0.00014088	0.00015849	0.000405029	0.000405029	0.00033459
k__Bacteria; p__Proteobacteria; c__Alphaproteobacteria; o__Elsterales; f__; g__; s__	OTU1985	0.00010566	7.04399e-05	1.761e-05	0.00014088	0.00010566	0.00026415	0.00010566	0	5.28299e-05	0.00014088	0.00021132	0.00012327
k__Bacteria; p__Proteobacteria; c__Alphaproteobacteria; o__Rhizobiales; f__Beijerinckiaceae; g__Methylobacterium; s__	OTU1986	1.761e-05	1.761e-05	0	0	0	1.761e-05	0	0	0	3.52199e-05	1.761e-05	0
k__Bacteria; p__Chloroflexi; c__JG30-KF-CM66; o__; f__; g__; s__	OTU1987	1.761e-05	7.04399e-05	0.00014088	0.000387419	0.000422639	0.00022893	0.00019371	3.52199e-05	0.00010566	0.00019371	0.00024654	0.00028176
k__Bacteria; p__Chloroflexi; c__JG30-KF-CM66; o__; f__; g__; s__	OTU1988	0	0	0	0	1.761e-05	3.52199e-05	0	0	0	3.52199e-05	0	0
k__Bacteria; p__Chloroflexi; c__Chloroflexia; o__Chloroflexales; f__Chloroflexaceae; g__Candidatus Chloroploca; s__	OTU1989	0.00010566	8.80499e-05	3.52199e-05	0.00015849	0.00010566	0.00015849	0.000422639	0.00012327	0	5.28299e-05	8.80499e-05	1.761e-05
k__Bacteria; p__Proteobacteria; c__Deltaproteobacteria; o__Myxococcales; f__Haliangiaceae; g__Haliangium; s__	OTU199	0	0	0	7.04399e-05	3.52199e-05	5.28299e-05	5.28299e-05	0	1.761e-05	0	0	5.28299e-05
k__Bacteria; p__Proteobacteria; c__Alphaproteobacteria; o__Caulobacterales; f__Hyphomonadaceae; g__SWB02; s__	OTU1990	0	3.52199e-05	0	8.80499e-05	5.28299e-05	7.04399e-05	3.52199e-05	5.28299e-05	1.761e-05	7.04399e-05	0	5.28299e-05
k__Bacteria; p__Planctomycetes; c__Phycisphaerae; o__Tepidisphaerales; f__WD2101 soil group; g__; s__	OTU1991	0	0	0	0	0	0	0	0	0	3.52199e-05	0	0
k__Bacteria; p__Proteobacteria; c__Alphaproteobacteria; o__Rhizobiales; f__Xanthobacteraceae; g__; s__	OTU1992	0.00029937	8.80499e-05	0.00010566	0.000722009	0.000810059	0.000352199	0.000810059	0.000352199	0.0001761	0.00022893	0.00026415	0.000510689
k__Bacteria; p__Proteobacteria; c__Alphaproteobacteria; o__Rhizobiales; f__Hyphomicrobiaceae; g__Hyphomicrobium; s__	OTU1993	1.761e-05	1.761e-05	0	3.52199e-05	1.761e-05	5.28299e-05	0.00010566	8.80499e-05	0	3.52199e-05	3.52199e-05	5.28299e-05
k__Bacteria; p__Proteobacteria; c__Alphaproteobacteria; o__Rhodospirillales; f__; g__; s__	OTU1994	0	0	0	0	0	0	0	0	0	5.28299e-05	0	0
k__Bacteria; p__Proteobacteria; c__Alphaproteobacteria; o__Caulobacterales; f__Caulobacteraceae; g__; s__	OTU1995	7.04399e-05	1.761e-05	5.28299e-05	1.761e-05	7.04399e-05	0	0.0001761	0.00022893	5.28299e-05	1.761e-05	5.28299e-05	7.04399e-05
k__Bacteria; p__Chloroflexi; c__Anaerolineae; o__Ardenticatenales; f__; g__; s__	OTU1996	0	0	0	7.04399e-05	0.00021132	5.28299e-05	0.00028176	7.04399e-05	5.28299e-05	5.28299e-05	0.00014088	8.80499e-05
k__Bacteria; p__Proteobacteria; c__Alphaproteobacteria; o__Rhizobiales; f__Hyphomicrobiaceae; g__Pedomicrobium; s__	OTU1997	7.04399e-05	3.52199e-05	5.28299e-05	7.04399e-05	7.04399e-05	8.80499e-05	0.000405029	5.28299e-05	3.52199e-05	8.80499e-05	0.00014088	0.00012327
k__Bacteria; p__Proteobacteria; c__Deltaproteobacteria; o__Bdellovibrionales; f__Bdellovibrionaceae; g__OM27 clade; s__	OTU1998	0	0	0	1.761e-05	0	0	1.761e-05	0	1.761e-05	3.52199e-05	5.28299e-05	0
k__Bacteria; p__Proteobacteria; c__Alphaproteobacteria; o__Dongiales; f__Dongiaceae; g__Dongia; s__	OTU1999	3.52199e-05	3.52199e-05	5.28299e-05	0.000598739	0.000686789	0.000457859	0.00012327	0.00024654	0.00012327	7.04399e-05	8.80499e-05	0.00024654
k__Bacteria; p__Gemmatimonadetes; c__Gemmatimonadetes; o__Gemmatimonadales; f__Gemmatimonadaceae; g__; s__	OTU2	0	0	0	7.04399e-05	8.80499e-05	5.28299e-05	7.04399e-05	0	1.761e-05	7.04399e-05	1.761e-05	1.761e-05
k__Bacteria; p__Acidobacteria; c__Subgroup 25; o__; f__; g__; s__	OTU20	0	0	0	0	0	0	1.761e-05	0	0	0	1.761e-05	0
k__Bacteria; p__Acidobacteria; c__Subgroup 6; o__; f__; g__; s__	OTU200	0	0	0	7.04399e-05	0.00010566	3.52199e-05	8.80499e-05	1.761e-05	3.52199e-05	5.28299e-05	3.52199e-05	1.761e-05
k__Bacteria; p__Proteobacteria; c__Alphaproteobacteria; o__Acetobacterales; f__Acetobacteraceae	OTU2000	0	0	0	3.52199e-05	5.28299e-05	0	0	0	0	1.761e-05	5.28299e-05	0
k__Bacteria; p__Planctomycetes; c__Phycisphaerae; o__Tepidisphaerales; f__WD2101 soil group; g__; s__	OTU2001	0	1.761e-05	0	3.52199e-05	0.00010566	1.761e-05	5.28299e-05	1.761e-05	0	3.52199e-05	5.28299e-05	5.28299e-05
k__Bacteria; p__Planctomycetes; c__Phycisphaerae; o__Tepidisphaerales; f__WD2101 soil group; g__; s__	OTU2002	5.28299e-05	1.761e-05	0.00010566	0.000563519	0.000387419	0.00010566	0.000369809	0.00024654	0.00026415	0.00021132	0.00019371	0.00031698
k__Bacteria; p__Patescibacteria; c__Berkelbacteria; o__; f__; g__; s__	OTU2003	0	0	0	0	0	0	0	0	0	0	1.761e-05	0
k__Bacteria; p__Proteobacteria; c__Alphaproteobacteria; o__Rhizobiales; f__Rhizobiales Incertae Sedis; g__Bauldia; s__	OTU2004	0.00024654	0.00015849	0.00021132	0.000545909	0.000898109	0.000563519	0.000440249	0.000616349	0.000422639	0.000598739	0.000651569	0.000581129
k__Bacteria; p__Proteobacteria; c__Alphaproteobacteria; o__Tistrellales; f__Geminicoccaceae; g__Candidatus Alysiosphaera; s__	OTU2005	3.52199e-05	1.761e-05	8.80499e-05	0.00015849	0.00010566	0.00014088	1.761e-05	0.00010566	0.00012327	0.00014088	0.00012327	0.00014088
k__Bacteria; p__Planctomycetes; c__Phycisphaerae; o__Tepidisphaerales; f__WD2101 soil group; g__; s__	OTU2006	0.00010566	3.52199e-05	3.52199e-05	0.000422639	0.00033459	0.00015849	0.00012327	0.00021132	0.0001761	7.04399e-05	0.00014088	0.000387419
k__Bacteria; p__Proteobacteria; c__Alphaproteobacteria; o__Reyranellales; f__Reyranellaceae; g__Reyranella; s__	OTU2007	0.00015849	0.00015849	0.00019371	0.000633959	0.000669179	0.000581129	0.000475469	0.00026415	0.00019371	0.000440249	0.000616349	0.000528299
k__Bacteria; p__Proteobacteria; c__Alphaproteobacteria; o__Caulobacterales; f__Hyphomonadaceae; g__SWB02; s__	OTU2008	1.761e-05	1.761e-05	0	0.00014088	8.80499e-05	0.00012327	5.28299e-05	7.04399e-05	5.28299e-05	7.04399e-05	0.00012327	0.0001761
k__Bacteria; p__Proteobacteria; c__Alphaproteobacteria; o__Caulobacterales; f__Caulobacteraceae; g__Phenylobacterium; s__	OTU2009	7.04399e-05	1.761e-05	1.761e-05	8.80499e-05	5.28299e-05	5.28299e-05	3.52199e-05	0.00010566	3.52199e-05	3.52199e-05	0.00012327	0.00012327
k__Bacteria; p__Proteobacteria; c__Deltaproteobacteria; o__NB1-j; f__; g__; s__	OTU201	1.761e-05	0	1.761e-05	0.00010566	7.04399e-05	3.52199e-05	8.80499e-05	1.761e-05	1.761e-05	0	1.761e-05	0
k__Bacteria; p__WS2; c__; o__; f__; g__; s__	OTU2010	1.761e-05	0	5.28299e-05	0.00029937	0.00021132	0.00014088	0.00012327	8.80499e-05	7.04399e-05	0.0001761	0.00019371	8.80499e-05
k__Bacteria; p__Planctomycetes; c__Phycisphaerae; o__Tepidisphaerales; f__WD2101 soil group; g__; s__	OTU2011	1.761e-05	0	0	3.52199e-05	5.28299e-05	1.761e-05	0	0	8.80499e-05	0	3.52199e-05	1.761e-05
k__Bacteria; p__Proteobacteria; c__Alphaproteobacteria; o__Rhizobiales; f__; g__; s__	OTU2012	5.28299e-05	0.00010566	0.00010566	0.00024654	0.000352199	0.00021132	0.00022893	8.80499e-05	3.52199e-05	0.00012327	0.00024654	0.00022893
k__Bacteria; p__Proteobacteria; c__Alphaproteobacteria; o__Sphingomonadales; f__Sphingomonadaceae; g__; s__	OTU2013	5.28299e-05	3.52199e-05	5.28299e-05	0.00014088	0.00015849	0.00015849	8.80499e-05	8.80499e-05	0.00014088	0.0001761	0.00022893	0.00010566
k__Bacteria; p__Proteobacteria; c__Alphaproteobacteria; o__Rhizobiales; f__Rhizobiaceae; g__Mesorhizobium	OTU2014	0.004244	0.00325785	0.00364526	0.00276477	0.00318741	0.00213081	0.00146163	0.00183144	0.00116226	0.00221886	0.00197232	0.00232452
k__Bacteria; p__Chloroflexi; c__Chloroflexia; o__Chloroflexales; f__Roseiflexaceae; g__; s__	OTU2015	0.00014088	3.52199e-05	0	0.0001761	0.00010566	5.28299e-05	0.000422639	0.00012327	0.00012327	8.80499e-05	0.00010566	0.00012327
Unassigned	OTU2016	0	0	0	5.28299e-05	0	0	0	0	0	0	3.52199e-05	0
k__Bacteria; p__Planctomycetes; c__Phycisphaerae; o__Phycisphaerales; f__Phycisphaeraceae; g__SM1A02; s__	OTU2017	0	0	0	1.761e-05	1.761e-05	8.80499e-05	0	1.761e-05	1.761e-05	1.761e-05	3.52199e-05	0
k__Bacteria; p__Proteobacteria; c__Alphaproteobacteria; o__Acetobacterales; f__Acetobacterales Incertae Sedis; g__; s__	OTU2018	0	0	0	0	8.80499e-05	5.28299e-05	0	1.761e-05	5.28299e-05	0	5.28299e-05	1.761e-05
k__Bacteria; p__Proteobacteria; c__Alphaproteobacteria; o__Caulobacterales; f__Caulobacteraceae; g__; s__	OTU2019	3.52199e-05	5.28299e-05	3.52199e-05	3.52199e-05	1.761e-05	1.761e-05	1.761e-05	1.761e-05	1.761e-05	7.04399e-05	8.80499e-05	8.80499e-05
k__Bacteria; p__Proteobacteria; c__Deltaproteobacteria; o__NB1-j; f__; g__; s__	OTU202	0	1.761e-05	0	7.04399e-05	0.00010566	1.761e-05	0.00015849	3.52199e-05	0	7.04399e-05	3.52199e-05	5.28299e-05
k__Bacteria; p__Chloroflexi; c__Anaerolineae; o__SBR1031; f__; g__; s__	OTU2020	0.00012327	0.00021132	8.80499e-05	0.00031698	0.000862889	0.00031698	0.00119748	0.000651569	0.00033459	0.0001761	0.00028176	0.00029937
k__Bacteria; p__Proteobacteria; c__Alphaproteobacteria; o__; f__; g__; s__	OTU2021	0	0	0	1.761e-05	1.761e-05	0	5.28299e-05	0	3.52199e-05	3.52199e-05	5.28299e-05	3.52199e-05
k__Bacteria; p__Proteobacteria; c__Alphaproteobacteria; o__Caulobacterales; f__Hyphomonadaceae; g__SWB02; s__	OTU2022	3.52199e-05	1.761e-05	0	0.00010566	0.00012327	7.04399e-05	0	3.52199e-05	1.761e-05	8.80499e-05	3.52199e-05	7.04399e-05
k__Bacteria; p__Planctomycetes; c__Phycisphaerae; o__Tepidisphaerales; f__WD2101 soil group; g__; s__	OTU2023	0	0	0	0	0	0	0	0	0	0	3.52199e-05	0
k__Bacteria; p__Proteobacteria; c__Alphaproteobacteria; o__Rhizobiales; f__Rhizobiaceae	OTU2024	0.0338288	0.0320854	0.0351847	0.00961505	0.00905153	0.00979115	0.00700877	0.00716726	0.00787166	0.00679745	0.00693833	0.00633959
k__Bacteria; p__Proteobacteria; c__Alphaproteobacteria; o__Reyranellales; f__Reyranellaceae; g__; s__	OTU2025	3.52199e-05	1.761e-05	3.52199e-05	0	8.80499e-05	7.04399e-05	8.80499e-05	0	1.761e-05	0	3.52199e-05	3.52199e-05
k__Bacteria; p__Planctomycetes; c__Phycisphaerae; o__Tepidisphaerales; f__WD2101 soil group; g__; s__	OTU2026	0	3.52199e-05	8.80499e-05	0.0001761	8.80499e-05	0.00012327	0.00010566	3.52199e-05	8.80499e-05	3.52199e-05	8.80499e-05	0.0001761
k__Bacteria; p__Patescibacteria; c__WWE3; o__; f__; g__; s__	OTU2027	0	0	0	0	0	3.52199e-05	0	0	0	0	5.28299e-05	0
k__Bacteria; p__Proteobacteria; c__Alphaproteobacteria; o__; f__; g__; s__	OTU2028	0	0	0	0	0	0	0	0	0	0	3.52199e-05	0
k__Bacteria; p__Proteobacteria; c__Alphaproteobacteria; o__Rhodobacterales; f__Rhodobacteraceae; g__Amaricoccus; s__	OTU2029	8.80499e-05	7.04399e-05	0.00014088	0.00014088	5.28299e-05	1.761e-05	5.28299e-05	5.28299e-05	3.52199e-05	8.80499e-05	0.00015849	0.00010566
k__Bacteria; p__Rokubacteria; c__NC10; o__Rokubacteriales; f__; g__; s__	OTU203	3.52199e-05	0	0	0.00012327	5.28299e-05	3.52199e-05	0	3.52199e-05	0	1.761e-05	1.761e-05	3.52199e-05
k__Bacteria; p__Proteobacteria; c__Alphaproteobacteria; o__Rhizobiales; f__Hyphomicrobiaceae; g__Pedomicrobium; s__	OTU2030	0	0	3.52199e-05	5.28299e-05	3.52199e-05	1.761e-05	0.00012327	8.80499e-05	7.04399e-05	3.52199e-05	0.00010566	8.80499e-05
k__Bacteria; p__Proteobacteria; c__Alphaproteobacteria; o__Sphingomonadales; f__Sphingomonadaceae; g__Ellin6055; s__	OTU2031	7.04399e-05	0.00014088	7.04399e-05	0.000898109	0.000528299	0.000510689	0.000986159	0.000405029	0.000369809	0.00029937	0.000369809	0.00033459
k__Bacteria; p__Proteobacteria; c__Alphaproteobacteria; o__Rhizobiales; f__Xanthobacteraceae; g__Rhodopseudomonas	OTU2032	1.761e-05	5.28299e-05	8.80499e-05	0.00019371	0.00021132	0.00024654	0.00012327	0.00012327	5.28299e-05	8.80499e-05	8.80499e-05	0.00019371
k__Bacteria; p__Proteobacteria; c__Alphaproteobacteria; o__Rhizobiales; f__Rhizobiales Incertae Sedis; g__Bauldia; s__	OTU2033	0.00010566	8.80499e-05	5.28299e-05	0.000739619	0.000862889	0.000493079	0.00019371	0.00012327	5.28299e-05	0.00014088	0.00021132	0.00024654
k__Bacteria; p__Chloroflexi; c__Chloroflexia; o__Chloroflexales; f__Roseiflexaceae; g__; s__	OTU2034	0.00014088	1.761e-05	3.52199e-05	0.00012327	0.00015849	1.761e-05	0.00024654	0.00012327	1.761e-05	3.52199e-05	0.0001761	0.0001761
k__Bacteria; p__Proteobacteria; c__Alphaproteobacteria; o__Micavibrionales; f__Micavibrionaceae; g__; s__	OTU2035	0	0	0	0	0	0	0	0	0	0	5.28299e-05	0
k__Bacteria; p__Proteobacteria; c__Alphaproteobacteria; o__; f__; g__; s__	OTU2036	0	1.761e-05	1.761e-05	1.761e-05	0	3.52199e-05	1.761e-05	3.52199e-05	0	3.52199e-05	3.52199e-05	3.52199e-05
k__Bacteria; p__Chloroflexi; c__Chloroflexia; o__Chloroflexales; f__Roseiflexaceae; g__; s__	OTU2037	1.761e-05	0	1.761e-05	0.00010566	0.00015849	5.28299e-05	8.80499e-05	1.761e-05	0.00010566	0	1.761e-05	3.52199e-05
k__Bacteria; p__Chloroflexi; c__KD4-96; o__; f__; g__; s__	OTU2038	3.52199e-05	5.28299e-05	0	8.80499e-05	7.04399e-05	0.00010566	1.761e-05	0.00014088	8.80499e-05	3.52199e-05	0.00012327	5.28299e-05
k__Bacteria; p__Proteobacteria; c__Deltaproteobacteria; o__SAR324 clade(Marine group B); f__; g__; s__	OTU2039	8.80499e-05	0.00019371	0.00019371	0.00014088	0.00012327	7.04399e-05	1.761e-05	8.80499e-05	5.28299e-05	0.00015849	0.00015849	0.00010566
k__Bacteria; p__Gemmatimonadetes; c__BD2-11 terrestrial group; o__; f__; g__; s__	OTU204	3.52199e-05	1.761e-05	1.761e-05	5.28299e-05	8.80499e-05	0	0	1.761e-05	3.52199e-05	3.52199e-05	1.761e-05	3.52199e-05
k__Bacteria; p__Planctomycetes; c__Phycisphaerae; o__Tepidisphaerales; f__WD2101 soil group; g__; s__	OTU2040	5.28299e-05	0	0	0.00012327	8.80499e-05	1.761e-05	1.761e-05	1.761e-05	0	0	7.04399e-05	0.00010566
k__Bacteria; p__Proteobacteria; c__Alphaproteobacteria; o__Rhizobiales; f__Rhizobiaceae; g__Phyllobacterium; s__	OTU2041	0.000633959	0.000880499	0.000686789	0.000387419	0.00012327	0.000545909	0.00033459	0.000581129	0.000686789	0.000722009	0.000915719	0.000686789
k__Bacteria; p__Chloroflexi; c__Chloroflexia; o__Chloroflexales; f__Roseiflexaceae; g__; s__	OTU2042	3.52199e-05	8.80499e-05	3.52199e-05	0.00012327	0.00015849	3.52199e-05	0.0001761	7.04399e-05	3.52199e-05	1.761e-05	7.04399e-05	0.00010566
k__Bacteria; p__Proteobacteria; c__Alphaproteobacteria	OTU2043	0	0	0	1.761e-05	0	0	7.04399e-05	1.761e-05	3.52199e-05	5.28299e-05	5.28299e-05	1.761e-05
k__Bacteria; p__Proteobacteria; c__Alphaproteobacteria; o__Caulobacterales; f__Hyphomonadaceae; g__SWB02; s__	OTU2044	0	1.761e-05	0	5.28299e-05	0.00012327	5.28299e-05	0	3.52199e-05	0	0	1.761e-05	3.52199e-05
k__Bacteria; p__Acidobacteria; c__Blastocatellia (Subgroup 4); o__Blastocatellales; f__Blastocatellaceae; g__JGI 0001001-H03; s__	OTU2045	7.04399e-05	3.52199e-05	5.28299e-05	0.000352199	0.00029937	0.0001761	0.00033459	0.00024654	8.80499e-05	7.04399e-05	8.80499e-05	0.0001761
k__Bacteria; p__Proteobacteria; c__Alphaproteobacteria; o__Tistrellales; f__Geminicoccaceae; g__Candidatus Alysiosphaera; s__	OTU2046	0	0	0	1.761e-05	1.761e-05	0	3.52199e-05	0	0	0	3.52199e-05	1.761e-05
k__Bacteria; p__Chloroflexi; c__TK10; o__; f__; g__; s__	OTU2047	0	0	1.761e-05	0	3.52199e-05	3.52199e-05	0	1.761e-05	5.28299e-05	0	5.28299e-05	5.28299e-05
k__Bacteria; p__Proteobacteria; c__Alphaproteobacteria; o__Rhizobiales; f__Rhizobiaceae; g__Mesorhizobium; s__Mesorhizobium ciceri	OTU2048	0.000510689	0.000369809	0.00015849	0.00029937	0.00033459	0.00029937	0.00033459	0.00021132	0.00031698	0.00033459	0.00024654	0.00028176
k__Bacteria; p__Chloroflexi; c__TK10; o__; f__; g__; s__	OTU2049	0	0	0	1.761e-05	5.28299e-05	1.761e-05	0.00015849	1.761e-05	3.52199e-05	0	1.761e-05	1.761e-05
k__Bacteria; p__Acidobacteria; c__Subgroup 6; o__; f__; g__; s__	OTU205	0	1.761e-05	0	0.00019371	0.00028176	5.28299e-05	0.00015849	0.00015849	3.52199e-05	7.04399e-05	7.04399e-05	7.04399e-05
k__Bacteria; p__Proteobacteria; c__Alphaproteobacteria; o__Rhizobiales; f__Beijerinckiaceae; g__Microvirga	OTU2050	0.000493079	0.00029937	0.00029937	0.00022893	0.00019371	0.00031698	0.00033459	0.00014088	0.00019371	0.00019371	0.00028176	0.00028176
k__Bacteria; p__Proteobacteria; c__Alphaproteobacteria; o__Rhizobiales; f__Beijerinckiaceae; g__Psychroglaciecola	OTU2051	0	0	0	0	1.761e-05	0	5.28299e-05	0	0	0	0	3.52199e-05
k__Bacteria; p__Proteobacteria; c__Alphaproteobacteria; o__Rhizobiales; f__; g__; s__	OTU2052	5.28299e-05	5.28299e-05	8.80499e-05	0.00103899	0.00130314	0.00147924	3.52199e-05	8.80499e-05	7.04399e-05	0.00014088	8.80499e-05	0.00012327
k__Bacteria; p__Planctomycetes; c__Phycisphaerae; o__Phycisphaerales; f__Phycisphaeraceae; g__SM1A02; s__	OTU2053	0	0	0	0	0	0	0	0	0	0	0	1.761e-05
k__Bacteria; p__Proteobacteria; c__Alphaproteobacteria; o__Rhodobacterales; f__Rhodobacteraceae; g__; s__	OTU2054	5.28299e-05	0	8.80499e-05	7.04399e-05	0.00010566	3.52199e-05	7.04399e-05	5.28299e-05	1.761e-05	7.04399e-05	0	7.04399e-05
k__Bacteria; p__Proteobacteria; c__Alphaproteobacteria; o__Rhizobiales; f__Rhizobiales Incertae Sedis; g__Phreatobacter; s__	OTU2055	3.52199e-05	0.00015849	3.52199e-05	0.00015849	0.00021132	0.00019371	0	1.761e-05	0	8.80499e-05	1.761e-05	7.04399e-05
k__Bacteria; p__Planctomycetes; c__Phycisphaerae; o__Phycisphaerales; f__Phycisphaeraceae; g__SM1A02; s__	OTU2056	0	0	0	0	0	0	0	0	0	1.761e-05	1.761e-05	0.00014088
k__Bacteria; p__Chloroflexi; c__KD4-96; o__; f__; g__; s__	OTU2057	1.761e-05	0	3.52199e-05	0.00019371	5.28299e-05	7.04399e-05	0.00015849	1.761e-05	5.28299e-05	7.04399e-05	8.80499e-05	0.00014088
k__Bacteria; p__Acidobacteria; c__Acidobacteriia; o__Acidobacteriales; f__Acidobacteriaceae (Subgroup 1); g__Edaphobacter; s__	OTU2058	1.761e-05	3.52199e-05	1.761e-05	0.00019371	0.00031698	7.04399e-05	3.52199e-05	3.52199e-05	3.52199e-05	1.761e-05	1.761e-05	3.52199e-05
k__Bacteria; p__Proteobacteria; c__Alphaproteobacteria; o__; f__; g__; s__	OTU2059	5.28299e-05	7.04399e-05	1.761e-05	0.00033459	0.000475469	0.000598739	8.80499e-05	0.00015849	0.00024654	0.00010566	0.00012327	0.00010566
k__Bacteria; p__Gemmatimonadetes; c__AKAU4049; o__; f__; g__; s__	OTU206	0	0	0	1.761e-05	0.00010566	0.00010566	0.00015849	3.52199e-05	3.52199e-05	0.00010566	7.04399e-05	1.761e-05
k__Bacteria; p__Proteobacteria; c__Alphaproteobacteria; o__Rhodobacterales; f__Rhodobacteraceae; g__; s__	OTU2060	1.761e-05	5.28299e-05	1.761e-05	3.52199e-05	7.04399e-05	3.52199e-05	1.761e-05	7.04399e-05	0	1.761e-05	8.80499e-05	8.80499e-05
k__Bacteria; p__WS2; c__; o__; f__; g__; s__	OTU2061	0.00012327	7.04399e-05	3.52199e-05	0.00022893	0.00021132	0.00015849	0.00019371	0.00022893	0.00010566	0.00010566	0.00014088	0.0001761
k__Bacteria; p__Proteobacteria; c__Alphaproteobacteria; o__Caulobacterales; f__Caulobacteraceae; g__Asticcacaulis	OTU2062	0.000440249	0.000563519	0.000405029	8.80499e-05	1.761e-05	0.00012327	0.00012327	3.52199e-05	5.28299e-05	8.80499e-05	3.52199e-05	1.761e-05
k__Bacteria; p__Chloroflexi; c__Chloroflexia; o__Chloroflexales; f__Roseiflexaceae; g__; s__	OTU2063	7.04399e-05	3.52199e-05	0.00010566	3.52199e-05	5.28299e-05	8.80499e-05	0.00010566	0.00024654	1.761e-05	0	5.28299e-05	0.00015849
k__Bacteria; p__Planctomycetes; c__Phycisphaerae; o__Tepidisphaerales; f__WD2101 soil group; g__; s__	OTU2064	3.52199e-05	0	0	0.00026415	0.00022893	7.04399e-05	7.04399e-05	0.00012327	5.28299e-05	0.0001761	0.00021132	0.0001761
k__Bacteria; p__Chloroflexi; c__Chloroflexia; o__Chloroflexales; f__Roseiflexaceae; g__; s__	OTU2065	3.52199e-05	0	7.04399e-05	3.52199e-05	0.00012327	0.0001761	0.00019371	0.00026415	7.04399e-05	7.04399e-05	8.80499e-05	0.00031698
k__Bacteria; p__Planctomycetes; c__Phycisphaerae; o__Tepidisphaerales; f__WD2101 soil group; g__; s__	OTU2066	0	0	1.761e-05	8.80499e-05	0.00012327	3.52199e-05	0.00010566	3.52199e-05	1.761e-05	5.28299e-05	8.80499e-05	0.00012327
k__Bacteria; p__Proteobacteria; c__Alphaproteobacteria; o__Caulobacterales; f__Caulobacteraceae; g__Phenylobacterium; s__	OTU2067	0	1.761e-05	1.761e-05	0.00022893	0.00022893	0.00012327	0.00014088	0.00010566	1.761e-05	1.761e-05	1.761e-05	5.28299e-05
k__Bacteria; p__Proteobacteria; c__Alphaproteobacteria; o__Sphingomonadales; f__Sphingomonadaceae; g__Sphingomonas; s__	OTU2068	0	5.28299e-05	3.52199e-05	0.00014088	0.00021132	0.00014088	0.00014088	7.04399e-05	7.04399e-05	0.00010566	5.28299e-05	7.04399e-05
k__Bacteria; p__Proteobacteria; c__Alphaproteobacteria; o__Acetobacterales; f__Acetobacteraceae; g__Roseomonas	OTU2069	5.28299e-05	0	3.52199e-05	0.00012327	3.52199e-05	3.52199e-05	5.28299e-05	5.28299e-05	3.52199e-05	0	0	3.52199e-05
k__Bacteria; p__Proteobacteria; c__Deltaproteobacteria; o__Myxococcales; f__P3OB-42; g__; s__	OTU207	0	0	0	0	3.52199e-05	0	0	0	0	0	0	0
k__Bacteria; p__Acidobacteria; c__Acidobacteriia; o__Solibacterales; f__Solibacteraceae (Subgroup 3); g__Candidatus Solibacter; s__	OTU2070	0	1.761e-05	1.761e-05	8.80499e-05	0.00021132	0.0001761	5.28299e-05	5.28299e-05	1.761e-05	3.52199e-05	7.04399e-05	5.28299e-05
k__Bacteria; p__Proteobacteria; c__Alphaproteobacteria; o__Elsterales; f__; g__; s__	OTU2071	3.52199e-05	1.761e-05	3.52199e-05	7.04399e-05	5.28299e-05	0.00012327	5.28299e-05	5.28299e-05	1.761e-05	3.52199e-05	7.04399e-05	0.00014088
k__Bacteria; p__Proteobacteria; c__Alphaproteobacteria; o__Holosporales; f__Holosporaceae; g__; s__	OTU2072	5.28299e-05	3.52199e-05	0.00015849	0.00026415	0.00015849	0.000387419	0.00012327	0.00012327	0.00015849	8.80499e-05	7.04399e-05	0.00010566
k__Bacteria; p__Chloroflexi; c__KD4-96; o__; f__; g__; s__	OTU2073	8.80499e-05	3.52199e-05	0.00014088	0.000686789	0.000440249	0.000369809	0.00028176	0.00015849	0.00019371	0.00026415	0.000387419	0.00033459
k__Bacteria; p__Proteobacteria; c__Alphaproteobacteria; o__; f__; g__; s__	OTU2074	0	0	3.52199e-05	5.28299e-05	3.52199e-05	0	5.28299e-05	1.761e-05	1.761e-05	0	5.28299e-05	0.00012327
k__Bacteria; p__Acidobacteria; c__Acidobacteriia; o__Solibacterales; f__Solibacteraceae (Subgroup 3); g__Bryobacter; s__	OTU2075	0	0	0	3.52199e-05	1.761e-05	0	0	0	0	0	0	3.52199e-05
k__Bacteria; p__Proteobacteria; c__Alphaproteobacteria; o__; f__; g__; s__	OTU2076	1.761e-05	0	3.52199e-05	0.00014088	0.00012327	0.00010566	7.04399e-05	0.00010566	1.761e-05	1.761e-05	7.04399e-05	5.28299e-05
k__Bacteria; p__Proteobacteria; c__Alphaproteobacteria; o__Rhizobiales; f__Hyphomicrobiaceae; g__Pedomicrobium; s__	OTU2077	3.52199e-05	0	1.761e-05	0.00019371	0.000422639	0.00010566	0.0001761	5.28299e-05	1.761e-05	0	0	7.04399e-05
k__Bacteria; p__WS2; c__; o__; f__; g__; s__	OTU2078	3.52199e-05	0	1.761e-05	0	1.761e-05	0	0	0	0	1.761e-05	0	0
k__Bacteria; p__Proteobacteria; c__Alphaproteobacteria; o__Sphingomonadales; f__Sphingomonadaceae; g__Novosphingobium; s__	OTU2079	0.00015849	0.00014088	0.00012327	0.000369809	0.00033459	0.00022893	0.00026415	0.000352199	0.00022893	0.0001761	8.80499e-05	0.00024654
k__Bacteria; p__Acidobacteria; c__Subgroup 22; o__; f__; g__; s__	OTU208	0	5.28299e-05	3.52199e-05	0.00029937	0.0001761	0.000352199	0.00024654	8.80499e-05	8.80499e-05	0.00015849	0.00014088	8.80499e-05
k__Bacteria; p__Proteobacteria; c__Alphaproteobacteria; o__Sphingomonadales; f__Sphingomonadaceae; g__Sphingomonas; s__	OTU2080	0.00010566	1.761e-05	0.00014088	0.00015849	0.00012327	0.00014088	0.00012327	0.00010566	0.00012327	3.52199e-05	0.00012327	3.52199e-05
k__Bacteria; p__Firmicutes; c__Clostridia; o__Clostridiales; f__Lachnospiraceae	OTU2081	0	3.52199e-05	0	0	1.761e-05	0.00012327	0	0	0	0	0	3.52199e-05
k__Bacteria; p__Proteobacteria; c__Alphaproteobacteria; o__; f__; g__; s__	OTU2082	1.761e-05	1.761e-05	1.761e-05	7.04399e-05	3.52199e-05	0	1.761e-05	1.761e-05	0	0	0	5.28299e-05
k__Bacteria; p__Chloroflexi; c__Chloroflexia; o__Chloroflexales; f__Roseiflexaceae; g__; s__	OTU2083	5.28299e-05	8.80499e-05	8.80499e-05	0.00022893	0.00012327	5.28299e-05	0.000369809	0	5.28299e-05	3.52199e-05	0.00012327	0.00019371
k__Bacteria; p__Proteobacteria; c__Alphaproteobacteria; o__Rickettsiales; f__SM2D12; g__; s__	OTU2084	7.04399e-05	3.52199e-05	3.52199e-05	8.80499e-05	0.00014088	0.00028176	8.80499e-05	0.00022893	0.00010566	0.00010566	5.28299e-05	7.04399e-05
k__Bacteria; p__Proteobacteria; c__Alphaproteobacteria; o__Rhodospirillales; f__; g__; s__	OTU2085	7.04399e-05	1.761e-05	1.761e-05	0.00014088	0.00019371	0.00012327	8.80499e-05	8.80499e-05	8.80499e-05	7.04399e-05	0.00015849	8.80499e-05
k__Bacteria; p__Chloroflexi; c__TK10; o__; f__; g__; s__	OTU2086	0.000581129	0.00028176	0.00019371	0.00019371	0.00012327	0.00014088	0.000686789	0.000669179	0.000633959	0.00012327	8.80499e-05	7.04399e-05
k__Bacteria; p__Proteobacteria; c__Alphaproteobacteria; o__Sphingomonadales; f__Sphingomonadaceae; g__Sphingomonas	OTU2087	0.00028176	0.00022893	0.00026415	0.000898109	0.00116226	0.000598739	0.000563519	0.000616349	0.00022893	0.000369809	0.000563519	0.000616349
k__Bacteria; p__Chloroflexi; c__Chloroflexia; o__Kallotenuales; f__AKIW781; g__; s__	OTU2088	5.28299e-05	0	0	0	0	0	0	3.52199e-05	3.52199e-05	0	0	0
k__Bacteria; p__Proteobacteria; c__Alphaproteobacteria; o__Rhizobiales; f__Methyloligellaceae; g__; s__	OTU2089	0.00010566	0	3.52199e-05	7.04399e-05	8.80499e-05	0.00012327	0.00028176	8.80499e-05	3.52199e-05	7.04399e-05	7.04399e-05	0.00014088
k__Bacteria; p__Gemmatimonadetes; c__Longimicrobia; o__Longimicrobiales; f__Longimicrobiaceae; g__; s__	OTU209	0	0	0	0	3.52199e-05	3.52199e-05	0	0	0	0	0	0
k__Bacteria; p__Chloroflexi; c__Chloroflexia; o__Thermomicrobiales; f__JG30-KF-CM45; g__; s__	OTU2090	3.52199e-05	0	0	1.761e-05	3.52199e-05	1.761e-05	1.761e-05	3.52199e-05	5.28299e-05	3.52199e-05	5.28299e-05	0
k__Bacteria; p__Proteobacteria; c__Alphaproteobacteria; o__Rhizobiales; f__Rhizobiaceae; g__Allorhizobium-Neorhizobium-Pararhizobium-Rhizobium	OTU2091	7.04399e-05	8.80499e-05	3.52199e-05	3.52199e-05	5.28299e-05	5.28299e-05	1.761e-05	3.52199e-05	3.52199e-05	1.761e-05	1.761e-05	7.04399e-05
k__Bacteria; p__Acidobacteria; c__Blastocatellia (Subgroup 4); o__Blastocatellales; f__Blastocatellaceae; g__Blastocatella; s__	OTU2092	1.761e-05	3.52199e-05	0	0	5.28299e-05	1.761e-05	5.28299e-05	0	1.761e-05	0	1.761e-05	0
k__Bacteria; p__Planctomycetes; c__Phycisphaerae; o__Phycisphaerales; f__Phycisphaeraceae; g__SM1A02; s__	OTU2093	1.761e-05	1.761e-05	0	1.761e-05	1.761e-05	0	1.761e-05	0	0	0	1.761e-05	1.761e-05
k__Bacteria; p__Proteobacteria; c__Alphaproteobacteria; o__Caulobacterales; f__Caulobacteraceae; g__Brevundimonas; s__	OTU2094	0.0001761	5.28299e-05	5.28299e-05	1.761e-05	0	0	0	0	0	0	0	0
k__Bacteria; p__Planctomycetes; c__Phycisphaerae; o__Tepidisphaerales; f__WD2101 soil group; g__; s__	OTU2095	5.28299e-05	0	0	0.00012327	0.0001761	8.80499e-05	0.00031698	7.04399e-05	7.04399e-05	3.52199e-05	0.00014088	0.00012327
k__Bacteria; p__Planctomycetes; c__Phycisphaerae; o__Phycisphaerales; f__Phycisphaeraceae; g__SM1A02; s__	OTU2096	5.28299e-05	3.52199e-05	0	3.52199e-05	1.761e-05	3.52199e-05	1.761e-05	0	1.761e-05	1.761e-05	0	5.28299e-05
k__Bacteria; p__Proteobacteria; c__Alphaproteobacteria; o__Acetobacterales; f__Acetobacterales Incertae Sedis; g__; s__	OTU2097	0	1.761e-05	0	3.52199e-05	7.04399e-05	3.52199e-05	0.00010566	0	3.52199e-05	8.80499e-05	0	5.28299e-05
k__Bacteria; p__Proteobacteria; c__Alphaproteobacteria; o__Caulobacterales; f__Caulobacteraceae; g__Brevundimonas	OTU2098	0.00014088	0.00015849	0.00014088	1.761e-05	1.761e-05	1.761e-05	5.28299e-05	0.00014088	5.28299e-05	0	0	0
k__Bacteria; p__Planctomycetes; c__Phycisphaerae; o__Tepidisphaerales; f__WD2101 soil group; g__; s__	OTU2099	5.28299e-05	7.04399e-05	1.761e-05	0.0001761	0.00010566	3.52199e-05	1.761e-05	5.28299e-05	7.04399e-05	0.00010566	0.00012327	5.28299e-05
k__Bacteria; p__FCPU426; c__; o__; f__; g__; s__	OTU21	0	0	0	3.52199e-05	1.761e-05	0	5.28299e-05	5.28299e-05	3.52199e-05	3.52199e-05	0	5.28299e-05
k__Bacteria; p__Acidobacteria; c__Subgroup 6; o__; f__; g__; s__	OTU210	5.28299e-05	0	0	0.00024654	0.00015849	0.00015849	0.00010566	0.00010566	5.28299e-05	7.04399e-05	0.00010566	0.00010566
k__Bacteria; p__Actinobacteria; c__Actinobacteria; o__Streptosporangiales; f__Thermomonosporaceae; g__Actinocorallia	OTU2100	0	8.80499e-05	3.52199e-05	0	1.761e-05	0	1.761e-05	0	0	0	0	1.761e-05
Unassigned	OTU2101	0	3.52199e-05	0	0.00012327	0	1.761e-05	0	1.761e-05	0	0	1.761e-05	0
k__Bacteria; p__Planctomycetes; c__Phycisphaerae; o__Tepidisphaerales; f__WD2101 soil group; g__; s__	OTU2102	0	7.04399e-05	0	3.52199e-05	0.00010566	7.04399e-05	8.80499e-05	8.80499e-05	1.761e-05	5.28299e-05	3.52199e-05	0.00012327
k__Bacteria; p__Proteobacteria; c__Alphaproteobacteria; o__Caulobacterales; f__Caulobacteraceae; g__; s__	OTU2103	0	3.52199e-05	0	1.761e-05	3.52199e-05	0	0	0	0	0	0	0
k__Bacteria; p__Chloroflexi; c__TK10; o__; f__; g__; s__	OTU2104	0.000422639	0.000352199	0.00029937	0.000862889	0.000862889	0.000563519	0.00147924	0.00130314	0.00100377	0.00031698	0.000563519	0.000405029
k__Bacteria; p__Proteobacteria; c__Alphaproteobacteria; o__Sphingomonadales; f__Sphingomonadaceae; g__Altererythrobacter	OTU2105	3.52199e-05	0.00010566	3.52199e-05	5.28299e-05	5.28299e-05	0.00014088	1.761e-05	0	1.761e-05	1.761e-05	5.28299e-05	3.52199e-05
k__Bacteria; p__Actinobacteria; c__Acidimicrobiia; o__IMCC26256; f__; g__; s__	OTU2106	5.28299e-05	0	7.04399e-05	0.00014088	0.00014088	0.00010566	3.52199e-05	3.52199e-05	3.52199e-05	1.761e-05	3.52199e-05	0
k__Bacteria; p__Planctomycetes; c__Phycisphaerae; o__Phycisphaerales; f__Phycisphaeraceae; g__SM1A02; s__	OTU2107	0	1.761e-05	0	1.761e-05	0	0	0	0	3.52199e-05	0	0	3.52199e-05
k__Bacteria; p__Proteobacteria; c__Alphaproteobacteria; o__Rhizobiales; f__A0839; g__; s__	OTU2108	8.80499e-05	8.80499e-05	0.00012327	7.04399e-05	0.0001761	0.00015849	3.52199e-05	1.761e-05	1.761e-05	1.761e-05	0.00014088	7.04399e-05
k__Bacteria; p__Proteobacteria; c__Alphaproteobacteria; o__Micavibrionales; f__; g__; s__	OTU2109	5.28299e-05	8.80499e-05	5.28299e-05	8.80499e-05	0.00010566	0.0001761	7.04399e-05	0.00026415	0.00022893	7.04399e-05	7.04399e-05	0.00010566
k__Bacteria; p__Acidobacteria; c__Subgroup 6; o__; f__; g__; s__	OTU211	0	0	0	3.52199e-05	1.761e-05	8.80499e-05	8.80499e-05	3.52199e-05	0	1.761e-05	1.761e-05	5.28299e-05
k__Bacteria; p__Proteobacteria; c__Alphaproteobacteria; o__Rhodobacterales; f__Rhodobacteraceae; g__Gemmobacter	OTU2110	0.00028176	0.00022893	0.00031698	0.00026415	0.00033459	0.00021132	8.80499e-05	0.00012327	0.00010566	0	0.00014088	0.00015849
k__Bacteria; p__Acidobacteria; c__Blastocatellia (Subgroup 4); o__Blastocatellales; f__Blastocatellaceae; g__Blastocatella	OTU2111	5.28299e-05	8.80499e-05	5.28299e-05	0.00010566	7.04399e-05	0.00014088	0.00021132	0.00012327	7.04399e-05	7.04399e-05	3.52199e-05	0.00010566
k__Bacteria; p__Proteobacteria; c__Alphaproteobacteria; o__Caulobacterales; f__Hyphomonadaceae; g__SWB02; s__	OTU2112	0	7.04399e-05	5.28299e-05	3.52199e-05	0.00019371	0.00012327	7.04399e-05	5.28299e-05	1.761e-05	5.28299e-05	5.28299e-05	5.28299e-05
k__Bacteria; p__Planctomycetes; c__Phycisphaerae; o__Tepidisphaerales; f__WD2101 soil group; g__; s__	OTU2113	1.761e-05	1.761e-05	3.52199e-05	5.28299e-05	5.28299e-05	3.52199e-05	5.28299e-05	3.52199e-05	1.761e-05	0	8.80499e-05	7.04399e-05
k__Bacteria; p__Planctomycetes; c__Phycisphaerae; o__Tepidisphaerales; f__WD2101 soil group; g__; s__	OTU2114	0	0	0	1.761e-05	0	0	3.52199e-05	0	0	0	1.761e-05	0
k__Bacteria; p__Proteobacteria; c__Alphaproteobacteria; o__Rhizobiales; f__Rhizobiales Incertae Sedis; g__; s__	OTU2115	0.00022893	0.00012327	0.00014088	0.000475469	0.000616349	0.000598739	0.000422639	0.000405029	0.00022893	0.0001761	0.000422639	0.000387419
k__Bacteria; p__Proteobacteria; c__Alphaproteobacteria; o__Rhodobacterales; f__Rhodobacteraceae; g__Rubellimicrobium; s__	OTU2116	0	0	0	3.52199e-05	5.28299e-05	1.761e-05	7.04399e-05	0	1.761e-05	0	0	1.761e-05
k__Bacteria; p__Patescibacteria; c__WWE3; o__; f__; g__; s__	OTU2117	1.761e-05	3.52199e-05	0	0.00014088	0.00014088	0.00010566	0.00012327	7.04399e-05	1.761e-05	5.28299e-05	5.28299e-05	0.00012327
k__Bacteria; p__Proteobacteria; c__Alphaproteobacteria; o__Rhizobiales; f__D05-2; g__; s__	OTU2118	3.52199e-05	7.04399e-05	3.52199e-05	5.28299e-05	0	5.28299e-05	7.04399e-05	7.04399e-05	0	3.52199e-05	8.80499e-05	3.52199e-05
k__Bacteria; p__Chloroflexi; c__Chloroflexia; o__Chloroflexales; f__Chloroflexaceae; g__Candidatus Chloroploca; s__	OTU2119	1.761e-05	3.52199e-05	1.761e-05	0.00012327	5.28299e-05	1.761e-05	0.00024654	7.04399e-05	1.761e-05	1.761e-05	3.52199e-05	1.761e-05
k__Bacteria; p__Proteobacteria; c__Gammaproteobacteria; o__Cellvibrionales; f__Cellvibrionaceae; g__Cellvibrio; s__	OTU212	0.0015849	0.0015849	0.00149685	0.000581129	0.000475469	0.000475469	0.00012327	0.00012327	0.00019371	0.000686789	0.000563519	0.000827669
k__Bacteria; p__Chloroflexi; c__Anaerolineae; o__Ardenticatenales; f__; g__; s__	OTU2120	0	0	0	1.761e-05	8.80499e-05	1.761e-05	3.52199e-05	0.00014088	0	1.761e-05	0	5.28299e-05
k__Bacteria; p__Proteobacteria; c__Alphaproteobacteria; o__Rhizobiales; f__WC3-116; g__; s__	OTU2121	0	0	0	7.04399e-05	3.52199e-05	0.00014088	1.761e-05	0	0	0	0	0
k__Bacteria; p__Chloroflexi; c__TK10; o__; f__; g__; s__	OTU2122	0	1.761e-05	1.761e-05	3.52199e-05	3.52199e-05	3.52199e-05	3.52199e-05	0	0	0	1.761e-05	0
k__Bacteria; p__Planctomycetes; c__Phycisphaerae; o__Phycisphaerales; f__Phycisphaeraceae; g__SM1A02; s__	OTU2123	5.28299e-05	1.761e-05	1.761e-05	5.28299e-05	1.761e-05	7.04399e-05	1.761e-05	3.52199e-05	0	3.52199e-05	8.80499e-05	5.28299e-05
k__Bacteria; p__Chloroflexi; c__Anaerolineae; o__Ardenticatenales; f__; g__; s__	OTU2124	0	1.761e-05	3.52199e-05	0.00014088	0.00019371	0.00012327	0.00022893	8.80499e-05	3.52199e-05	8.80499e-05	3.52199e-05	5.28299e-05
k__Bacteria; p__Proteobacteria; c__Alphaproteobacteria; o__; f__; g__; s__	OTU2125	0.00015849	7.04399e-05	5.28299e-05	0.00022893	0.00026415	0.00012327	0.00028176	0.00014088	7.04399e-05	0.00012327	0.00021132	0.0001761
k__Bacteria; p__Acidobacteria; c__Blastocatellia (Subgroup 4); o__Blastocatellales; f__Blastocatellaceae; g__Stenotrophobacter; s__	OTU2126	0	3.52199e-05	1.761e-05	0.00015849	0.00026415	0.00015849	0.00031698	0.000352199	0.00026415	5.28299e-05	3.52199e-05	0.00010566
k__Bacteria; p__Chloroflexi; c__Anaerolineae; o__SBR1031; f__; g__; s__	OTU2127	0	0	5.28299e-05	7.04399e-05	8.80499e-05	1.761e-05	0.000387419	1.761e-05	1.761e-05	0	1.761e-05	5.28299e-05
k__Bacteria; p__Planctomycetes; c__Phycisphaerae; o__Phycisphaerales; f__Phycisphaeraceae; g__SM1A02; s__	OTU2128	0	0	0	0	0	0	3.52199e-05	0	0	0	0	0
k__Bacteria; p__Chloroflexi; c__Anaerolineae; o__SBR1031; f__; g__; s__	OTU2129	0	0	0	0.00010566	0.00010566	8.80499e-05	0.00015849	5.28299e-05	0	5.28299e-05	1.761e-05	0
k__Bacteria; p__Proteobacteria; c__Gammaproteobacteria; o__Betaproteobacteriales; f__Burkholderiaceae; g__Acidovorax	OTU213	0.00440249	0.00470186	0.00438488	0.0120804	0.0110767	0.012732	0.000457859	0.000686789	0.000651569	0.00517733	0.00487796	0.00533582
k__Bacteria; p__Chloroflexi; c__TK10; o__; f__; g__; s__	OTU2130	7.04399e-05	3.52199e-05	0.00010566	1.761e-05	0.00021132	0.00012327	0.00015849	0.00010566	0.00019371	7.04399e-05	7.04399e-05	8.80499e-05
k__Bacteria; p__Chloroflexi; c__TK10; o__; f__; g__; s__	OTU2131	3.52199e-05	0	0	0.00021132	0.00019371	0.00015849	0.00028176	7.04399e-05	7.04399e-05	3.52199e-05	0.00012327	5.28299e-05
k__Bacteria; p__Proteobacteria; c__Alphaproteobacteria; o__Rhizobiales; f__Hyphomicrobiaceae; g__Pedomicrobium; s__	OTU2132	0.0001761	0.00012327	0.00012327	0.00015849	0.0001761	0.0001761	0.00021132	5.28299e-05	7.04399e-05	8.80499e-05	0.00014088	0.00026415
k__Bacteria; p__Proteobacteria; c__Alphaproteobacteria; o__Tistrellales; f__Geminicoccaceae; g__Geminicoccus; s__	OTU2133	0	0	0	0	0	0	7.04399e-05	0	0	0	0	0
k__Bacteria; p__Proteobacteria; c__Alphaproteobacteria; o__Rhizobiales; f__Beijerinckiaceae; g__; s__	OTU2134	1.761e-05	3.52199e-05	0	7.04399e-05	3.52199e-05	3.52199e-05	0.00014088	3.52199e-05	0	1.761e-05	7.04399e-05	1.761e-05
k__Bacteria; p__Planctomycetes; c__Phycisphaerae; o__Tepidisphaerales; f__WD2101 soil group; g__; s__	OTU2135	0	0	0	3.52199e-05	5.28299e-05	7.04399e-05	8.80499e-05	0	0	0	5.28299e-05	1.761e-05
k__Bacteria; p__Planctomycetes; c__Phycisphaerae; o__Phycisphaerales; f__Phycisphaeraceae; g__SM1A02; s__	OTU2136	1.761e-05	0	0	3.52199e-05	1.761e-05	0	7.04399e-05	0	1.761e-05	0	0	5.28299e-05
k__Bacteria; p__Proteobacteria; c__Alphaproteobacteria; o__Sphingomonadales; f__Sphingomonadaceae; g__Sphingopyxis; s__	OTU2137	0.000862889	0.000598739	0.000598739	0.000475469	0.000475469	0.000598739	0.000528299	0.00021132	0.00021132	0.0001761	0.00024654	0.00015849
k__Bacteria; p__Proteobacteria; c__Alphaproteobacteria; o__Sphingomonadales; f__Sphingomonadaceae; g__Altererythrobacter; s__	OTU2138	0.00015849	0	7.04399e-05	0.00021132	0.00022893	0.00015849	0.000457859	0.00019371	7.04399e-05	1.761e-05	7.04399e-05	0.00010566
k__Bacteria; p__Proteobacteria; c__Alphaproteobacteria; o__Micavibrionales; f__; g__; s__	OTU2139	1.761e-05	5.28299e-05	1.761e-05	7.04399e-05	0.00012327	0.000369809	7.04399e-05	0.00031698	0.0001761	8.80499e-05	3.52199e-05	0.00015849
k__Bacteria; p__Dependentiae; c__Babeliae; o__Babeliales; f__Vermiphilaceae; g__; s__	OTU214	1.761e-05	0	0	0	0	5.28299e-05	0	0	0	0	0	0
k__Bacteria; p__Proteobacteria; c__Alphaproteobacteria; o__Rhizobiales; f__Xanthobacteraceae; g__; s__	OTU2140	0.00029937	0.00028176	0.00014088	0.000633959	0.000686789	0.000387419	0.000369809	0.000493079	0.00026415	0.00029937	0.00031698	0.000528299
k__Bacteria; p__Proteobacteria; c__Alphaproteobacteria; o__Rickettsiales; f__SM2D12; g__; s__	OTU2141	0	0	3.52199e-05	1.761e-05	0	0	1.761e-05	1.761e-05	1.761e-05	0	0	0
k__Bacteria; p__Planctomycetes; c__Phycisphaerae; o__Phycisphaerales; f__Phycisphaeraceae; g__SM1A02; s__	OTU2142	0	0	0	3.52199e-05	1.761e-05	0	0	0.00012327	1.761e-05	1.761e-05	1.761e-05	7.04399e-05
k__Bacteria; p__Patescibacteria; c__WWE3; o__; f__; g__; s__	OTU2143	0	1.761e-05	3.52199e-05	0.00010566	0.00014088	7.04399e-05	3.52199e-05	5.28299e-05	3.52199e-05	0.00010566	1.761e-05	0
k__Bacteria; p__Proteobacteria; c__Alphaproteobacteria; o__Rhizobiales; f__Xanthobacteraceae; g__Pseudolabrys; s__	OTU2144	1.761e-05	5.28299e-05	0	0.00022893	0.00019371	0.0001761	0.00019371	0.0001761	0.00012327	5.28299e-05	0.00015849	3.52199e-05
k__Bacteria; p__Proteobacteria; c__Alphaproteobacteria; o__Rickettsiales; f__SM2D12; g__; s__	OTU2145	0	0	0	0	0.00012327	3.52199e-05	0	3.52199e-05	0	1.761e-05	3.52199e-05	1.761e-05
k__Bacteria; p__Proteobacteria; c__Alphaproteobacteria; o__Caulobacterales; f__Caulobacteraceae; g__Phenylobacterium; s__	OTU2146	5.28299e-05	3.52199e-05	0.00010566	0.00028176	0.00015849	0.00026415	0.00024654	0.00028176	0.00012327	0.00010566	8.80499e-05	0.00012327
k__Bacteria; p__Acidobacteria; c__Acidobacteriia; o__Solibacterales; f__Solibacteraceae (Subgroup 3); g__Bryobacter; s__	OTU2147	0	0	0	0	1.761e-05	7.04399e-05	0	5.28299e-05	0	0	0	0
k__Bacteria; p__Proteobacteria; c__Alphaproteobacteria; o__Caulobacterales; f__Caulobacteraceae; g__; s__	OTU2148	8.80499e-05	3.52199e-05	5.28299e-05	0.00014088	0.00012327	8.80499e-05	0.0001761	0.00021132	0.00014088	8.80499e-05	5.28299e-05	3.52199e-05
k__Bacteria; p__Chloroflexi; c__TK10; o__; f__; g__; s__	OTU2149	3.52199e-05	1.761e-05	0	0.00010566	3.52199e-05	5.28299e-05	3.52199e-05	5.28299e-05	3.52199e-05	5.28299e-05	3.52199e-05	0
k__Bacteria; p__Proteobacteria; c__Deltaproteobacteria; o__Oligoflexales; f__Oligoflexaceae; g__; s__	OTU215	0	0	0	0	0	3.52199e-05	0	0	0	0	0	0
k__Bacteria; p__Planctomycetes; c__Phycisphaerae; o__Tepidisphaerales; f__WD2101 soil group; g__; s__	OTU2150	0	0	0	0	0	0	0	3.52199e-05	0	0	0	0
k__Bacteria; p__Patescibacteria; c__Berkelbacteria; o__; f__; g__; s__	OTU2151	0	3.52199e-05	1.761e-05	7.04399e-05	1.761e-05	3.52199e-05	5.28299e-05	1.761e-05	5.28299e-05	1.761e-05	7.04399e-05	5.28299e-05
k__Bacteria; p__Proteobacteria; c__Alphaproteobacteria; o__Sphingomonadales; f__Sphingomonadaceae; g__Altererythrobacter	OTU2152	3.52199e-05	7.04399e-05	5.28299e-05	8.80499e-05	8.80499e-05	0.00010566	0.000352199	7.04399e-05	1.761e-05	7.04399e-05	0.00014088	7.04399e-05
k__Bacteria; p__Planctomycetes; c__Phycisphaerae; o__Tepidisphaerales; f__WD2101 soil group; g__; s__	OTU2153	3.52199e-05	3.52199e-05	1.761e-05	0.00019371	7.04399e-05	7.04399e-05	0	5.28299e-05	1.761e-05	1.761e-05	1.761e-05	0.00010566
k__Bacteria; p__Proteobacteria; c__Alphaproteobacteria; o__Micavibrionales; f__; g__; s__	OTU2154	0	0	0	0	0	0	3.52199e-05	0	3.52199e-05	0	0	0
k__Bacteria; p__Proteobacteria; c__Alphaproteobacteria; o__Sphingomonadales; f__Sphingomonadaceae; g__Novosphingobium; s__	OTU2155	1.761e-05	1.761e-05	3.52199e-05	0.00014088	0.00024654	0.00010566	0.00019371	8.80499e-05	0.00019371	5.28299e-05	8.80499e-05	0.00012327
k__Bacteria; p__Proteobacteria; c__Alphaproteobacteria	OTU2156	0.00010566	7.04399e-05	5.28299e-05	0.00024654	0.00010566	5.28299e-05	0.00012327	5.28299e-05	0.00010566	8.80499e-05	0.00015849	0.00014088
k__Bacteria; p__Proteobacteria; c__Alphaproteobacteria; o__Rhizobiales; f__Xanthobacteraceae; g__Tardiphaga; s__	OTU2157	0	1.761e-05	1.761e-05	8.80499e-05	1.761e-05	8.80499e-05	1.761e-05	5.28299e-05	3.52199e-05	5.28299e-05	3.52199e-05	1.761e-05
k__Bacteria; p__Patescibacteria; c__WWE3; o__; f__; g__; s__	OTU2158	1.761e-05	3.52199e-05	1.761e-05	0.00033459	0.00021132	0.00014088	0.00014088	3.52199e-05	0.00010566	0.00010566	0.00024654	0.00019371
k__Bacteria; p__Planctomycetes; c__Phycisphaerae; o__Tepidisphaerales; f__WD2101 soil group; g__; s__	OTU2159	3.52199e-05	0	0	7.04399e-05	3.52199e-05	5.28299e-05	7.04399e-05	3.52199e-05	5.28299e-05	3.52199e-05	0.00014088	5.28299e-05
k__Bacteria; p__Acidobacteria; c__Subgroup 6; o__; f__; g__; s__	OTU216	5.28299e-05	0	0	0.0001761	0.00019371	0.00012327	0.0001761	7.04399e-05	3.52199e-05	1.761e-05	0.0001761	0.00015849
k__Bacteria; p__Proteobacteria; c__Alphaproteobacteria; o__Puniceispirillales; f__Puniceispirillales Incertae Sedis; g__Constrictibacter; s__	OTU2160	1.761e-05	0	0	7.04399e-05	3.52199e-05	5.28299e-05	0.00014088	1.761e-05	5.28299e-05	0	3.52199e-05	0
k__Bacteria; p__Proteobacteria; c__Alphaproteobacteria; o__Sphingomonadales; f__Sphingomonadaceae; g__Erythrobacter; s__	OTU2161	1.761e-05	3.52199e-05	5.28299e-05	3.52199e-05	3.52199e-05	0	5.28299e-05	7.04399e-05	7.04399e-05	3.52199e-05	5.28299e-05	0
k__Bacteria; p__Proteobacteria; c__Alphaproteobacteria; o__Sphingomonadales; f__Sphingomonadaceae; g__Sphingobium; s__	OTU2162	0.00206037	0.00169056	0.00165534	0.00397985	0.00475469	0.00427922	0.000792449	0.00103899	0.00132075	0.00137358	0.00163773	0.0012327
k__Bacteria; p__Proteobacteria; c__Alphaproteobacteria; o__Caulobacterales; f__Hyphomonadaceae; g__SWB02; s__	OTU2163	1.761e-05	1.761e-05	1.761e-05	0.00026415	0.000422639	0.000616349	0	0	3.52199e-05	3.52199e-05	1.761e-05	3.52199e-05
k__Bacteria; p__Proteobacteria; c__Alphaproteobacteria; o__Sphingomonadales; f__Sphingomonadaceae; g__Sphingoaurantiacus; s__	OTU2164	1.761e-05	1.761e-05	0	0.00012327	7.04399e-05	7.04399e-05	8.80499e-05	0.00012327	5.28299e-05	1.761e-05	5.28299e-05	3.52199e-05
k__Bacteria; p__Proteobacteria; c__Alphaproteobacteria; o__Micropepsales; f__Micropepsaceae; g__Micropepsis; s__	OTU2165	0	0	0	0	0	0	0	0	1.761e-05	0	0	0
k__Bacteria; p__Chloroflexi; c__Chloroflexia; o__Chloroflexales; f__Chloroflexaceae; g__Candidatus Chloroploca; s__	OTU2166	0	0	0	0	0	0	0	0	3.52199e-05	0	0	0
k__Bacteria; p__Proteobacteria; c__Alphaproteobacteria; o__Acetobacterales; f__Acetobacteraceae; g__Rhodovastum; s__	OTU2167	0	1.761e-05	0	0.0001761	0.00021132	0.00028176	3.52199e-05	7.04399e-05	1.761e-05	0	0	0.00010566
k__Bacteria; p__Planctomycetes; c__Phycisphaerae; o__Phycisphaerales; f__Phycisphaeraceae; g__SM1A02; s__	OTU2168	0	1.761e-05	0	3.52199e-05	0	0	0	3.52199e-05	3.52199e-05	0	0	1.761e-05
k__Bacteria; p__Patescibacteria; c__WWE3; o__; f__; g__; s__	OTU2169	0	0	0	7.04399e-05	7.04399e-05	5.28299e-05	0	0	3.52199e-05	1.761e-05	0	0
k__Bacteria; p__Proteobacteria; c__Gammaproteobacteria; o__Betaproteobacteriales; f__Burkholderiaceae; g__Variovorax; s__Variovorax paradoxus	OTU217	0.0232804	0.0227345	0.0263269	0.0270665	0.0254288	0.0346564	0.00980876	0.013049	0.0142112	0.0273659	0.0232628	0.023615
k__Bacteria; p__Firmicutes; c__Clostridia; o__Clostridiales; f__Lachnospiraceae; g__Lachnospiraceae NK4A136 group; s__	OTU2170	0	0	0	0	0	0	0	0	5.28299e-05	0	0	0
k__Bacteria; p__Chloroflexi; c__KD4-96; o__; f__; g__; s__	OTU2171	3.52199e-05	0	0	0.00033459	5.28299e-05	7.04399e-05	0.00019371	1.761e-05	1.761e-05	8.80499e-05	0.00014088	5.28299e-05
k__Bacteria; p__Proteobacteria; c__Alphaproteobacteria; o__Azospirillales; f__Inquilinaceae; g__Inquilinus; s__	OTU2172	1.761e-05	3.52199e-05	1.761e-05	0.00010566	3.52199e-05	8.80499e-05	1.761e-05	7.04399e-05	3.52199e-05	0	0	3.52199e-05
k__Bacteria; p__Proteobacteria; c__Alphaproteobacteria; o__Micavibrionales; f__Micavibrionaceae; g__; s__	OTU2173	0	0	0	0	0	0	0	0	0	0	0	0
k__Bacteria; p__Proteobacteria; c__Alphaproteobacteria; o__Sphingomonadales; f__Sphingomonadaceae; g__; s__	OTU2174	0	0	0	0	0	0	0	0	0	0	0	0
k__Bacteria; p__Proteobacteria; c__Alphaproteobacteria; o__; f__; g__; s__	OTU2175	0	0	0	5.28299e-05	8.80499e-05	0.00012327	0	3.52199e-05	1.761e-05	1.761e-05	0	3.52199e-05
k__Bacteria; p__Proteobacteria; c__Alphaproteobacteria; o__Rhizobiales; f__Hyphomicrobiaceae; g__Filomicrobium; s__	OTU2176	0	0	0	1.761e-05	0	0	0	0	0	0	0	0
k__Bacteria; p__Proteobacteria; c__Alphaproteobacteria; o__Rhizobiales; f__Rhizobiales Incertae Sedis; g__Bauldia; s__	OTU2177	0.00028176	8.80499e-05	0.00015849	0.00139119	0.00149685	0.00126792	0.000352199	0.000651569	0.000352199	0.00033459	0.000387419	0.000827669
k__Bacteria; p__Proteobacteria; c__Alphaproteobacteria; o__Rhizobiales; f__Xanthobacteraceae; g__Bradyrhizobium	OTU2178	5.28299e-05	3.52199e-05	1.761e-05	0.00012327	0.00015849	7.04399e-05	0.0001761	8.80499e-05	5.28299e-05	1.761e-05	0.00012327	7.04399e-05
k__Bacteria; p__Proteobacteria; c__Alphaproteobacteria; o__Rhizobiales; f__D05-2; g__; s__	OTU2179	0	0	0	0	1.761e-05	0	0	0	0	0	0	0
k__Bacteria; p__Proteobacteria; c__Gammaproteobacteria; o__Xanthomonadales; f__Xanthomonadaceae; g__Pseudoxanthomonas	OTU218	0.0169056	0.0182439	0.0191597	0.0142641	0.0123798	0.0153207	0.00369809	0.00505406	0.00447293	0.00746663	0.0082943	0.0072377
k__Bacteria; p__Proteobacteria; c__Alphaproteobacteria; o__Elsterales; f__; g__; s__	OTU2180	8.80499e-05	5.28299e-05	1.761e-05	0.000669179	0.000686789	0.000739619	0.00021132	0.0001761	0.00029937	0.000369809	0.00031698	0.00033459
k__Bacteria; p__Proteobacteria; c__Alphaproteobacteria; o__Parvibaculales; f__Parvibaculaceae; g__Parvibaculum; s__	OTU2181	0	0	0	0	0	0	0	0	0	0	0	0
k__Bacteria; p__Planctomycetes; c__Phycisphaerae; o__Tepidisphaerales; f__WD2101 soil group; g__; s__	OTU2182	0	0	0	0	3.52199e-05	0	0	1.761e-05	1.761e-05	1.761e-05	1.761e-05	1.761e-05
k__Bacteria; p__Planctomycetes; c__Phycisphaerae; o__Tepidisphaerales; f__WD2101 soil group; g__; s__	OTU2183	0	0	1.761e-05	1.761e-05	1.761e-05	1.761e-05	1.761e-05	5.28299e-05	1.761e-05	0	0	5.28299e-05
k__Bacteria; p__Proteobacteria; c__Alphaproteobacteria; o__Sphingomonadales; f__Sphingomonadaceae; g__Sphingomonas; s__	OTU2184	0.00012327	3.52199e-05	3.52199e-05	1.761e-05	0.00010566	0.000827669	1.761e-05	3.52199e-05	3.52199e-05	3.52199e-05	8.80499e-05	1.761e-05
k__Bacteria; p__Proteobacteria; c__Alphaproteobacteria; o__Rhizobiales; f__Rhizobiaceae; g__Pseudaminobacter	OTU2185	1.761e-05	1.761e-05	3.52199e-05	0	0	3.52199e-05	1.761e-05	0	0	0	3.52199e-05	1.761e-05
k__Bacteria; p__Proteobacteria; c__Alphaproteobacteria; o__Rhodobacterales; f__Rhodobacteraceae; g__Silicimonas; s__	OTU2186	0	0	0	0	1.761e-05	1.761e-05	1.761e-05	1.761e-05	1.761e-05	0	1.761e-05	1.761e-05
k__Bacteria; p__Proteobacteria; c__Alphaproteobacteria; o__Micavibrionales; f__; g__; s__	OTU2187	0	0	0	5.28299e-05	0	0	0	3.52199e-05	0	1.761e-05	0	0
k__Bacteria; p__Proteobacteria; c__Alphaproteobacteria; o__Rickettsiales; f__SM2D12; g__; s__	OTU2188	0	0	0	0	0	0	0	0	0	0	0	0
k__Bacteria; p__Proteobacteria; c__Alphaproteobacteria; o__Sphingomonadales; f__Sphingomonadaceae; g__Sphingomonas; s__	OTU2189	1.761e-05	0	5.28299e-05	0.00014088	0.00015849	0.00012327	0.00010566	8.80499e-05	7.04399e-05	7.04399e-05	5.28299e-05	3.52199e-05
k__Bacteria; p__Proteobacteria; c__Gammaproteobacteria; o__Cellvibrionales; f__Cellvibrionaceae; g__Cellvibrio; s__	OTU219	8.80499e-05	0.00012327	7.04399e-05	0	3.52199e-05	3.52199e-05	1.761e-05	0	0	3.52199e-05	3.52199e-05	0
k__Bacteria; p__Proteobacteria; c__Alphaproteobacteria; o__Sphingomonadales; f__Sphingomonadaceae; g__Sphingomonas; s__	OTU2190	0.00028176	0.00021132	0.00022893	0.00107421	0.00125031	0.000774839	0.00137358	0.000845279	0.000457859	0.000545909	0.000545909	0.000581129
k__Bacteria; p__Proteobacteria; c__Alphaproteobacteria; o__Sphingomonadales; f__Sphingomonadaceae; g__Sphingomonas	OTU2191	1.761e-05	1.761e-05	1.761e-05	0.00010566	0.00012327	8.80499e-05	0.00014088	5.28299e-05	5.28299e-05	3.52199e-05	3.52199e-05	1.761e-05
k__Bacteria; p__Proteobacteria; c__Alphaproteobacteria; o__Rhizobiales; f__Rhizobiaceae; g__Allorhizobium-Neorhizobium-Pararhizobium-Rhizobium	OTU2192	3.52199e-05	3.52199e-05	1.761e-05	0.00026415	0.0001761	8.80499e-05	0.00014088	0.00015849	0.00019371	1.761e-05	7.04399e-05	3.52199e-05
k__Bacteria; p__Proteobacteria; c__Alphaproteobacteria; o__Rhodobacterales; f__Rhodobacteraceae; g__; s__	OTU2193	0	1.761e-05	0	5.28299e-05	0	1.761e-05	1.761e-05	0	0	1.761e-05	3.52199e-05	0
k__Bacteria; p__Acidobacteria; c__Blastocatellia (Subgroup 4); o__Blastocatellales; f__Blastocatellaceae; g__; s__	OTU2194	0	5.28299e-05	1.761e-05	8.80499e-05	0	1.761e-05	7.04399e-05	0	0	0	5.28299e-05	3.52199e-05
k__Bacteria; p__Proteobacteria; c__Alphaproteobacteria; o__Acetobacterales; f__Acetobacteraceae; g__Roseomonas; s__	OTU2195	1.761e-05	1.761e-05	0	0	0	1.761e-05	1.761e-05	0	1.761e-05	0	1.761e-05	3.52199e-05
k__Bacteria; p__Chloroflexi; c__TK10; o__; f__; g__; s__	OTU2196	0	0	0	0	0	0	0	0	0	0	0	0
k__Bacteria; p__Proteobacteria; c__Alphaproteobacteria; o__Sphingomonadales; f__Sphingomonadaceae	OTU2197	1.761e-05	5.28299e-05	1.761e-05	0.00022893	0.00014088	0.00014088	1.761e-05	8.80499e-05	3.52199e-05	0.00014088	7.04399e-05	5.28299e-05
k__Bacteria; p__Proteobacteria; c__Alphaproteobacteria; o__Micropepsales; f__Micropepsaceae; g__; s__	OTU2198	0	0	0	0	0	1.761e-05	0	0	0	0	0	0
k__Bacteria; p__Planctomycetes; c__Phycisphaerae; o__Tepidisphaerales; f__WD2101 soil group; g__; s__	OTU2199	0	0	0	0.000352199	0.00015849	0.00015849	0	0	0	0	1.761e-05	0
k__Bacteria; p__Gemmatimonadetes; c__S0134 terrestrial group; o__; f__; g__; s__	OTU22	0	0	1.761e-05	0.00010566	0.00028176	0.00024654	0	5.28299e-05	0.00015849	8.80499e-05	5.28299e-05	3.52199e-05
k__Bacteria; p__Proteobacteria; c__Gammaproteobacteria; o__Xanthomonadales; f__Xanthomonadaceae; g__Pseudoxanthomonas	OTU220	0.0103371	0.0103194	0.00998486	0.00327546	0.0029937	0.00383897	0.00269433	0.0031698	0.00324024	0.00607544	0.0063572	0.00551192
k__Bacteria; p__Proteobacteria; c__Alphaproteobacteria; o__Sphingomonadales; f__Sphingomonadaceae; g__Novosphingobium; s__	OTU2200	0	0	0	1.761e-05	3.52199e-05	0	1.761e-05	0	0	0	0	0
k__Bacteria; p__Proteobacteria; c__Alphaproteobacteria; o__Rhizobiales; f__Xanthobacteraceae; g__Azorhizobium	OTU2201	0	0	0	0	0	0	0	0	0	0	0	0
k__Bacteria; p__Proteobacteria; c__Alphaproteobacteria; o__Rhodospirillales; f__Magnetospirillaceae; g__; s__	OTU2202	0	0	0	0	0	0	0	0	0	0	0	0
k__Bacteria; p__Planctomycetes; c__Phycisphaerae; o__Tepidisphaerales; f__WD2101 soil group; g__; s__	OTU2203	0	0	0	7.04399e-05	1.761e-05	0	3.52199e-05	1.761e-05	1.761e-05	1.761e-05	0	1.761e-05
k__Bacteria; p__Proteobacteria; c__Alphaproteobacteria; o__Acetobacterales; f__Acetobacteraceae; g__; s__	OTU2204	0	0	0	0	0	5.28299e-05	0	0	0	1.761e-05	0	1.761e-05
k__Bacteria; p__Proteobacteria; c__Alphaproteobacteria; o__Paracaedibacterales; f__Paracaedibacteraceae; g__Candidatus Paracaedibacter; s__	OTU2205	0	1.761e-05	0	1.761e-05	0	1.761e-05	0	0	0	0	0	1.761e-05
k__Bacteria; p__Proteobacteria; c__Alphaproteobacteria; o__Acetobacterales; f__Acetobacterales Incertae Sedis; g__; s__	OTU2206	8.80499e-05	0	0	0.00014088	3.52199e-05	7.04399e-05	0	1.761e-05	0	1.761e-05	1.761e-05	3.52199e-05
k__Bacteria; p__Patescibacteria; c__Saccharimonadia; o__Saccharimonadales; f__; g__; s__	OTU2207	3.52199e-05	0	0	0	0	3.52199e-05	0	1.761e-05	0	1.761e-05	1.761e-05	1.761e-05
k__Bacteria; p__Planctomycetes; c__Phycisphaerae; o__Tepidisphaerales; f__WD2101 soil group; g__; s__	OTU2208	0	0	0	1.761e-05	3.52199e-05	0	0	0	1.761e-05	0	0	0
k__Bacteria; p__Proteobacteria; c__Alphaproteobacteria; o__Sphingomonadales; f__Sphingomonadaceae; g__; s__	OTU2209	1.761e-05	8.80499e-05	7.04399e-05	0.00010566	0.00019371	0.00010566	0.000352199	0.00015849	3.52199e-05	3.52199e-05	7.04399e-05	7.04399e-05
k__Bacteria; p__Proteobacteria; c__Gammaproteobacteria; o__Betaproteobacteriales; f__Methylophilaceae; g__Methylotenera; s__	OTU221	0.0022893	0.00278238	0.00227169	0.00577607	0.00639242	0.00716726	0.00114465	0.00142641	0.00133836	0.00399746	0.00375092	0.00419117
k__Bacteria; p__Proteobacteria; c__Alphaproteobacteria; o__Rhodospirillales; f__Magnetospiraceae; g__; s__	OTU2210	0	0	1.761e-05	8.80499e-05	0	0.00010566	3.52199e-05	1.761e-05	7.04399e-05	3.52199e-05	1.761e-05	3.52199e-05
k__Bacteria; p__Proteobacteria; c__Alphaproteobacteria; o__Reyranellales; f__Reyranellaceae; g__Reyranella; s__	OTU2211	0	0	0	0	0	3.52199e-05	0	0	0	0	0	0
k__Bacteria; p__Proteobacteria; c__Alphaproteobacteria; o__Rhizobiales; f__; g__; s__	OTU2212	5.28299e-05	5.28299e-05	3.52199e-05	0.00015849	0.00015849	0.00022893	0.00019371	0.00010566	0.00015849	0.00026415	0.00015849	0.000352199
k__Bacteria; p__Proteobacteria; c__Alphaproteobacteria; o__Azospirillales; f__Azospirillales Incertae Sedis; g__Stella; s__	OTU2213	0	0	0	7.04399e-05	3.52199e-05	7.04399e-05	1.761e-05	0	0	1.761e-05	1.761e-05	0
k__Bacteria; p__Proteobacteria; c__Alphaproteobacteria; o__Tistrellales; f__Geminicoccaceae; g__Candidatus Alysiosphaera; s__	OTU2214	0	0	0	1.761e-05	0	0	0	0	0	0	0	0
k__Bacteria; p__Proteobacteria; c__Alphaproteobacteria; o__Rickettsiales; f__SM2D12; g__; s__	OTU2215	0	0	0	0	0	0	0	0	0	0	0	0
k__Bacteria; p__Proteobacteria; c__Alphaproteobacteria; o__Rhizobiales; f__Xanthobacteraceae; g__Pseudolabrys; s__	OTU2216	5.28299e-05	0	0	0	0	3.52199e-05	1.761e-05	1.761e-05	0	3.52199e-05	3.52199e-05	0
k__Bacteria; p__Proteobacteria; c__Alphaproteobacteria; o__Rhizobiales; f__Beijerinckiaceae; g__; s__	OTU2217	0	0	0	0	1.761e-05	0	1.761e-05	0	1.761e-05	0	0	0
k__Bacteria; p__Proteobacteria; c__Alphaproteobacteria; o__Rhizobiales; f__Beijerinckiaceae; g__Microvirga; s__	OTU2218	5.28299e-05	1.761e-05	0	1.761e-05	3.52199e-05	8.80499e-05	0.00010566	5.28299e-05	3.52199e-05	3.52199e-05	5.28299e-05	8.80499e-05
k__Bacteria; p__Proteobacteria; c__Alphaproteobacteria; o__Rickettsiales; f__Rickettsiaceae; g__; s__	OTU2219	0	0	0	1.761e-05	0	0	0	0	0	0	0	0
k__Bacteria; p__Proteobacteria; c__Gammaproteobacteria; o__Xanthomonadales; f__Xanthomonadaceae; g__Stenotrophomonas; s__Stenotrophomonas maltophilia	OTU222	0.0010566	0.000739619	0.000950939	0.00022893	0.00028176	0.00026415	0.00128553	0.00186666	0.00183144	0.00022893	0.00028176	0.00015849
k__Bacteria; p__Planctomycetes; c__Phycisphaerae; o__Tepidisphaerales; f__WD2101 soil group; g__; s__	OTU2220	0	0	1.761e-05	3.52199e-05	1.761e-05	0	0	1.761e-05	0	0	0	0
k__Bacteria; p__Proteobacteria; c__Alphaproteobacteria; o__Dongiales; f__Dongiaceae; g__Dongia; s__	OTU2221	0.000545909	0.00028176	0.000352199	0.00147924	0.00172578	0.00128553	0.0022893	0.001761	0.000986159	0.000633959	0.000722009	0.0014088
k__Bacteria; p__Planctomycetes; c__Phycisphaerae; o__Phycisphaerales; f__Phycisphaeraceae; g__SM1A02; s__	OTU2222	1.761e-05	1.761e-05	7.04399e-05	7.04399e-05	8.80499e-05	0.00014088	1.761e-05	7.04399e-05	3.52199e-05	5.28299e-05	1.761e-05	0.00010566
k__Bacteria; p__Proteobacteria; c__Alphaproteobacteria; o__Caulobacterales; f__Hyphomonadaceae; g__SWB02; s__	OTU2223	5.28299e-05	8.80499e-05	1.761e-05	0.00033459	0.000352199	0.000369809	5.28299e-05	0.0001761	5.28299e-05	0.00019371	7.04399e-05	0.00014088
k__Bacteria; p__Proteobacteria; c__Alphaproteobacteria; o__Rhizobiales; f__Rhizobiales Incertae Sedis; g__Bauldia; s__	OTU2224	3.52199e-05	0	0	3.52199e-05	0	0	0	1.761e-05	0	0	0	1.761e-05
k__Bacteria; p__Proteobacteria; c__Alphaproteobacteria; o__Rhodobacterales; f__Rhodobacteraceae; g__Falsirhodobacter; s__	OTU2225	0	0	1.761e-05	0.00010566	0.00010566	5.28299e-05	7.04399e-05	3.52199e-05	3.52199e-05	0	3.52199e-05	3.52199e-05
k__Bacteria; p__Proteobacteria; c__Alphaproteobacteria; o__Rhizobiales; f__Hyphomicrobiaceae; g__; s__	OTU2226	0	1.761e-05	3.52199e-05	0	0	0	5.28299e-05	1.761e-05	0	1.761e-05	0	0
k__Bacteria; p__Proteobacteria; c__Alphaproteobacteria; o__Rhizobiales; f__Xanthobacteraceae; g__Bradyrhizobium	OTU2227	0.000422639	0.00024654	0.0001761	0.00024654	0.00031698	0.00028176	0.00019371	7.04399e-05	8.80499e-05	8.80499e-05	3.52199e-05	0.00010566
k__Bacteria; p__Proteobacteria; c__Gammaproteobacteria; o__Tenderiales; f__Tenderiaceae; g__Candidatus Tenderia; s__	OTU2228	3.52199e-05	1.761e-05	3.52199e-05	8.80499e-05	5.28299e-05	3.52199e-05	0	1.761e-05	3.52199e-05	5.28299e-05	3.52199e-05	1.761e-05
k__Bacteria; p__Planctomycetes; c__Phycisphaerae; o__Tepidisphaerales; f__WD2101 soil group; g__; s__	OTU2229	1.761e-05	0	0	8.80499e-05	0.00012327	0	7.04399e-05	1.761e-05	3.52199e-05	3.52199e-05	3.52199e-05	5.28299e-05
k__Bacteria; p__Proteobacteria; c__Gammaproteobacteria; o__Pseudomonadales; f__Pseudomonadaceae; g__Pseudomonas	OTU223	0.0378262	0.0379847	0.0395344	0.0145106	0.0166238	0.0188603	0.0514211	0.0501532	0.0534287	0.0299193	0.0281231	0.0217131
k__Bacteria; p__Chloroflexi; c__Chloroflexia; o__Chloroflexales; f__Roseiflexaceae; g__; s__	OTU2230	1.761e-05	1.761e-05	3.52199e-05	3.52199e-05	3.52199e-05	0.00015849	5.28299e-05	0.00021132	1.761e-05	7.04399e-05	0.00012327	0.00010566
k__Bacteria; p__Proteobacteria; c__Alphaproteobacteria; o__Rhizobiales; f__Beijerinckiaceae	OTU2231	0	0	0	0	0	0	0	0	0	0	0	0
k__Bacteria; p__Proteobacteria; c__Alphaproteobacteria; o__Rhizobiales; f__Rhizobiales Incertae Sedis; g__Bauldia; s__	OTU2232	8.80499e-05	5.28299e-05	0	0.00010566	8.80499e-05	0.0001761	0.00010566	0.00010566	3.52199e-05	0.00021132	0.00010566	0.00024654
k__Bacteria; p__Planctomycetes; c__Phycisphaerae; o__Phycisphaerales; f__Phycisphaeraceae; g__SM1A02; s__	OTU2233	0	1.761e-05	0	0	1.761e-05	1.761e-05	0	0	3.52199e-05	1.761e-05	0	0
k__Bacteria; p__Proteobacteria; c__Alphaproteobacteria; o__Elsterales; f__; g__; s__	OTU2234	0	0	1.761e-05	0.0001761	0.0001761	0.00012327	0.00014088	8.80499e-05	3.52199e-05	0.00019371	0.00012327	0.00010566
k__Bacteria; p__Acidobacteria; c__Acidobacteriia; o__Solibacterales; f__Solibacteraceae (Subgroup 3); g__Candidatus Solibacter; s__	OTU2235	0	0	0	5.28299e-05	7.04399e-05	0.000352199	0	0	0	0	0	0
k__Bacteria; p__Proteobacteria; c__Alphaproteobacteria; o__Rhizobiales; f__Xanthobacteraceae; g__Pseudolabrys; s__	OTU2236	0	0	0	0	5.28299e-05	1.761e-05	3.52199e-05	1.761e-05	1.761e-05	1.761e-05	5.28299e-05	1.761e-05
k__Bacteria; p__Proteobacteria; c__Alphaproteobacteria; o__Puniceispirillales; f__Puniceispirillales Incertae Sedis; g__Constrictibacter; s__	OTU2237	0	0	0	0	0	0	0	1.761e-05	1.761e-05	0	0	0
k__Bacteria; p__Proteobacteria; c__Alphaproteobacteria; o__Rhizobiales; f__Rhizobiaceae; g__Mesorhizobium	OTU2238	0	0	0	0	0	0	0	0	0	0	0	0
k__Bacteria; p__Patescibacteria; c__Saccharimonadia; o__Saccharimonadales; f__; g__; s__	OTU2239	0	0	0	1.761e-05	0	1.761e-05	0	0	0	0	0	0
k__Bacteria; p__Proteobacteria; c__Gammaproteobacteria; o__Enterobacteriales; f__Enterobacteriaceae; g__Serratia; s__Serratia plymuthica	OTU224	0.00033459	0.000369809	0.000704399	0.00021132	0.000387419	0.00021132	0.00994964	0.011605	0.00991442	0.0001761	0.00010566	0.00014088
Unassigned	OTU2240	0	0	0	1.761e-05	0	0	0	0	0	0	0	0
k__Bacteria; p__Proteobacteria; c__Alphaproteobacteria; o__Rhizobiales	OTU2241	1.761e-05	0	0	1.761e-05	0	0	0	0	0	0	1.761e-05	0
k__Bacteria; p__Chloroflexi; c__KD4-96; o__; f__; g__; s__	OTU2242	0.00024654	0.00015849	0.00010566	0.000933329	0.000510689	0.000581129	0.000475469	0.00019371	0.00024654	0.000369809	0.000510689	0.000369809
k__Bacteria; p__Chloroflexi; c__KD4-96; o__; f__; g__; s__	OTU2243	5.28299e-05	5.28299e-05	5.28299e-05	0.000422639	0.00015849	0.00014088	0.00022893	5.28299e-05	7.04399e-05	0.0001761	0.00015849	0.00019371
k__Bacteria; p__Proteobacteria; c__Alphaproteobacteria; o__; f__; g__; s__	OTU2244	1.761e-05	0	0	0.000510689	0.00029937	0.00024654	0.00010566	0.00010566	1.761e-05	0.00012327	0.00012327	0.00012327
k__Bacteria; p__Chloroflexi; c__Chloroflexia; o__Chloroflexales; f__Herpetosiphonaceae; g__Herpetosiphon; s__	OTU2245	0.00021132	0.00014088	0.00019371	0.000528299	0.00033459	0.000405029	0.00010566	0.00015849	0.00010566	0.00024654	0.000369809	0.00019371
k__Bacteria; p__Proteobacteria; c__Alphaproteobacteria; o__Caulobacterales; f__Parvularculaceae; g__Amphiplicatus; s__	OTU2246	0	1.761e-05	1.761e-05	8.80499e-05	7.04399e-05	5.28299e-05	1.761e-05	0	3.52199e-05	3.52199e-05	5.28299e-05	5.28299e-05
k__Bacteria; p__Proteobacteria; c__Alphaproteobacteria; o__Sphingomonadales; f__Sphingomonadaceae; g__Sphingomonas; s__	OTU2247	5.28299e-05	0.00010566	0.00012327	0.000493079	0.000528299	0.00026415	0.00026415	0.00024654	8.80499e-05	5.28299e-05	0.00010566	0.00019371
k__Bacteria; p__Proteobacteria; c__Alphaproteobacteria; o__Elsterales; f__; g__; s__	OTU2248	3.52199e-05	0	1.761e-05	0.00010566	0.00010566	7.04399e-05	5.28299e-05	3.52199e-05	7.04399e-05	0.00010566	8.80499e-05	5.28299e-05
k__Bacteria; p__Patescibacteria; c__Berkelbacteria; o__; f__; g__; s__	OTU2249	0	0	0	1.761e-05	0	3.52199e-05	0	0	0	0	0	0
k__Bacteria; p__Firmicutes; c__Bacilli; o__Bacillales; f__Bacillaceae; g__Bacillus; s__	OTU225	0.00202515	0.00204276	0.00149685	0.00237735	0.00350438	0.00315219	0.00288804	0.00324024	0.00322263	0.00329307	0.00401507	0.00399746
k__Bacteria; p__Actinobacteria; c__Acidimicrobiia; o__Actinomarinales; f__; g__; s__	OTU2250	5.28299e-05	0.00012327	3.52199e-05	8.80499e-05	7.04399e-05	3.52199e-05	0.00014088	7.04399e-05	7.04399e-05	1.761e-05	0.00010566	0.00019371
k__Bacteria; p__Proteobacteria; c__Alphaproteobacteria; o__Tistrellales; f__Geminicoccaceae; g__; s__	OTU2251	1.761e-05	1.761e-05	0	7.04399e-05	3.52199e-05	3.52199e-05	0	0	1.761e-05	5.28299e-05	3.52199e-05	1.761e-05
k__Bacteria; p__Proteobacteria; c__Alphaproteobacteria; o__Thalassobaculales; f__; g__; s__	OTU2252	3.52199e-05	0	0	7.04399e-05	3.52199e-05	1.761e-05	0	0	0	0	1.761e-05	0
k__Bacteria; p__Proteobacteria; c__Alphaproteobacteria; o__Rhizobiales; f__Xanthobacteraceae; g__Rhodopseudomonas	OTU2253	7.04399e-05	1.761e-05	1.761e-05	0.00015849	7.04399e-05	0.00010566	0.00012327	0.00010566	1.761e-05	1.761e-05	1.761e-05	7.04399e-05
k__Bacteria; p__Proteobacteria; c__Alphaproteobacteria; o__Azospirillales; f__Azospirillaceae; g__Skermanella; s__	OTU2254	0	0	0	0.0001761	5.28299e-05	0.00010566	3.52199e-05	5.28299e-05	1.761e-05	3.52199e-05	0	3.52199e-05
k__Bacteria; p__Proteobacteria; c__Alphaproteobacteria; o__Rhizobiales	OTU2255	0	0	0	3.52199e-05	0	0	0	0	0	0	0	0
k__Bacteria; p__Acidobacteria; c__Blastocatellia (Subgroup 4); o__Blastocatellales; f__Blastocatellaceae; g__Stenotrophobacter; s__	OTU2256	1.761e-05	7.04399e-05	5.28299e-05	0.00031698	0.000422639	0.00019371	0.00019371	0.00028176	0.00022893	0.00022893	0.00029937	0.00019371
k__Bacteria; p__Proteobacteria; c__Alphaproteobacteria; o__Sphingomonadales; f__Sphingomonadaceae	OTU2257	0	0	0	0.0001761	0.00010566	7.04399e-05	5.28299e-05	0	1.761e-05	5.28299e-05	1.761e-05	0
k__Bacteria; p__Proteobacteria; c__Alphaproteobacteria; o__Rhodospirillales; f__; g__; s__	OTU2258	1.761e-05	0	0	0.00010566	7.04399e-05	0.00010566	0	0	0	0	1.761e-05	0
k__Bacteria; p__Chloroflexi; c__TK10; o__; f__; g__; s__	OTU2259	1.761e-05	0	0	0.00010566	3.52199e-05	3.52199e-05	3.52199e-05	1.761e-05	5.28299e-05	1.761e-05	1.761e-05	1.761e-05
k__Bacteria; p__Verrucomicrobia; c__Verrucomicrobiae; o__Verrucomicrobiales; f__Rubritaleaceae; g__Luteolibacter; s__	OTU226	0.000387419	0.000440249	0.000475469	0.00163773	0.00172578	0.00117987	0.000440249	0.00022893	0.0001761	0.000774839	0.00102138	0.000669179
k__Bacteria; p__Chloroflexi; c__Chloroflexia; o__Kallotenuales; f__AKIW781; g__; s__	OTU2260	0	0	0	8.80499e-05	1.761e-05	0	0	0	0	0	0	1.761e-05
k__Bacteria; p__WPS-2; c__; o__; f__; g__; s__	OTU2261	0	0	0	0.00012327	5.28299e-05	5.28299e-05	0	0	0	0	0	0
k__Bacteria; p__Proteobacteria; c__Alphaproteobacteria; o__Rhodospirillales; f__; g__; s__	OTU2262	1.761e-05	1.761e-05	0	0.00010566	0.0001761	0.00024654	1.761e-05	7.04399e-05	7.04399e-05	3.52199e-05	5.28299e-05	5.28299e-05
k__Bacteria; p__Planctomycetes; c__Phycisphaerae; o__Tepidisphaerales; f__WD2101 soil group; g__; s__	OTU2263	0	0	0	3.52199e-05	0	0	0	0	0	0	0	0
k__Bacteria; p__Proteobacteria; c__Alphaproteobacteria; o__Caulobacterales; f__Caulobacteraceae; g__Asticcacaulis; s__	OTU2264	0	0	0	3.52199e-05	0	0	0	0	0	0	0	0
k__Bacteria; p__Proteobacteria; c__Alphaproteobacteria; o__Elsterales; f__; g__; s__	OTU2265	0	0	1.761e-05	8.80499e-05	7.04399e-05	3.52199e-05	3.52199e-05	3.52199e-05	3.52199e-05	1.761e-05	0	0
k__Bacteria; p__Patescibacteria; c__Berkelbacteria; o__; f__; g__; s__	OTU2266	0	0	1.761e-05	5.28299e-05	0	0	0	0	5.28299e-05	5.28299e-05	3.52199e-05	0
k__Bacteria; p__Proteobacteria; c__Alphaproteobacteria; o__Rhizobiales; f__A0839; g__; s__	OTU2267	1.761e-05	0	0	7.04399e-05	8.80499e-05	5.28299e-05	0	3.52199e-05	0	3.52199e-05	1.761e-05	1.761e-05
k__Bacteria; p__Proteobacteria; c__Alphaproteobacteria; o__Elsterales; f__; g__; s__	OTU2268	0	0	0	5.28299e-05	1.761e-05	3.52199e-05	0	0	0	0	0	0
k__Bacteria; p__Proteobacteria; c__Alphaproteobacteria; o__Rhodospirillales; f__; g__; s__	OTU2269	1.761e-05	0	0	7.04399e-05	3.52199e-05	7.04399e-05	3.52199e-05	3.52199e-05	0	3.52199e-05	1.761e-05	5.28299e-05
k__Bacteria; p__Proteobacteria; c__Gammaproteobacteria; o__Xanthomonadales; f__Xanthomonadaceae; g__Lysobacter; s__	OTU227	0.00861128	0.00959744	0.00697355	0.00350438	0.00251823	0.00272955	0.00250062	0.00257106	0.00369809	0.00232452	0.00218364	0.00197232
k__Bacteria; p__Proteobacteria; c__Alphaproteobacteria; o__Elsterales; f__; g__; s__	OTU2270	0	1.761e-05	1.761e-05	0.00031698	0.00028176	0.00021132	8.80499e-05	0.00012327	7.04399e-05	5.28299e-05	3.52199e-05	8.80499e-05
k__Bacteria; p__Proteobacteria; c__Alphaproteobacteria; o__Caulobacterales; f__Caulobacteraceae; g__Phenylobacterium; s__	OTU2271	0	0	0	1.761e-05	0	0	1.761e-05	0	0	0	0	0
k__Bacteria; p__Proteobacteria; c__Alphaproteobacteria; o__Kordiimonadales; f__Kordiimonadaceae; g__Kordiimonas; s__	OTU2272	0	0	0	5.28299e-05	0	0	0	0	0	0	0	0
k__Bacteria; p__Planctomycetes; c__Phycisphaerae; o__Tepidisphaerales; f__WD2101 soil group; g__; s__	OTU2273	0	0	1.761e-05	0.00033459	0.00021132	0.00014088	5.28299e-05	8.80499e-05	5.28299e-05	3.52199e-05	0.00014088	7.04399e-05
k__Bacteria; p__Firmicutes; c__Clostridia; o__Clostridiales; f__Christensenellaceae; g__Christensenellaceae R-7 group; s__	OTU2274	3.52199e-05	0	1.761e-05	5.28299e-05	0	0.00021132	1.761e-05	1.761e-05	0	0	0	1.761e-05
k__Bacteria; p__Proteobacteria; c__Alphaproteobacteria; o__Rhizobiales; f__Rhizobiales Incertae Sedis; g__Bauldia; s__	OTU2275	1.761e-05	0	1.761e-05	0.000369809	0.000633959	0.00031698	0	0	0	3.52199e-05	1.761e-05	3.52199e-05
k__Bacteria; p__Chloroflexi; c__TK10; o__; f__; g__; s__	OTU2276	1.761e-05	7.04399e-05	3.52199e-05	7.04399e-05	0.00014088	1.761e-05	8.80499e-05	0.00014088	7.04399e-05	0.00010566	0.00010566	0.00010566
k__Bacteria; p__Proteobacteria; c__Alphaproteobacteria; o__Rickettsiales; f__SM2D12; g__; s__	OTU2277	0	0	0	8.80499e-05	0	7.04399e-05	0	0	0	0	1.761e-05	1.761e-05
k__Bacteria; p__Proteobacteria; c__Alphaproteobacteria; o__Rickettsiales; f__SM2D12; g__; s__	OTU2278	0	0	0	5.28299e-05	0	0	0	3.52199e-05	0	0	0	1.761e-05
k__Bacteria; p__Planctomycetes; c__Phycisphaerae; o__Tepidisphaerales; f__WD2101 soil group; g__; s__	OTU2279	0	0	0	5.28299e-05	0.00014088	3.52199e-05	3.52199e-05	3.52199e-05	1.761e-05	0	0	1.761e-05
k__Bacteria; p__Proteobacteria; c__Gammaproteobacteria; o__Xanthomonadales; f__Rhodanobacteraceae; g__Rhodanobacter; s__	OTU228	0.0001761	0.0001761	8.80499e-05	0.00015849	0.00024654	0.00015849	0.00022893	0.00024654	0.00012327	0.00014088	7.04399e-05	0.000387419
k__Bacteria; p__Proteobacteria; c__Alphaproteobacteria; o__Acetobacterales; f__Acetobacteraceae; g__; s__	OTU2280	0	0	0	1.761e-05	5.28299e-05	3.52199e-05	1.761e-05	0	1.761e-05	0	0	0
k__Bacteria; p__Proteobacteria; c__Alphaproteobacteria; o__Rhizobiales; f__Rhizobiaceae	OTU2281	0	1.761e-05	0	0	3.52199e-05	0	0	0	0	0	0	0
k__Bacteria; p__Proteobacteria; c__Alphaproteobacteria; o__Rickettsiales; f__SM2D12; g__; s__	OTU2282	0	0	0	1.761e-05	3.52199e-05	0	1.761e-05	0	0	0	1.761e-05	0
k__Bacteria; p__Acidobacteria; c__Acidobacteriia; o__Solibacterales; f__Solibacteraceae (Subgroup 3); g__PAUC26f; s__	OTU2283	1.761e-05	7.04399e-05	3.52199e-05	0.00012327	0.00012327	0.0001761	0.00012327	1.761e-05	7.04399e-05	7.04399e-05	7.04399e-05	0.00010566
k__Bacteria; p__Chloroflexi; c__TK10; o__; f__; g__; s__	OTU2284	3.52199e-05	1.761e-05	0	5.28299e-05	5.28299e-05	0.00014088	0.00012327	1.761e-05	0.00012327	1.761e-05	5.28299e-05	3.52199e-05
k__Bacteria; p__WPS-2; c__; o__; f__; g__; s__	OTU2285	0	0	0	5.28299e-05	0.00012327	0.00012327	0	0	0	0	0	0
Unassigned	OTU2286	0	0	0	1.761e-05	7.04399e-05	3.52199e-05	0	0	0	0	0	1.761e-05
k__Bacteria; p__Proteobacteria; c__Alphaproteobacteria; o__Acetobacterales; f__Acetobacteraceae; g__; s__	OTU2287	0	1.761e-05	0	3.52199e-05	5.28299e-05	3.52199e-05	1.761e-05	0	1.761e-05	1.761e-05	0	0
k__Bacteria; p__Proteobacteria; c__Alphaproteobacteria; o__Rhizobiales; f__Rhizobiales Incertae Sedis; g__Bauldia; s__	OTU2288	3.52199e-05	1.761e-05	1.761e-05	0.000387419	0.000845279	0.000633959	5.28299e-05	1.761e-05	3.52199e-05	5.28299e-05	0.00010566	0
k__Bacteria; p__Proteobacteria; c__Alphaproteobacteria; o__Micavibrionales; f__; g__; s__	OTU2289	0	1.761e-05	0	0.00015849	0.00014088	0.00012327	1.761e-05	1.761e-05	5.28299e-05	8.80499e-05	1.761e-05	1.761e-05
k__Bacteria; p__Proteobacteria; c__Gammaproteobacteria; o__Betaproteobacteriales; f__Burkholderiaceae; g__Rhizobacter	OTU229	0.000898109	0.00153207	0.00125031	0.00162012	0.00165534	0.00188427	0.0015849	0.00184905	0.00271194	0.00170817	0.00142641	0.00154968
k__Bacteria; p__Acidobacteria; c__Acidobacteriia; o__Solibacterales; f__Solibacteraceae (Subgroup 3); g__Bryobacter; s__	OTU2290	0	0	1.761e-05	0.00031698	0.00022893	0.0001761	1.761e-05	0.00010566	3.52199e-05	5.28299e-05	0.00014088	8.80499e-05
k__Bacteria; p__Acidobacteria; c__Acidobacteriia; o__Solibacterales; f__Solibacteraceae (Subgroup 3); g__PAUC26f; s__	OTU2291	3.52199e-05	3.52199e-05	3.52199e-05	5.28299e-05	8.80499e-05	7.04399e-05	8.80499e-05	3.52199e-05	1.761e-05	3.52199e-05	7.04399e-05	8.80499e-05
k__Bacteria; p__Proteobacteria; c__Alphaproteobacteria; o__; f__; g__; s__	OTU2292	1.761e-05	1.761e-05	0	8.80499e-05	0.00012327	0	7.04399e-05	7.04399e-05	1.761e-05	1.761e-05	1.761e-05	8.80499e-05
k__Bacteria; p__Proteobacteria; c__Alphaproteobacteria; o__Azospirillales; f__Azospirillaceae; g__; s__	OTU2293	0	0	1.761e-05	1.761e-05	0.00012327	5.28299e-05	0	3.52199e-05	0	1.761e-05	0	3.52199e-05
k__Bacteria; p__Proteobacteria; c__Alphaproteobacteria; o__; f__; g__; s__	OTU2294	0	1.761e-05	1.761e-05	8.80499e-05	0.00012327	7.04399e-05	8.80499e-05	3.52199e-05	3.52199e-05	0	5.28299e-05	5.28299e-05
k__Bacteria; p__Proteobacteria; c__Alphaproteobacteria; o__Sphingomonadales; f__Sphingomonadaceae; g__Porphyrobacter	OTU2295	3.52199e-05	0	0	7.04399e-05	0.00015849	1.761e-05	3.52199e-05	0	0	1.761e-05	1.761e-05	3.52199e-05
Unassigned	OTU2296	8.80499e-05	1.761e-05	1.761e-05	7.04399e-05	3.52199e-05	0	3.52199e-05	8.80499e-05	0	0	0	3.52199e-05
k__Bacteria; p__Planctomycetes; c__Phycisphaerae; o__Tepidisphaerales; f__WD2101 soil group; g__; s__	OTU2297	0	0	0	8.80499e-05	0.00014088	1.761e-05	1.761e-05	0	0	0	1.761e-05	0
k__Bacteria; p__Planctomycetes; c__Phycisphaerae; o__Phycisphaerales; f__Phycisphaeraceae; g__SM1A02; s__	OTU2298	0	0	0	0	0	1.761e-05	0	0	0	0	0	0
k__Bacteria; p__Planctomycetes; c__Phycisphaerae; o__Tepidisphaerales; f__WD2101 soil group; g__; s__	OTU2299	1.761e-05	0	0	7.04399e-05	1.761e-05	5.28299e-05	5.28299e-05	0	3.52199e-05	1.761e-05	1.761e-05	5.28299e-05
k__Bacteria; p__Planctomycetes; c__vadinHA49; o__; f__; g__; s__	OTU23	0	0	0	0	5.28299e-05	0.00010566	1.761e-05	0	3.52199e-05	0	1.761e-05	0
k__Bacteria; p__Proteobacteria; c__Gammaproteobacteria; o__PLTA13; f__; g__; s__	OTU230	0.00100377	0.000739619	0.000827669	0.00401507	0.00327546	0.00235974	0.00519494	0.00302892	0.00213081	0.00177861	0.00218364	0.00327546
k__Bacteria; p__Chloroflexi; c__Chloroflexia; o__Chloroflexales; f__Herpetosiphonaceae; g__Herpetosiphon; s__	OTU2300	0	0	0	0	0	5.28299e-05	0	0	0	0	0	0
k__Bacteria; p__Proteobacteria; c__Alphaproteobacteria; o__Rhizobiales; f__; g__; s__	OTU2301	0	1.761e-05	0	8.80499e-05	8.80499e-05	0.00015849	3.52199e-05	3.52199e-05	0	8.80499e-05	3.52199e-05	0.00012327
k__Bacteria; p__Proteobacteria; c__Alphaproteobacteria; o__Reyranellales; f__Reyranellaceae; g__; s__	OTU2302	8.80499e-05	7.04399e-05	7.04399e-05	0.0001761	0.00024654	0.0001761	0.00015849	0.0001761	0.00012327	1.761e-05	0.00010566	5.28299e-05
k__Bacteria; p__Acidobacteria; c__Acidobacteriia; o__Solibacterales; f__Solibacteraceae (Subgroup 3); g__Candidatus Solibacter; s__	OTU2303	0	0	0	1.761e-05	0	0.00012327	0	1.761e-05	0	0	0	0
k__Bacteria; p__Planctomycetes; c__Phycisphaerae; o__Phycisphaerales; f__Phycisphaeraceae; g__SM1A02; s__	OTU2304	0	0	0	0.0001761	0.00021132	0.00022893	0	1.761e-05	0	5.28299e-05	0	1.761e-05
k__Bacteria; p__Planctomycetes; c__Phycisphaerae; o__Tepidisphaerales; f__WD2101 soil group; g__; s__	OTU2305	1.761e-05	1.761e-05	0	0.00024654	0.00014088	8.80499e-05	0.00014088	8.80499e-05	7.04399e-05	5.28299e-05	0.0001761	0.0001761
k__Bacteria; p__Planctomycetes; c__Phycisphaerae; o__Tepidisphaerales; f__WD2101 soil group; g__; s__	OTU2306	0	0	0	0	0	3.52199e-05	0	0	0	0	0	0
k__Bacteria; p__Proteobacteria; c__Alphaproteobacteria; o__Rhodospirillales; f__Rhodospirillaceae; g__; s__	OTU2307	1.761e-05	3.52199e-05	0	0.00010566	8.80499e-05	0.00014088	3.52199e-05	5.28299e-05	5.28299e-05	1.761e-05	1.761e-05	8.80499e-05
k__Bacteria; p__Firmicutes; c__Clostridia; o__Clostridiales; f__Lachnospiraceae; g__Anaerostipes; s__	OTU2308	0	0	0	0	0	3.52199e-05	0	0	0	0	0	0
k__Bacteria; p__Proteobacteria; c__Alphaproteobacteria; o__Micropepsales; f__Micropepsaceae; g__; s__	OTU2309	0	0	3.52199e-05	5.28299e-05	0.00015849	8.80499e-05	0	0	0	0	3.52199e-05	0
k__Bacteria; p__Proteobacteria; c__Gammaproteobacteria; o__Betaproteobacteriales; f__Nitrosomonadaceae; g__MND1; s__	OTU231	0.00015849	0.00022893	0.00024654	0.00253584	0.0028176	0.00235974	0.00253584	0.000968549	0.0010566	0.000898109	0.0014088	0.0014088
Unassigned	OTU2310	0	0	0	3.52199e-05	5.28299e-05	3.52199e-05	0	3.52199e-05	0	3.52199e-05	1.761e-05	0
k__Bacteria; p__Patescibacteria; c__WWE3; o__; f__; g__; s__	OTU2311	0	0	0	1.761e-05	0	5.28299e-05	0	0	0	0	0	0
k__Bacteria; p__Planctomycetes; c__Phycisphaerae; o__CCM11a; f__; g__; s__	OTU2312	0	0	0	5.28299e-05	5.28299e-05	7.04399e-05	0	3.52199e-05	0	0	0	0
k__Bacteria; p__Chloroflexi; c__Chloroflexia; o__Chloroflexales; f__Roseiflexaceae; g__; s__	OTU2313	0	0	0	1.761e-05	3.52199e-05	3.52199e-05	0	0	0	0	0	0
k__Bacteria; p__Proteobacteria; c__Alphaproteobacteria; o__Rhizobiales; f__Rhizobiaceae	OTU2314	0.00019371	0.00021132	0.00028176	0.00028176	0.00012327	0.000352199	0.00024654	0.0001761	0.000405029	0.00028176	0.0001761	0.00029937
k__Bacteria; p__Cyanobacteria; c__Sericytochromatia; o__; f__; g__; s__	OTU2315	0	0	0	0	0	5.28299e-05	3.52199e-05	0	0	0	0	0
k__Bacteria; p__Proteobacteria; c__Alphaproteobacteria; o__Azospirillales; f__Azospirillaceae; g__Nitrospirillum	OTU2316	0	0	0	3.52199e-05	1.761e-05	7.04399e-05	0	0	0	0	0	0
k__Bacteria; p__Firmicutes; c__Clostridia; o__Clostridiales; f__Lachnospiraceae; g__; s__	OTU2317	0	0	0	0	0	0.00010566	0	0	0	0	0	0
k__Bacteria; p__Acidobacteria; c__Acidobacteriia; o__Solibacterales; f__Solibacteraceae (Subgroup 3); g__Bryobacter; s__	OTU2318	0	0	0	0	1.761e-05	5.28299e-05	0	0	0	0	0	0
k__Bacteria; p__Proteobacteria; c__Alphaproteobacteria; o__Micavibrionales; f__Micavibrionaceae; g__; s__	OTU2319	0	0	1.761e-05	1.761e-05	0	5.28299e-05	0	0	0	1.761e-05	1.761e-05	0
k__Bacteria; p__Proteobacteria; c__Gammaproteobacteria; o__Betaproteobacteriales; f__Burkholderiaceae; g__Variovorax	OTU232	0.00248301	0.00248301	0.00234213	0.00197232	0.00221886	0.00234213	0.00179622	0.00119748	0.00130314	0.00169056	0.00181383	0.00220125
k__Bacteria; p__Firmicutes; c__Clostridia; o__Clostridiales; f__Lachnospiraceae; g__; s__	OTU2320	1.761e-05	0	1.761e-05	0	3.52199e-05	0.00014088	0	0	0	0	1.761e-05	0
k__Bacteria; p__Chloroflexi; c__Dehalococcoidia; o__S085; f__; g__; s__	OTU2321	8.80499e-05	0.00010566	5.28299e-05	0.00114465	0.000898109	0.000616349	0.00024654	0.0001761	0.00024654	0.00028176	0.000422639	0.00022893
k__Bacteria; p__Chloroflexi; c__Dehalococcoidia; o__S085; f__; g__; s__	OTU2322	0.00024654	0.00031698	0.00019371	0.000581129	0.000739619	0.000422639	0.000986159	0.000686789	0.000405029	0.000440249	0.000493079	0.000669179
k__Bacteria; p__Chloroflexi; c__Dehalococcoidia; o__S085; f__; g__; s__	OTU2323	0.000669179	0.000422639	0.000387419	0.00112704	0.00135597	0.00109182	0.00114465	0.000880499	0.00033459	0.000845279	0.000827669	0.00128553
k__Bacteria; p__Planctomycetes; c__Phycisphaerae; o__Tepidisphaerales; f__WD2101 soil group; g__; s__	OTU2324	0.00014088	1.761e-05	1.761e-05	0.000422639	0.00026415	0.00019371	8.80499e-05	0.00022893	0.00012327	7.04399e-05	0.000387419	0.00024654
k__Bacteria; p__Proteobacteria; c__Alphaproteobacteria; o__Rhizobiales; f__Devosiaceae; g__Devosia; s__	OTU2325	1.761e-05	1.761e-05	0	8.80499e-05	1.761e-05	0.00012327	1.761e-05	0	0	1.761e-05	3.52199e-05	0
k__Bacteria; p__Planctomycetes; c__Phycisphaerae; o__Tepidisphaerales; f__WD2101 soil group; g__; s__	OTU2326	0.00015849	0.0001761	0.0001761	0.00137358	0.00119748	0.000862889	0.00031698	0.000581129	0.00033459	0.000528299	0.000669179	0.000880499
k__Bacteria; p__Planctomycetes; c__Phycisphaerae; o__Tepidisphaerales; f__; g__; s__	OTU2327	8.80499e-05	5.28299e-05	5.28299e-05	0.000792449	0.000422639	0.00015849	0.0001761	0.000352199	0.00022893	0.00029937	0.00029937	0.000422639
k__Bacteria; p__Planctomycetes; c__Phycisphaerae; o__Tepidisphaerales; f__; g__; s__	OTU2328	1.761e-05	1.761e-05	1.761e-05	0.000352199	0.000369809	0.00015849	5.28299e-05	0.00019371	0.00014088	0.00029937	0.000352199	0.00031698
k__Bacteria; p__Planctomycetes; c__Phycisphaerae; o__Tepidisphaerales; f__WD2101 soil group; g__; s__	OTU2329	1.761e-05	0	1.761e-05	0.000545909	0.000457859	0.00029937	0.00021132	0.00021132	0.00019371	0.0001761	0.00029937	0.00029937
k__Bacteria; p__Proteobacteria; c__Gammaproteobacteria; o__Alteromonadales; f__Alteromonadaceae; g__Rheinheimera; s__	OTU233	0.000616349	0.000845279	0.000722009	7.04399e-05	1.761e-05	3.52199e-05	8.80499e-05	0.00024654	0.000369809	0.00010566	5.28299e-05	7.04399e-05
k__Bacteria; p__Chloroflexi; c__Dehalococcoidia; o__S085; f__; g__; s__	OTU2330	0.00014088	0.00015849	8.80499e-05	0.00114465	0.00117987	0.000633959	0.000704399	0.000510689	0.000352199	0.000581129	0.000862889	0.000581129
k__Bacteria; p__Proteobacteria; c__Alphaproteobacteria; o__Rhizobiales; f__Rhizobiales Incertae Sedis; g__Bauldia; s__	OTU2331	3.52199e-05	0	0	0.00012327	8.80499e-05	8.80499e-05	0	0	0	0	3.52199e-05	0
k__Bacteria; p__Chloroflexi; c__Dehalococcoidia; o__S085; f__; g__; s__	OTU2332	5.28299e-05	8.80499e-05	3.52199e-05	0.00012327	5.28299e-05	7.04399e-05	0.00015849	3.52199e-05	3.52199e-05	7.04399e-05	8.80499e-05	7.04399e-05
k__Bacteria; p__Proteobacteria; c__Alphaproteobacteria; o__Rhizobiales; f__Xanthobacteraceae; g__Pseudolabrys; s__	OTU2333	3.52199e-05	0	0	1.761e-05	1.761e-05	1.761e-05	1.761e-05	0	1.761e-05	0	5.28299e-05	3.52199e-05
k__Bacteria; p__Chloroflexi; c__Dehalococcoidia; o__S085; f__; g__; s__	OTU2334	3.52199e-05	3.52199e-05	0	0.00022893	0.00010566	0.00010566	7.04399e-05	7.04399e-05	1.761e-05	3.52199e-05	5.28299e-05	0.00010566
k__Bacteria; p__Proteobacteria; c__Alphaproteobacteria; o__Rhodospirillales; f__Rhodospirillaceae; g__Pararhodospirillum	OTU2335	1.761e-05	0	0	3.52199e-05	8.80499e-05	0.00010566	1.761e-05	1.761e-05	5.28299e-05	3.52199e-05	8.80499e-05	1.761e-05
k__Bacteria; p__Proteobacteria; c__Alphaproteobacteria; o__Sphingomonadales; f__Sphingomonadaceae; g__Sphingobium; s__	OTU2336	0.00128553	0.00144402	0.00156729	0.00151446	0.000898109	0.000528299	0.00010566	0.000545909	0.00033459	0.000457859	0.000352199	0.000633959
k__Bacteria; p__Planctomycetes; c__Phycisphaerae; o__Tepidisphaerales; f__WD2101 soil group; g__; s__	OTU2337	0	0	0	3.52199e-05	7.04399e-05	0	0	0	1.761e-05	0	0	3.52199e-05
k__Bacteria; p__Planctomycetes; c__Phycisphaerae; o__Tepidisphaerales; f__WD2101 soil group; g__; s__	OTU2338	0	0	0	0	0	0	5.28299e-05	0	0	0	0	0
k__Bacteria; p__Planctomycetes; c__Phycisphaerae; o__Tepidisphaerales; f__WD2101 soil group; g__; s__	OTU2339	0	0	1.761e-05	0	0	1.761e-05	0	0	0	0	0	0
k__Bacteria; p__Proteobacteria; c__Gammaproteobacteria; o__Cellvibrionales; f__Cellvibrionaceae; g__Cellvibrio; s__	OTU234	0	0	0	3.52199e-05	1.761e-05	1.761e-05	0	0	0	0	0	0
k__Bacteria; p__Chloroflexi; c__Dehalococcoidia; o__S085; f__; g__; s__	OTU2340	1.761e-05	0	5.28299e-05	0.000369809	0.000581129	0.00028176	0.00019371	0.00010566	5.28299e-05	0.00019371	0.00033459	0.000369809
k__Bacteria; p__Planctomycetes; c__Phycisphaerae; o__Tepidisphaerales; f__WD2101 soil group; g__; s__	OTU2341	1.761e-05	0	1.761e-05	5.28299e-05	0.00012327	8.80499e-05	1.761e-05	0	5.28299e-05	0	3.52199e-05	5.28299e-05
k__Bacteria; p__Planctomycetes; c__Phycisphaerae; o__Tepidisphaerales; f__Tepidisphaeraceae; g__; s__	OTU2342	0	0	0	0	0	0	0	0	0	0	0	0
k__Bacteria; p__Firmicutes; c__Clostridia; o__Clostridiales; f__Peptostreptococcaceae; g__Romboutsia; s__	OTU2343	1.761e-05	0	1.761e-05	7.04399e-05	0	1.761e-05	8.80499e-05	1.761e-05	0	0	0	7.04399e-05
Unassigned	OTU2344	1.761e-05	0	0	7.04399e-05	0	1.761e-05	0	0	0	0	0	0
k__Bacteria; p__Planctomycetes; c__Phycisphaerae; o__Phycisphaerales; f__Phycisphaeraceae; g__SM1A02; s__	OTU2345	0	0	0	3.52199e-05	0	0	0	0	0	0	0	0
k__Bacteria; p__Proteobacteria; c__Alphaproteobacteria; o__Rhizobiales; f__Beijerinckiaceae; g__Microvirga; s__	OTU2346	3.52199e-05	8.80499e-05	5.28299e-05	8.80499e-05	3.52199e-05	3.52199e-05	7.04399e-05	1.761e-05	3.52199e-05	1.761e-05	0	0
k__Bacteria; p__Chloroflexi; c__Dehalococcoidia; o__S085; f__; g__; s__	OTU2347	1.761e-05	1.761e-05	1.761e-05	5.28299e-05	3.52199e-05	1.761e-05	7.04399e-05	7.04399e-05	0	0	5.28299e-05	1.761e-05
k__Bacteria; p__Planctomycetes; c__Phycisphaerae; o__Tepidisphaerales; f__WD2101 soil group; g__; s__	OTU2348	0.00015849	1.761e-05	0.00012327	0.000387419	0.000352199	0.00010566	0.00012327	0.00015849	7.04399e-05	0.00014088	0.00015849	0.00029937
k__Bacteria; p__Proteobacteria; c__Alphaproteobacteria; o__Rhizobiales; f__Rhizobiales Incertae Sedis; g__Bauldia; s__	OTU2349	0	0	0	0	3.52199e-05	0	0	0	0	0	0	0
k__Bacteria; p__Firmicutes; c__Bacilli; o__Bacillales; f__Planococcaceae; g__Paenisporosarcina	OTU235	0.00103899	0.00103899	0.000898109	0.0010566	0.00114465	0.00128553	0.000880499	0.00116226	0.00119748	0.00160251	0.00170817	0.00162012
k__Bacteria; p__Proteobacteria; c__Alphaproteobacteria; o__Rhodospirillales; f__; g__; s__	OTU2350	0	0	0	0	0	7.04399e-05	1.761e-05	0	0	0	0	0
k__Bacteria; p__Chloroflexi; c__Dehalococcoidia; o__S085; f__; g__; s__	OTU2351	0	5.28299e-05	1.761e-05	1.761e-05	5.28299e-05	7.04399e-05	5.28299e-05	0	1.761e-05	1.761e-05	1.761e-05	0
k__Bacteria; p__Firmicutes; c__Clostridia; o__Clostridiales; f__Ruminococcaceae; g__Candidatus Soleaferrea; s__	OTU2352	0	0	0	0	0	7.04399e-05	5.28299e-05	0	1.761e-05	0	0	0
k__Bacteria; p__Planctomycetes; c__Phycisphaerae; o__Tepidisphaerales; f__WD2101 soil group; g__; s__	OTU2353	1.761e-05	1.761e-05	1.761e-05	0.00010566	0.00021132	8.80499e-05	1.761e-05	3.52199e-05	5.28299e-05	3.52199e-05	3.52199e-05	0.00014088
k__Bacteria; p__Proteobacteria; c__Alphaproteobacteria; o__Rickettsiales; f__SM2D12; g__; s__	OTU2354	0	1.761e-05	0	1.761e-05	1.761e-05	7.04399e-05	5.28299e-05	0	1.761e-05	0	1.761e-05	0
k__Bacteria; p__Firmicutes; c__Clostridia; o__Clostridiales; f__Family XI; g__Parvimonas; s__	OTU2355	0	0	0	0	3.52199e-05	0	0	0	0	0	1.761e-05	0
k__Bacteria; p__Deinococcus-Thermus; c__Deinococci; o__Deinococcales; f__Trueperaceae; g__Truepera; s__	OTU2356	8.80499e-05	1.761e-05	0	8.80499e-05	0.00014088	3.52199e-05	0.00015849	7.04399e-05	3.52199e-05	0.00014088	0.00019371	0.00010566
Unassigned	OTU2357	0	0	0	0	0	0	0	0	0	0	3.52199e-05	0
k__Bacteria; p__Planctomycetes; c__Phycisphaerae; o__Tepidisphaerales; f__WD2101 soil group; g__; s__	OTU2358	0.00028176	0.00019371	0.00021132	0.00243018	0.00213081	0.00114465	0.000845279	0.00142641	0.00119748	0.000598739	0.000915719	0.00146163
k__Bacteria; p__Deinococcus-Thermus; c__Deinococci; o__Deinococcales; f__Trueperaceae; g__Truepera; s__	OTU2359	0	0	0	0	0	0	1.761e-05	0	0	0	0	0
k__Bacteria; p__Firmicutes; c__Bacilli; o__Bacillales; f__Bacillaceae; g__Bacillus	OTU236	0.00213081	0.00198993	0.0014088	0.00149685	0.00184905	0.00147924	0.00221886	0.00239496	0.00147924	0.00188427	0.00253584	0.00295848
k__Bacteria; p__Planctomycetes; c__Phycisphaerae; o__Tepidisphaerales; f__WD2101 soil group; g__; s__	OTU2360	0	3.52199e-05	7.04399e-05	8.80499e-05	7.04399e-05	8.80499e-05	5.28299e-05	1.761e-05	3.52199e-05	0	3.52199e-05	1.761e-05
k__Bacteria; p__Chloroflexi; c__Chloroflexia; o__Chloroflexales; f__Herpetosiphonaceae; g__Herpetosiphon; s__	OTU2361	1.761e-05	0	1.761e-05	3.52199e-05	0.00010566	3.52199e-05	0	3.52199e-05	1.761e-05	7.04399e-05	1.761e-05	0
k__Bacteria; p__Proteobacteria; c__Alphaproteobacteria; o__Rhizobiales; f__Rhizobiaceae; g__Allorhizobium-Neorhizobium-Pararhizobium-Rhizobium; s__	OTU2362	3.52199e-05	7.04399e-05	0	8.80499e-05	3.52199e-05	7.04399e-05	1.761e-05	0	1.761e-05	0	3.52199e-05	1.761e-05
k__Archaea; p__Euryarchaeota; c__Thermoplasmata; o__Marine Group II; f__; g__; s__	OTU2363	3.52199e-05	1.761e-05	0	3.52199e-05	0	0	0	0	3.52199e-05	0	5.28299e-05	1.761e-05
k__Archaea; p__Euryarchaeota; c__Methanobacteria; o__Methanobacteriales; f__Methanobacteriaceae; g__Methanobrevibacter; s__	OTU2364	1.761e-05	0	7.04399e-05	1.761e-05	0	0.00010566	1.761e-05	3.52199e-05	3.52199e-05	1.761e-05	1.761e-05	5.28299e-05
k__Bacteria; p__Chloroflexi; c__Chloroflexia; o__Kallotenuales; f__AKIW781; g__; s__	OTU2365	1.761e-05	3.52199e-05	0	0	0	1.761e-05	1.761e-05	0	0	3.52199e-05	0	1.761e-05
k__Archaea; p__Euryarchaeota; c__Methanobacteria; o__Methanobacteriales; f__Methanobacteriaceae; g__Methanobacterium; s__	OTU2366	0	0	0	0	0	3.52199e-05	0	0	1.761e-05	0	0	0
k__Bacteria; p__Proteobacteria; c__Gammaproteobacteria; o__Pseudomonadales; f__Pseudomonadaceae; g__Pseudomonas	OTU237	0.00235974	0.00301131	0.00329307	0.00126792	0.00114465	0.00172578	0.00561758	0.00641003	0.00910436	0.00142641	0.00160251	0.00128553
k__Bacteria; p__Proteobacteria; c__Gammaproteobacteria; o__Xanthomonadales; f__Xanthomonadaceae; g__Lysobacter	OTU238	0.00010566	7.04399e-05	3.52199e-05	3.52199e-05	5.28299e-05	0	0.00012327	5.28299e-05	8.80499e-05	0	0.00010566	3.52199e-05
k__Bacteria; p__Proteobacteria; c__Gammaproteobacteria; o__Betaproteobacteriales; f__Burkholderiaceae; g__Hydrogenophaga	OTU239	0.00436727	0.00336351	0.00341634	0.00295848	0.00288804	0.00325785	0.00133836	0.00169056	0.00117987	0.00216603	0.00195471	0.00204276
k__Bacteria; p__Acidobacteria; c__Subgroup 25; o__; f__; g__; s__	OTU24	5.28299e-05	3.52199e-05	0	0.000475469	0.00031698	0.00022893	0.00015849	0.00031698	0.00019371	0.00019371	0.00022893	0.00015849
k__Bacteria; p__Firmicutes; c__Bacilli; o__Lactobacillales; f__Streptococcaceae; g__Streptococcus; s__	OTU240	8.80499e-05	0.00015849	0.000722009	0.00010566	0.000510689	0.00295848	0.00139119	0.000880499	0.000422639	0.000722009	0.000845279	0.000827669
k__Bacteria; p__Proteobacteria; c__Gammaproteobacteria; o__Xanthomonadales; f__Xanthomonadaceae; g__Lysobacter	OTU241	0.00107421	0.00100377	0.000827669	0.000827669	0.000739619	0.00102138	0.0012327	0.000686789	0.000757229	0.00102138	0.000598739	0.000774839
k__Bacteria; p__Proteobacteria; c__Gammaproteobacteria; o__Xanthomonadales; f__Rhodanobacteraceae; g__Dokdonella; s__	OTU242	0.00170817	0.000563519	0.000563519	0.00132075	0.001761	0.00126792	0.00135597	0.00170817	0.000563519	0.000422639	0.000616349	0.00153207
k__Bacteria; p__Proteobacteria; c__Gammaproteobacteria; o__Gammaproteobacteria Incertae Sedis; f__Unknown Family; g__Acidibacter; s__	OTU243	0.00107421	0.000739619	0.000422639	0.00230691	0.00290565	0.00260628	0.00366287	0.00420878	0.00186666	0.000986159	0.00100377	0.0028176
k__Bacteria; p__Proteobacteria; c__Gammaproteobacteria; o__Xanthomonadales; f__Xanthomonadaceae; g__Lysobacter; s__	OTU244	0.000616349	0.000493079	0.000369809	0.000739619	0.000581129	0.000545909	0.000633959	0.000563519	0.00014088	0.000387419	0.000493079	0.00026415
k__Bacteria; p__Proteobacteria; c__Gammaproteobacteria; o__Betaproteobacteriales; f__Methylophilaceae; g__Methylotenera; s__	OTU245	0.000493079	0.000493079	0.000528299	0.00320502	0.00366287	0.00484274	0.00029937	0.000440249	0.000405029	0.000950939	0.000880499	0.000986159
k__Bacteria; p__Proteobacteria; c__Gammaproteobacteria; o__Pseudomonadales; f__Pseudomonadaceae; g__Pseudomonas	OTU246	0.00151446	0.00149685	0.00147924	0.00128553	0.00116226	0.00126792	0.000387419	0.000616349	0.000563519	0.0010566	0.0010566	0.000898109
k__Bacteria; p__Proteobacteria; c__Gammaproteobacteria; o__Betaproteobacteriales; f__Burkholderiaceae; g__Comamonas; s__	OTU247	0.000616349	0.000369809	0.000352199	0.000774839	0.000739619	0.000898109	0.000545909	0.000387419	0.00022893	0.00033459	0.00033459	0.00033459
k__Bacteria; p__Proteobacteria; c__Gammaproteobacteria; o__Xanthomonadales; f__Xanthomonadaceae; g__Pseudoxanthomonas	OTU248	0.000563519	0.000457859	0.00033459	0.000633959	0.000581129	0.000510689	0.00033459	0.000581129	0.000422639	0.000774839	0.000739619	0.000704399
k__Bacteria; p__Proteobacteria; c__Gammaproteobacteria; o__Xanthomonadales; f__Xanthomonadaceae; g__Lysobacter	OTU249	0	1.761e-05	0	0	1.761e-05	0	0	0	1.761e-05	0	1.761e-05	1.761e-05
k__Bacteria; p__Acidobacteria; c__Subgroup 6; o__; f__; g__; s__	OTU25	7.04399e-05	3.52199e-05	1.761e-05	0.00022893	0.00015849	0.00024654	0.00021132	1.761e-05	0.00014088	0.00014088	0.00010566	7.04399e-05
k__Bacteria; p__Proteobacteria; c__Gammaproteobacteria; o__Xanthomonadales; f__Xanthomonadaceae; g__Lysobacter; s__	OTU250	0	0	1.761e-05	0	0	0	0	0	0	0	0	0
k__Bacteria; p__Proteobacteria; c__Gammaproteobacteria; o__Xanthomonadales; f__Xanthomonadaceae; g__Luteimonas	OTU251	7.04399e-05	3.52199e-05	8.80499e-05	7.04399e-05	8.80499e-05	5.28299e-05	3.52199e-05	0	0	1.761e-05	0	5.28299e-05
k__Bacteria; p__Proteobacteria; c__Gammaproteobacteria; o__Xanthomonadales; f__Rhodanobacteraceae; g__Rhodanobacter	OTU252	7.04399e-05	0	5.28299e-05	5.28299e-05	5.28299e-05	3.52199e-05	1.761e-05	8.80499e-05	1.761e-05	3.52199e-05	1.761e-05	5.28299e-05
k__Bacteria; p__Firmicutes; c__Bacilli; o__Bacillales; f__Bacillaceae; g__Bacillus	OTU253	0.00163773	0.0021132	0.00147924	0.00128553	0.00119748	0.00112704	0.00128553	0.00137358	0.00154968	0.0015849	0.00186666	0.00206037
k__Bacteria; p__Proteobacteria; c__Gammaproteobacteria; o__Pseudomonadales; f__Pseudomonadaceae; g__Pseudomonas	OTU254	0.00019371	0.0001761	0.00031698	0.00026415	0.00029937	0.00022893	0.000369809	0.00026415	0.00033459	0.00021132	0.00022893	0.00026415
k__Bacteria; p__Verrucomicrobia; c__Verrucomicrobiae; o__Verrucomicrobiales; f__Rubritaleaceae; g__Luteolibacter	OTU255	0.000704399	0.000704399	0.000810059	0.00147924	0.00160251	0.00112704	0.000510689	0.00029937	0.000387419	0.000792449	0.000968549	0.000616349
k__Bacteria; p__Proteobacteria; c__Gammaproteobacteria; o__Xanthomonadales; f__Xanthomonadaceae; g__Stenotrophomonas; s__Stenotrophomonas rhizophila	OTU256	0.00033459	0.00026415	0.00022893	3.52199e-05	7.04399e-05	0.00014088	0.00010566	0.00021132	0.000369809	0.00107421	0.00125031	0.000880499
k__Bacteria; p__Proteobacteria; c__Gammaproteobacteria; o__Pseudomonadales; f__Pseudomonadaceae; g__Pseudomonas	OTU257	0.00014088	0.00015849	0.00015849	0.000528299	0.000493079	0.000493079	0.00021132	7.04399e-05	0.00022893	0.0031698	0.00313458	0.00272955
k__Bacteria; p__Proteobacteria; c__Gammaproteobacteria; o__Xanthomonadales; f__Xanthomonadaceae; g__Lysobacter; s__	OTU258	0.00033459	0.000440249	0.000440249	0.000405029	0.000352199	0.000616349	0.000757229	0.000545909	0.000493079	0.000510689	0.000633959	0.000387419
k__Bacteria; p__Proteobacteria; c__Gammaproteobacteria; o__Betaproteobacteriales; f__Nitrosomonadaceae; g__IS-44; s__	OTU259	0.000563519	0.00028176	8.80499e-05	0.00114465	0.00147924	0.00121509	0.000757229	0.000915719	0.000422639	0.000528299	0.000422639	0.00132075
k__Bacteria; p__Gemmatimonadetes; c__Longimicrobia; o__Longimicrobiales; f__Longimicrobiaceae; g__; s__	OTU26	0	5.28299e-05	1.761e-05	7.04399e-05	0.00010566	5.28299e-05	0	1.761e-05	1.761e-05	8.80499e-05	3.52199e-05	0.00010566
k__Bacteria; p__Proteobacteria; c__Gammaproteobacteria; o__Diplorickettsiales; f__Diplorickettsiaceae; g__; s__	OTU260	0.00031698	0.00033459	0.000440249	0.000950939	0.00121509	0.000986159	0.00033459	0.000475469	0.000352199	0.000369809	0.000369809	0.000757229
k__Bacteria; p__Proteobacteria; c__Gammaproteobacteria; o__Betaproteobacteriales; f__SC-I-84; g__; s__	OTU261	0.00024654	0.0001761	0.00010566	0.000845279	0.000898109	0.000792449	0.000950939	0.000510689	0.00031698	0.00028176	0.000810059	0.000633959
k__Bacteria; p__Proteobacteria; c__Gammaproteobacteria; o__Xanthomonadales; f__Xanthomonadaceae; g__Lysobacter	OTU262	0.000598739	0.000669179	0.00033459	0.000405029	0.000405029	0.000352199	0.00021132	0.00028176	0.00019371	0.00026415	0.00033459	0.00022893
k__Bacteria; p__Proteobacteria; c__Gammaproteobacteria; o__Betaproteobacteriales; f__Burkholderiaceae; g__Ideonella; s__	OTU263	0.000352199	0.00022893	0.00010566	0.000581129	0.000757229	0.00033459	0.00031698	0.00031698	0.00029937	0.000440249	0.000598739	0.000704399
k__Bacteria; p__Acidobacteria; c__Thermoanaerobaculia; o__Thermoanaerobaculales; f__Thermoanaerobaculaceae; g__Subgroup 10; s__	OTU264	0.00012327	5.28299e-05	7.04399e-05	0.000633959	0.00033459	0.00033459	0.00014088	7.04399e-05	1.761e-05	0.00021132	0.00029937	0.000440249
k__Bacteria; p__Proteobacteria; c__Gammaproteobacteria; o__Betaproteobacteriales; f__Burkholderiaceae	OTU265	0.00029937	0.00022893	0.00022893	0.000493079	0.000915719	0.000722009	0.00177861	0.00109182	0.000405029	0.00022893	0.000528299	0.000792449
k__Bacteria; p__Proteobacteria; c__Gammaproteobacteria; o__Xanthomonadales; f__Xanthomonadaceae; g__Arenimonas; s__	OTU266	0.000405029	0.00022893	0.00022893	0.000651569	0.000686789	0.000704399	0.00029937	0.00026415	0.00024654	0.000422639	0.000528299	0.000457859
k__Bacteria; p__Proteobacteria; c__Gammaproteobacteria; o__Xanthomonadales; f__Xanthomonadaceae; g__Luteimonas; s__	OTU267	0.00014088	0.00014088	8.80499e-05	0.0001761	8.80499e-05	0.00012327	0.00019371	7.04399e-05	8.80499e-05	0.00010566	0.00012327	0.00014088
k__Bacteria; p__Proteobacteria; c__Gammaproteobacteria; o__Betaproteobacteriales; f__Burkholderiaceae	OTU268	8.80499e-05	0.00015849	0.00010566	7.04399e-05	0.00010566	5.28299e-05	8.80499e-05	0.00019371	0.00010566	5.28299e-05	0.00014088	0.00026415
k__Bacteria; p__Hydrogenedentes; c__Hydrogenedentia; o__Hydrogenedentiales; f__Hydrogenedensaceae; g__; s__	OTU269	0.000352199	0.00010566	0.00026415	0.000739619	0.00116226	0.00117987	0.00014088	0.00022893	0.00010566	0.00029937	0.000369809	0.000475469
k__Bacteria; p__Gemmatimonadetes; c__Longimicrobia; o__Longimicrobiales; f__Longimicrobiaceae; g__; s__	OTU27	0	0	0	0	1.761e-05	0	0	0	0	0	0	0
k__Bacteria; p__Proteobacteria; c__Gammaproteobacteria; o__Enterobacteriales; f__Enterobacteriaceae; g__Enterobacter	OTU270	8.80499e-05	7.04399e-05	0.00022893	0.00010566	0.00012327	5.28299e-05	0.00015849	0.000493079	0.00019371	0	1.761e-05	0
k__Bacteria; p__Proteobacteria; c__Gammaproteobacteria; o__Betaproteobacteriales; f__TRA3-20; g__; s__	OTU271	0	1.761e-05	5.28299e-05	0.00014088	0.00026415	0.0001761	0.0001761	0.00012327	0.00021132	0.00010566	0.00010566	0.00019371
k__Bacteria; p__Acidobacteria; c__Thermoanaerobaculia; o__Thermoanaerobaculales; f__Thermoanaerobaculaceae; g__Subgroup 10; s__	OTU272	1.761e-05	0.00021132	0.00021132	0.000493079	0.000598739	0.000493079	0.000352199	0.00028176	0.00015849	0.00033459	0.000616349	0.000563519
k__Bacteria; p__Proteobacteria; c__Gammaproteobacteria; o__Betaproteobacteriales; f__TRA3-20; g__; s__	OTU273	0.00012327	1.761e-05	3.52199e-05	0.000774839	0.00139119	0.000792449	0.000352199	0.00019371	0.0001761	0.00026415	0.00021132	0.000493079
k__Bacteria; p__Proteobacteria; c__Gammaproteobacteria; o__Betaproteobacteriales; f__Burkholderiaceae	OTU274	8.80499e-05	0.00010566	0.0001761	0.00026415	0.000352199	0.00024654	0.00028176	0.00031698	0.00014088	0.000563519	0.000405029	0.00028176
k__Bacteria; p__Acidobacteria; c__Thermoanaerobaculia; o__Thermoanaerobaculales; f__Thermoanaerobaculaceae; g__Subgroup 10; s__	OTU275	8.80499e-05	5.28299e-05	1.761e-05	7.04399e-05	5.28299e-05	8.80499e-05	0.00014088	0.00010566	7.04399e-05	5.28299e-05	0.00010566	0.00015849
k__Bacteria; p__Proteobacteria; c__Gammaproteobacteria; o__Betaproteobacteriales; f__Nitrosomonadaceae; g__MND1; s__	OTU276	0.00014088	5.28299e-05	0.00010566	0.000845279	0.000880499	0.00107421	0.000352199	0.000369809	0.000616349	0.000369809	0.00026415	0.000669179
k__Bacteria; p__Acidobacteria; c__Thermoanaerobaculia; o__Thermoanaerobaculales; f__Thermoanaerobaculaceae; g__Subgroup 10; s__	OTU277	0.00014088	7.04399e-05	8.80499e-05	0.00024654	0.000405029	0.00026415	0.00010566	0.00015849	0.00012327	0.00019371	0.00022893	0.000387419
k__Bacteria; p__Proteobacteria; c__Gammaproteobacteria; o__Betaproteobacteriales; f__Methylophilaceae	OTU278	0.00014088	0.00014088	3.52199e-05	0.00022893	0.00021132	0.00015849	5.28299e-05	1.761e-05	5.28299e-05	0.00026415	0.00019371	0.00022893
k__Bacteria; p__Proteobacteria; c__Gammaproteobacteria; o__Xanthomonadales; f__Rhodanobacteraceae; g__Tahibacter	OTU279	0.00026415	0.00019371	0.00012327	0.000792449	0.000915719	0.000510689	0.00021132	0.00012327	0.00021132	0.000422639	0.000493079	0.000369809
k__Bacteria; p__Gemmatimonadetes; c__S0134 terrestrial group; o__; f__; g__; s__	OTU28	0	0	0	0	0	0	0	0	0	0	0	0
k__Bacteria; p__Proteobacteria; c__Gammaproteobacteria; o__Betaproteobacteriales; f__SC-I-84; g__; s__	OTU280	1.761e-05	1.761e-05	1.761e-05	0.000405029	0.000440249	0.00015849	0.0001761	0.00019371	0.00014088	0.00010566	0.00010566	0.00015849
k__Bacteria; p__Actinobacteria; c__Thermoleophilia; o__Solirubrobacterales; f__Solirubrobacteraceae; g__Solirubrobacter; s__	OTU281	0.0001761	0.00012327	5.28299e-05	0.00014088	0.00022893	0.000422639	0.000352199	0.00026415	0.00029937	0.00022893	0.00015849	0.00028176
k__Bacteria; p__Proteobacteria; c__Gammaproteobacteria; o__Steroidobacterales; f__Woeseiaceae; g__Woeseia; s__	OTU282	0	1.761e-05	0	0.00014088	1.761e-05	1.761e-05	5.28299e-05	3.52199e-05	3.52199e-05	3.52199e-05	0.00010566	7.04399e-05
k__Bacteria; p__Firmicutes; c__Bacilli; o__Bacillales; f__Planococcaceae; g__Psychrobacillus	OTU283	0.000387419	0.000493079	0.000440249	0.000369809	0.000422639	0.000545909	0.000810059	0.000669179	0.000581129	0.000827669	0.00100377	0.000845279
k__Bacteria; p__Firmicutes; c__Bacilli; o__Bacillales; f__Bacillaceae; g__Terribacillus; s__Terribacillus goriensis	OTU284	0.00029937	0.000369809	0.000352199	0.00015849	0.0001761	0.00015849	0.00026415	0.000739619	0.000528299	0.00031698	0.000369809	0.000440249
k__Bacteria; p__Proteobacteria; c__Gammaproteobacteria; o__Betaproteobacteriales; f__Burkholderiaceae; g__Achromobacter	OTU285	0.000387419	0.000352199	0.000422639	0.000352199	0.000352199	0.00026415	0.000528299	0.000440249	0.00033459	0.00021132	0.000405029	0.000369809
k__Bacteria; p__Proteobacteria; c__Gammaproteobacteria; o__Steroidobacterales; f__Steroidobacteraceae; g__Steroidobacter	OTU286	7.04399e-05	3.52199e-05	3.52199e-05	0.00010566	8.80499e-05	0.00015849	0.000405029	0.00021132	8.80499e-05	0.00014088	0.0001761	0.00015849
k__Bacteria; p__Proteobacteria; c__Gammaproteobacteria; o__Enterobacteriales; f__Enterobacteriaceae; g__Erwinia	OTU287	0.00162012	0.00156729	0.00237735	7.04399e-05	7.04399e-05	7.04399e-05	0.000457859	0.00100377	0.000598739	0	0	1.761e-05
k__Bacteria; p__Verrucomicrobia; c__Verrucomicrobiae; o__Verrucomicrobiales; f__Rubritaleaceae; g__Luteolibacter; s__	OTU288	7.04399e-05	0.0001761	8.80499e-05	0.000633959	0.000686789	0.000493079	5.28299e-05	5.28299e-05	0.00010566	0.00012327	0.00022893	0.00010566
k__Bacteria; p__Firmicutes; c__Bacilli; o__Bacillales; f__Bacillaceae; g__Bacillus; s__	OTU289	0.00021132	0.000352199	0.000440249	0.00015849	0.00024654	0.00026415	0.00026415	0.00022893	0.0001761	0.00031698	0.00029937	0.000440249
k__Bacteria; p__Gemmatimonadetes; c__Longimicrobia; o__Longimicrobiales; f__Longimicrobiaceae; g__; s__	OTU29	0	0	0	0	0	0	0	0	0	0	0	0
k__Bacteria; p__Acidobacteria; c__Thermoanaerobaculia; o__Thermoanaerobaculales; f__Thermoanaerobaculaceae; g__Subgroup 10; s__	OTU290	5.28299e-05	0	5.28299e-05	0.00024654	5.28299e-05	0.00019371	7.04399e-05	8.80499e-05	7.04399e-05	3.52199e-05	0.00014088	0.00019371
k__Bacteria; p__Proteobacteria; c__Gammaproteobacteria; o__Betaproteobacteriales; f__Burkholderiaceae; g__Cupriavidus	OTU291	7.04399e-05	8.80499e-05	1.761e-05	0.00012327	0.00021132	0.00026415	0.00021132	0.00010566	1.761e-05	0.00033459	0.00024654	0.00029937
k__Bacteria; p__Proteobacteria; c__Gammaproteobacteria; o__Betaproteobacteriales; f__Nitrosomonadaceae; g__Ellin6067; s__	OTU292	0.00010566	3.52199e-05	8.80499e-05	0.000933329	0.000774839	0.000810059	0.000757229	0.00033459	0.000475469	0.000493079	0.000422639	0.000387419
k__Bacteria; p__Proteobacteria; c__Gammaproteobacteria; o__Steroidobacterales; f__Steroidobacteraceae; g__Steroidobacter; s__	OTU293	0.00012327	5.28299e-05	5.28299e-05	5.28299e-05	5.28299e-05	3.52199e-05	0.00029937	0.00015849	1.761e-05	1.761e-05	5.28299e-05	0.00010566
k__Bacteria; p__Verrucomicrobia; c__Verrucomicrobiae; o__Verrucomicrobiales; f__Rubritaleaceae; g__Luteolibacter; s__	OTU294	1.761e-05	0	0	1.761e-05	1.761e-05	0	7.04399e-05	1.761e-05	7.04399e-05	5.28299e-05	1.761e-05	0
k__Bacteria; p__Proteobacteria; c__Gammaproteobacteria; o__Betaproteobacteriales; f__Methylophilaceae	OTU295	8.80499e-05	7.04399e-05	0.00014088	0.00029937	0.000369809	0.000563519	7.04399e-05	5.28299e-05	0.00010566	0.00024654	0.00029937	0.00021132
k__Bacteria; p__Proteobacteria; c__Gammaproteobacteria; o__Betaproteobacteriales; f__TRA3-20; g__; s__	OTU296	7.04399e-05	0.00012327	0.00029937	0.00133836	0.00132075	0.00112704	0.000440249	0.000457859	0.000457859	0.000581129	0.000774839	0.000898109
k__Bacteria; p__Proteobacteria; c__Gammaproteobacteria; o__Gammaproteobacteria Incertae Sedis; f__Unknown Family; g__; s__	OTU297	8.80499e-05	3.52199e-05	7.04399e-05	0.000545909	0.000704399	0.000598739	0.000352199	0.00028176	0.00029937	5.28299e-05	8.80499e-05	5.28299e-05
k__Bacteria; p__Proteobacteria; c__Gammaproteobacteria; o__Xanthomonadales; f__Rhodanobacteraceae; g__Dokdonella	OTU298	0.000581129	0.00033459	0.00022893	0.00028176	0.000457859	0.00014088	0.000405029	0.000739619	0.00033459	0.00012327	0.00022893	0.00029937
k__Bacteria; p__Proteobacteria; c__Gammaproteobacteria; o__Xanthomonadales; f__Rhodanobacteraceae; g__Rhodanobacter; s__	OTU299	0	3.52199e-05	3.52199e-05	1.761e-05	0	1.761e-05	1.761e-05	0	0	1.761e-05	0	1.761e-05
k__Bacteria; p__Acidobacteria; c__Subgroup 6; o__; f__; g__; s__	OTU3	7.04399e-05	1.761e-05	1.761e-05	0.00028176	0.0001761	0.00019371	0.00028176	0.00021132	0.00015849	0.00019371	0.00012327	0.00022893
k__Bacteria; p__Gemmatimonadetes; c__Longimicrobia; o__Longimicrobiales; f__Longimicrobiaceae; g__; s__	OTU30	0	0	0	0	0	0	0	0	0	0	0	0
[truncated: 775 more rows]
