# Supplementary material for: Exogenous phytohormones enhance Paris polyphylla var. chinensis (Franch.) Hara biomass by regulating antioxidant systems and rhizosphere microbial subcommunities
Source: Front Plant Sci. 2025 Sep 5;16:1576843. doi: 10.3389/fpls.2025.1576843 (PMC12446292; doi:10.3389/fpls.2025.1576843)
Supplement: Supplementary Table S2 — The relative abundance of abundant, moderate and rare taxa of bacteria and fungi. [file Table2.xlsx]

## Sheet: OUT
OTU_ID	CK_1	CK_2	CK_3	MT_1	MT_2	MT_3	SL_1	SL_2	SL_3	BR_1	BR_2	BR_3
OTU1489	0	2	0	1	0	0	2	1	1	0	1	1
OTU693	0	0	0	0	0	0	0	3	0	1	3	0
OTU2081	0	0	0	0	0	0	0	0	0	0	0	0
OTU1212	0	0	0	0	0	0	0	0	0	0	0	0
OTU2055	0	0	0	0	0	0	0	0	0	0	0	0
OTU2214	0	0	0	0	0	0	0	0	0	0	0	0
OTU1885	0	0	0	0	0	0	0	0	0	0	0	0
OTU1702	0	0	0	0	0	0	0	0	0	0	0	2
OTU7	6	4	13	9	9	148	85	40	70	18	62	27
OTU1941	1	0	0	0	0	0	1	0	0	0	0	0
OTU991	0	1	0	0	0	0	0	2	2	0	0	1
OTU1757	0	0	0	0	0	0	0	0	0	0	0	0
OTU954	0	0	0	0	0	0	0	0	0	0	0	0
OTU476	0	1	2	6	0	0	0	0	0	0	0	0
OTU900	0	1	1	0	0	0	0	0	1	2	0	0
OTU55	32	10	88	4	10	14	56	34	36	40	69	46
OTU943	0	0	0	0	0	0	0	0	0	0	0	0
OTU1577	0	0	0	0	0	0	1	0	0	0	0	0
OTU774	0	0	0	0	0	0	0	0	0	0	0	0
OTU1975	0	0	0	0	0	0	0	0	0	0	0	0
OTU182	0	0	0	0	0	0	0	0	0	0	0	0
OTU613	0	0	0	0	0	0	0	0	0	0	0	0
OTU888	1	0	0	0	0	0	0	0	0	0	2	0
OTU1707	0	0	0	0	0	0	0	0	0	0	0	0
OTU1038	0	0	0	0	0	0	0	0	0	0	2	0
OTU655	0	0	1	0	0	0	0	0	0	0	0	0
OTU1255	0	0	0	0	0	0	0	0	0	0	0	0
OTU161	0	2	1	0	0	0	0	0	0	2	19	0
OTU732	0	0	0	0	0	0	0	0	0	0	0	0
OTU2224	0	0	0	0	0	0	2	0	0	0	0	0
OTU899	0	0	0	0	0	0	0	0	0	0	0	0
OTU1114	0	0	0	0	0	0	0	0	0	0	0	0
OTU1328	0	0	0	0	0	0	0	0	0	0	0	0
OTU2168	0	0	0	0	0	0	0	0	0	0	0	0
OTU832	0	0	0	2	1	3	0	0	0	0	0	0
OTU556	0	0	0	0	0	0	0	0	0	0	0	1
OTU283	2	0	0	0	0	0	0	0	0	7	18	5
OTU1118	0	0	0	0	0	0	0	0	0	0	0	0
OTU2213	0	0	0	0	0	0	7	1	0	0	0	0
OTU175	8	0	7	1	0	0	15	7	4	4	2	0
OTU70	2	0	1	0	0	0	1	3	1	1	1	0
OTU1649	0	0	0	0	0	0	0	2	0	0	0	0
OTU1479	0	0	0	0	0	0	0	0	0	0	0	0
OTU198	3	2	1	0	0	0	40	11	3	0	3	0
OTU1487	0	0	0	0	0	0	0	0	0	0	0	0
OTU1959	0	0	0	0	0	0	0	0	0	0	0	0
OTU1300	0	0	0	0	0	0	0	0	0	0	0	0
OTU1503	0	0	0	0	0	0	0	0	0	0	0	0
OTU589	0	0	4	0	0	0	3	0	1	0	0	0
OTU1520	0	0	0	0	0	0	0	0	0	0	0	0
OTU1650	0	0	0	0	0	0	0	0	0	0	0	0
OTU2187	0	0	0	0	0	0	1	0	0	0	0	0
OTU1293	0	0	0	0	0	0	0	1	0	0	0	0
OTU1490	0	0	0	0	0	0	2	0	0	0	0	0
OTU393	0	0	0	0	0	0	0	0	12	0	0	0
OTU1359	0	0	0	0	0	0	0	0	1	0	0	0
OTU677	0	0	0	0	0	0	0	0	0	0	6	0
OTU2114	0	0	0	1	0	0	0	0	1	0	0	1
OTU1837	0	0	1	0	0	0	0	0	0	0	0	0
OTU272	0	0	0	8	2	19	0	0	0	0	0	0
OTU32	22	28	7	6	37	8	1058	14	13	22	35	41
OTU963	1	0	1	0	0	0	1	0	0	0	0	0
OTU2233	0	0	1	0	0	0	0	0	0	0	0	0
OTU1162	1	0	0	0	0	0	0	0	0	0	0	0
OTU244	0	0	0	2	0	0	0	0	0	0	1	0
OTU1164	0	0	0	0	0	0	0	0	0	0	0	0
OTU781	0	0	0	0	0	0	0	0	0	0	0	0
OTU2236	0	0	0	0	0	0	0	0	0	0	0	0
OTU1942	0	0	0	0	0	0	0	0	0	0	0	0
OTU1755	0	0	0	0	0	0	0	0	0	0	0	0
OTU1627	0	0	0	0	0	0	0	0	0	0	0	1
OTU1703	0	0	0	0	0	0	0	0	0	0	0	0
OTU1216	0	0	0	0	0	0	0	0	0	0	1	2
OTU1864	0	0	0	0	0	0	0	0	0	0	0	0
OTU1501	0	0	0	0	0	0	0	0	0	0	0	0
OTU828	0	0	0	0	0	0	0	0	0	0	0	2
OTU1052	0	1	0	1	0	0	1	0	1	0	0	0
OTU2221	0	0	0	0	0	0	0	1	0	0	0	0
OTU932	0	0	0	0	0	1	0	0	0	0	0	0
OTU1699	0	0	0	0	0	0	0	0	0	0	0	1
OTU2113	0	0	0	0	0	0	0	0	0	0	0	0
OTU1867	0	0	0	0	0	0	0	0	0	0	0	0
OTU85	6	3	4	1	1	2	107	45	20	5	25	52
OTU1598	5	1	2	1	0	0	6	2	6	0	11	0
OTU880	0	0	0	0	0	0	0	0	0	0	0	0
OTU1080	0	0	0	1	0	0	0	0	0	0	1	1
OTU1338	0	0	0	0	0	0	0	0	0	0	0	0
OTU2229	0	0	0	0	0	0	0	0	1	0	0	0
OTU138	1	0	0	0	0	0	0	0	1	0	0	0
OTU2162	0	0	0	0	0	0	0	0	0	0	0	0
OTU1759	0	0	0	0	0	0	0	0	0	0	0	0
OTU992	0	0	0	1	0	0	2	0	0	0	0	0
OTU1240	0	1	0	0	0	0	0	0	0	0	0	0
OTU224	0	0	5	0	0	0	5	1	0	2	6	13
OTU455	0	0	0	1	0	0	9	3	0	3	4	0
OTU218	2	0	1	0	1	1	0	15	13	2	0	0
OTU1308	0	0	0	0	0	0	0	0	1	0	0	1
OTU2227	0	0	0	0	0	0	0	0	0	0	0	0
OTU477	1	0	6	0	0	0	0	1	0	1	0	1
OTU1550	0	0	0	0	0	0	0	0	0	1	0	0
OTU172	0	1	2	1	1	1	7	13	8	6	4	15
OTU1852	0	0	0	0	0	0	0	0	0	0	0	0
OTU131	0	0	0	0	0	0	0	0	0	0	131	0
OTU315	1	2	0	0	0	0	0	1	2	4	6	6
OTU1142	0	0	0	0	0	0	0	0	0	0	0	3
OTU701	0	0	0	0	0	0	0	0	0	0	1	1
OTU281	0	0	0	0	0	0	1	0	0	7	6	9
OTU1716	1	0	0	1	0	0	0	3	0	1	4	2
OTU935	0	0	0	0	0	0	0	0	0	0	1	0
OTU502	5	5	24	1	0	2	2	21	13	1	1	7
OTU415	0	0	0	0	0	0	0	0	0	0	1	1
OTU144	9	4	6	9	40	3	5	12	4	1	3	22
OTU295	1	0	0	0	0	0	0	0	0	0	0	0
OTU2030	0	0	0	0	0	0	0	0	0	0	0	0
OTU1626	0	0	0	0	0	0	0	0	0	0	0	0
OTU1362	0	0	0	0	0	0	0	0	0	0	0	0
OTU2067	0	0	1	3	3	1	0	0	0	0	0	0
OTU465	0	0	0	1	0	0	1	1	0	0	0	2
OTU913	0	0	0	0	0	0	2	0	0	0	0	0
OTU1392	0	0	0	0	0	0	0	0	0	0	0	0
OTU253	0	0	0	0	0	0	5	1	5	12	0	2
OTU741	0	0	0	0	0	0	0	0	0	0	0	0
OTU1195	0	2	2	0	2	0	20	0	1	0	0	3
OTU1512	1	1	0	0	0	0	0	0	0	0	0	0
OTU2312	0	0	0	0	0	0	0	0	1	0	0	0
OTU387	0	9	2	0	0	0	1	0	1	0	0	0
OTU1869	0	0	0	0	0	0	0	0	0	0	0	0
OTU1285	0	0	0	0	0	0	0	0	0	0	0	0
OTU2054	0	0	0	0	0	0	1	0	0	0	0	0
OTU1075	1	0	0	0	0	0	0	0	0	0	0	0
OTU661	0	0	0	0	0	0	0	0	0	0	0	0
OTU1103	0	0	0	0	0	0	0	0	0	0	0	0
OTU902	0	0	0	0	0	0	0	0	0	0	0	0
OTU288	2	2	6	0	0	0	0	4	0	0	2	9
OTU1399	0	0	0	0	0	0	0	0	0	0	1	0
OTU1367	0	0	0	0	0	1	0	1	1	1	1	2
OTU337	1	1	0	0	0	0	7	14	1	0	0	1
OTU1892	0	0	0	0	0	0	0	0	0	1	0	1
OTU1709	0	0	0	0	0	0	0	0	0	0	0	0
OTU1284	0	0	0	0	0	0	0	0	0	1	0	0
OTU241	0	0	1	0	1	0	0	2	0	4	6	2
OTU1600	0	0	2	0	1	1	1	2	1	0	0	1
OTU5	579	590	764	127	107	167	1441	1457	2076	732	1673	2322
OTU1380	0	0	0	0	0	0	8	0	0	0	0	0
OTU1476	0	0	0	0	0	0	0	0	0	0	0	0
OTU596	0	0	0	0	0	0	8	0	0	0	0	0
OTU101	5	3	16	3	0	2	20	6	17	2	44	14
OTU1059	0	0	0	0	0	0	0	0	0	0	0	0
OTU1859	0	0	0	0	0	0	0	0	0	0	0	0
OTU1335	0	0	0	0	0	0	3	0	0	0	0	0
OTU1696	0	0	0	0	0	0	0	0	0	0	0	0
OTU1891	0	0	0	0	0	0	0	0	0	0	0	0
OTU27	8	6	11	5	11	6	877	1097	958	0	10	22
OTU1426	0	0	0	0	0	0	0	0	0	0	0	0
OTU265	0	0	0	0	0	0	0	29	0	0	0	4
OTU511	1	0	0	0	0	0	0	0	0	0	0	0
OTU1289	0	0	0	0	0	0	0	0	1	0	0	0
OTU717	0	1	0	0	0	0	0	0	0	0	0	0
OTU798	0	0	0	0	0	0	0	0	0	1	2	0
OTU1607	0	0	0	0	0	0	0	0	0	0	0	0
OTU699	5	0	0	0	0	0	0	0	0	0	0	0
OTU923	0	0	0	0	0	0	0	0	0	0	0	2
OTU894	2	1	1	0	0	0	0	0	0	0	0	0
OTU1815	0	0	0	0	0	0	0	0	0	0	0	0
OTU1471	0	0	0	0	0	0	0	0	0	2	1	0
OTU1875	0	0	0	0	0	0	0	0	0	0	0	0
OTU1934	0	0	0	0	0	0	0	0	0	0	0	0
OTU1535	0	0	0	0	0	0	0	0	0	0	0	0
OTU1263	0	0	0	0	0	0	0	0	0	0	0	0
OTU1071	0	0	0	0	0	0	0	0	0	0	0	0
OTU520	0	0	5	0	0	0	0	1	0	0	0	0
OTU1833	0	1	0	0	0	0	0	0	0	0	0	0
OTU1459	0	0	0	0	0	0	2	0	0	0	0	0
OTU195	13	5	2	2	1	0	2	0	5	3	3	0
OTU887	0	0	0	0	0	0	0	0	0	0	0	4
OTU1096	0	0	0	0	0	0	0	1	0	0	0	0
OTU1682	0	0	0	0	0	0	0	0	0	0	0	0
OTU73	16	14	9	5	1	3	53	51	62	23	43	62
OTU1414	0	0	0	0	0	0	0	0	0	0	0	0
OTU2051	0	0	0	0	0	0	0	0	1	0	0	0
OTU1787	0	0	0	0	0	0	0	0	0	0	0	0
OTU919	0	0	0	0	0	1	0	0	0	0	0	0
OTU2204	0	0	0	0	0	0	0	0	0	0	0	1
OTU289	0	0	5	6	5	6	0	0	2	0	0	0
OTU1019	0	0	0	0	0	0	0	0	0	0	0	0
OTU2300	0	0	0	0	0	0	0	0	0	1	0	0
OTU392	0	0	1	0	0	0	0	0	0	0	9	0
OTU157	0	0	4	2	0	0	9	6	5	11	7	0
OTU1730	0	0	0	0	0	0	0	0	2	0	0	0
OTU809	0	0	0	0	0	0	0	0	0	0	0	0
OTU19	53	77	201	133	92	225	252	226	191	351	658	497
OTU1603	0	0	0	0	1	0	0	1	0	0	0	0
OTU1977	0	0	0	0	0	0	0	0	0	0	0	0
OTU1896	14	24	40	9	1	1	66	80	170	7	106	120
OTU915	1	0	0	0	0	0	1	1	1	1	1	0
OTU1590	0	0	0	0	0	0	0	0	0	0	0	0
OTU469	1	0	2	0	0	0	0	8	0	1	0	1
OTU858	0	0	1	0	0	0	0	0	1	0	0	0
OTU235	0	0	0	1	0	0	0	0	9	1	0	14
OTU1344	0	0	0	0	0	0	0	4	0	0	0	0
OTU1822	0	0	0	0	0	0	0	0	0	0	0	0
OTU999	0	0	0	0	0	0	0	0	0	0	0	0
OTU509	0	1	1	1	0	0	0	0	2	1	1	2
OTU765	1	0	1	0	0	0	0	0	0	2	1	2
OTU715	0	0	0	0	0	0	0	1	0	0	4	0
OTU503	0	0	0	1	0	0	3	2	0	0	0	2
OTU1920	0	0	0	0	0	0	0	0	0	0	0	0
OTU1547	0	0	0	0	0	0	0	0	0	0	0	1
OTU376	32	27	28	7	15	10	35	30	28	15	36	18
OTU1898	0	0	0	0	0	0	0	0	0	0	1	0
OTU1327	0	0	0	0	0	0	0	0	0	0	0	0
OTU1361	0	0	0	0	0	0	0	0	1	0	0	0
OTU188	0	2	0	0	0	1	1	1	0	1	3	3
OTU1593	0	0	0	0	0	0	2	0	0	0	0	0
OTU1274	0	0	0	0	0	0	0	0	0	0	0	0
OTU630	0	0	0	0	0	0	0	0	0	3	0	3
OTU401	0	0	0	0	0	0	1	0	0	0	0	0
OTU1326	0	0	0	0	0	0	0	0	0	0	0	0
OTU1406	0	0	0	0	0	0	0	2	0	0	1	0
OTU305	0	0	0	0	0	0	0	0	0	4	10	3
OTU1558	0	0	0	0	0	0	0	0	0	0	0	1
OTU995	0	0	3	0	0	1	0	2	0	0	0	1
OTU1320	0	0	0	0	0	0	0	0	0	0	0	0
OTU1341	0	0	0	0	0	0	0	0	0	0	0	0
OTU2164	0	0	0	0	0	0	0	0	0	2	0	0
OTU1823	13	5	7	19	6	11	0	1	0	8	0	0
OTU1372	0	0	0	0	0	0	0	1	0	0	1	1
OTU580	0	0	0	0	0	0	0	2	0	0	0	5
OTU210	1	2	7	5	2	3	10	36	1	7	3	3
OTU916	0	0	0	0	0	0	0	0	0	0	0	0
OTU950	0	0	1	0	0	0	0	1	0	0	4	0
OTU201	0	0	0	1	0	0	2	11	0	1	1	2
OTU360	0	0	0	0	0	0	0	0	0	0	0	0
OTU14	5	18	6	7	1729	6	8	14	6	13	5520	137
OTU1581	0	0	0	0	0	0	0	0	0	0	1	0
OTU784	0	0	0	0	0	0	0	0	0	1	0	1
OTU1339	1	0	0	0	0	0	0	0	0	1	0	1
OTU967	0	0	1	0	0	0	1	0	0	0	0	0
OTU104	2	6	2	7	9	67	30	9	1	1	10	20
OTU1245	0	0	0	0	0	0	0	0	0	0	0	1
OTU461	0	0	0	0	0	0	2	2	1	3	0	0
OTU846	0	0	0	0	0	0	0	0	0	0	0	0
OTU851	1	0	0	0	0	0	0	1	0	0	0	0
OTU964	0	0	0	0	0	0	0	0	0	1	0	2
OTU695	0	0	0	0	0	0	0	0	1	0	0	0
OTU2262	0	0	1	0	0	0	1	0	0	0	0	0
OTU1408	0	2	0	0	0	0	0	0	0	0	0	0
OTU1301	0	0	0	0	0	0	0	0	0	0	0	0
OTU45	101	55	45	0	11	15	242	244	150	11	10	32
OTU1024	0	0	1	1	0	0	0	0	0	0	0	0
OTU819	0	0	0	0	0	0	0	0	0	0	0	0
OTU1107	1	0	0	0	0	0	1	0	1	0	0	0
OTU158	0	1	1	2	0	0	4	3	2	7	1	3
OTU2196	0	0	0	0	0	0	0	0	0	1	0	0
OTU41	5	17	25	39	2	9	272	54	114	106	766	205
OTU1191	0	0	0	0	0	0	2	0	0	0	0	0
OTU482	0	0	0	0	0	0	0	0	0	1	0	0
OTU1463	0	0	0	0	0	0	0	1	0	0	0	0
OTU2282	0	0	0	0	0	1	1	1	0	0	0	1
OTU2230	0	0	0	0	0	1	0	0	0	0	0	0
OTU1221	0	0	0	0	0	0	0	0	0	0	0	0
OTU1091	0	0	0	0	0	0	0	0	0	0	0	0
OTU625	0	0	0	0	0	0	0	5	0	0	0	0
OTU743	1	0	1	0	0	0	5	1	6	1	3	4
OTU369	0	0	0	0	0	0	0	0	0	6	3	4
OTU962	0	0	0	0	0	0	1	1	0	0	1	2
OTU1982	0	0	0	0	0	0	0	0	0	0	0	0
OTU861	0	0	0	0	0	0	0	0	0	0	0	0
OTU471	0	0	0	0	0	0	0	15	0	0	0	0
OTU875	0	0	0	2	0	0	0	0	0	0	0	0
OTU1319	0	0	0	0	0	0	0	0	0	0	0	0
OTU1249	0	0	1	0	0	0	0	0	0	0	0	0
OTU291	0	0	7	0	0	1	1	22	6	3	6	2
OTU1510	0	0	0	0	0	0	0	0	0	0	0	0
OTU1025	0	0	0	0	0	0	1	0	2	1	1	3
OTU1407	0	0	0	0	0	0	0	0	0	0	0	2
OTU66	0	0	0	0	0	0	0	0	0	297	5	3
OTU2028	0	1	0	0	0	0	0	0	0	0	0	0
OTU1450	4	5	6	1	0	0	19	16	11	0	2	2
OTU1481	0	0	0	0	0	0	0	0	0	0	0	0
OTU696	0	0	0	0	0	0	0	0	0	0	0	0
OTU484	2	2	2	2	11	4	7	3	3	1	2	3
OTU823	0	0	0	0	0	0	0	0	5	0	0	0
OTU324	15	10	14	10	7	4	0	4	1	7	0	0
OTU1931	0	0	0	0	0	0	0	0	0	0	0	0
OTU2069	0	0	0	0	0	0	0	0	0	0	0	0
OTU1978	0	0	0	0	0	0	0	0	0	0	0	0
OTU126	7	10	14	2	2	1	2	11	5	9	10	31
OTU46	8	8	0	21	3	5	0	2	0	6	12	9
OTU159	0	0	0	1	0	1	1	6	4	0	1	0
OTU748	0	0	3	0	0	0	0	0	0	0	0	1
OTU737	0	0	0	0	0	0	0	0	0	0	1	0
OTU812	0	0	0	0	0	0	5	0	0	0	0	0
OTU563	0	0	0	0	0	0	0	0	0	0	0	0
OTU729	0	0	0	0	0	0	0	0	0	0	0	0
OTU795	0	0	0	0	0	0	0	4	0	0	2	0
OTU1236	1	2	0	0	0	0	0	0	0	0	0	0
OTU878	0	0	0	0	0	0	0	0	0	0	0	0
OTU1305	0	0	0	0	0	0	0	0	0	0	1	0
OTU2038	0	0	0	0	0	0	0	0	0	0	0	0
OTU1664	0	0	0	0	0	0	0	0	0	1	1	0
OTU1218	0	0	0	0	0	0	0	0	0	0	0	2
OTU982	0	0	0	0	0	0	0	0	0	0	0	0
OTU593	0	0	0	0	0	0	0	6	0	0	0	0
OTU1462	0	0	0	0	0	0	0	0	0	0	0	0
OTU910	0	0	0	0	0	0	2	1	1	0	1	0
OTU143	4	2	3	1	3	3	8	13	17	8	5	10
OTU674	0	1	0	0	0	0	3	0	0	0	0	0
OTU658	0	0	0	0	0	0	0	0	0	0	0	0
OTU2182	0	0	0	0	0	0	0	0	0	0	0	0
OTU597	0	0	0	0	0	0	0	0	0	0	0	0
OTU2259	0	0	0	0	0	0	1	0	0	0	0	0
OTU1583	0	0	0	0	0	0	0	0	0	0	0	0
OTU657	1	0	0	0	0	0	0	0	0	0	0	0
OTU1034	0	0	0	0	0	0	0	0	0	0	0	0
OTU1	6168	5491	4930	786	1099	700	10475	11838	8454	3763	7569	10962
OTU2025	11	0	10	1	0	2	3	1	1	4	2	7
OTU1364	0	0	0	0	0	0	0	0	0	0	0	0
OTU1313	0	0	0	0	0	0	0	3	0	0	0	0
OTU440	0	0	0	0	1	2	1	0	2	0	3	1
OTU319	0	0	0	0	0	0	0	0	0	0	0	0
OTU537	0	0	0	0	0	1	0	0	0	0	0	0
OTU343	0	1	1	0	1	0	5	3	0	0	0	0
OTU2060	1	1	0	0	0	0	1	0	1	0	1	0
OTU1048	0	0	0	0	1	0	0	2	0	0	0	0
OTU2112	0	0	0	0	0	1	0	0	0	0	0	1
OTU1502	2	1	3	3	2	2	0	0	0	2	0	0
OTU1177	0	0	0	0	0	0	0	0	0	1	0	0
OTU47	8	9	1	0	0	2	2	12	3	25	10	12
OTU1244	0	0	0	0	0	0	0	0	0	0	0	0
OTU766	0	0	0	0	0	0	0	2	0	0	1	1
OTU1283	0	0	0	0	0	0	0	0	0	0	0	0
OTU1160	1	0	0	0	0	0	0	0	1	0	0	0
OTU1543	0	0	0	0	0	1	0	0	0	0	0	0
OTU1745	0	0	0	0	0	0	0	0	0	0	0	0
OTU907	0	0	0	0	0	0	0	0	0	0	0	0
OTU1206	0	0	0	0	0	0	0	0	0	0	2	0
OTU59	28	10	12	15	9	9	231	132	130	27	97	47
OTU2090	0	0	0	0	0	0	0	0	0	0	0	0
OTU2116	0	0	0	0	1	0	0	0	0	0	0	0
OTU2299	0	0	0	0	0	0	0	0	1	0	0	0
OTU493	3	0	0	0	0	0	0	0	0	1	0	0
OTU1486	0	0	0	0	0	0	0	0	0	0	0	0
OTU256	0	0	0	0	0	0	0	0	0	1	0	0
OTU906	0	0	0	0	0	0	0	0	0	0	0	0
OTU33	4	4	66	3	1	4	26	9	17	27	35	508
OTU1666	0	0	0	0	0	0	0	0	0	0	0	0
OTU1967	0	0	0	0	0	0	0	0	0	1	0	0
OTU1634	0	0	0	0	0	0	0	0	0	0	0	0
OTU1505	1	1	0	0	0	0	4	1	0	1	0	1
OTU341	0	1	0	0	0	0	3	0	0	0	2	0
OTU1324	0	0	0	0	0	0	0	0	1	0	0	0
OTU2252	0	0	2	0	0	0	0	0	0	0	0	0
OTU1904	0	0	0	0	0	0	0	1	0	0	0	0
OTU18	168	167	146	18	12	16	243	206	237	110	518	195
OTU815	0	0	0	1	0	0	0	0	0	0	0	0
OTU450	0	1	0	0	0	0	7	0	0	0	0	0
OTU454	0	0	0	0	0	0	0	0	0	0	0	0
OTU1345	0	0	0	0	0	0	0	0	0	0	1	0
OTU1738	2	0	0	0	0	0	0	0	0	0	0	0
OTU139	0	0	0	0	0	0	0	2	0	0	0	0
OTU526	0	0	2	0	0	0	1	0	1	0	0	5
OTU1155	12	8	5	0	2	2	45	25	13	3	13	163
OTU637	0	3	0	0	0	0	0	0	0	0	3	0
OTU775	0	0	0	0	0	0	0	0	0	0	0	0
OTU499	0	0	0	0	0	0	0	0	0	0	0	0
OTU2258	1	0	0	0	0	0	0	0	0	0	0	0
OTU790	0	0	0	0	0	0	0	0	0	0	0	0
OTU678	0	0	0	0	0	0	0	0	0	0	0	0
OTU921	0	0	0	0	0	0	0	0	0	0	0	0
OTU1376	0	0	1	0	0	0	1	0	0	0	0	0
OTU744	0	0	0	0	0	0	0	0	0	0	1	0
OTU174	2	6	1	5	2	0	0	1	1	52	1	0
OTU312	0	1	3	0	0	0	1	1	4	4	9	2
OTU547	2	0	0	0	0	0	0	0	0	0	0	0
OTU957	0	0	0	0	0	0	0	0	0	0	0	0
OTU2237	1	0	0	0	1	0	6	2	0	2	3	2
OTU117	0	0	0	0	0	0	0	0	0	0	0	0
OTU2001	0	0	0	0	0	2	0	0	0	0	0	0
OTU1622	0	0	0	0	0	0	0	0	0	0	0	1
OTU77	2	1	3	0	0	1	17	26	8	3	0	0
OTU492	0	0	0	0	0	0	0	2	0	1	2	0
OTU705	0	1	0	0	0	0	0	6	0	0	0	2
OTU1783	0	0	0	0	0	0	0	0	0	0	0	0
OTU749	0	0	0	0	0	0	0	1	0	0	0	0
OTU90	0	2	0	0	2	2	0	0	1	5	19	8
OTU1309	0	0	0	0	0	0	0	0	0	1	0	1
OTU1998	0	0	0	0	0	0	0	0	0	0	0	0
OTU1549	0	0	0	0	0	0	0	0	0	1	0	0
OTU49	12	7	12	5	4	3	79	57	23	25	127	90
OTU1186	0	0	0	0	0	0	0	0	3	0	0	0
OTU1128	0	0	0	0	0	0	0	0	0	0	0	0
OTU856	0	1	0	0	0	0	0	1	0	1	2	0
OTU933	0	0	1	0	0	0	0	0	1	0	0	1
OTU307	0	0	0	0	0	0	0	0	0	0	0	0
OTU199	0	1	1	0	0	1	17	2	5	3	2	6
OTU398	0	1	0	0	1	0	0	2	0	0	6	4
OTU1189	0	3	0	0	0	0	0	0	0	0	0	0
OTU1299	0	0	0	0	0	0	0	0	0	0	0	0
OTU1007	0	0	1	0	0	0	0	0	0	0	0	0
OTU1252	0	0	0	0	1	0	0	0	0	0	0	0
OTU756	0	0	0	0	0	0	0	0	0	0	0	0
OTU220	1	0	2	0	1	1	9	4	2	0	5	14
OTU506	1	1	2	0	0	0	1	1	2	0	0	0
OTU1929	0	0	0	0	0	0	0	0	0	0	0	0
OTU2130	0	0	0	0	0	0	0	0	0	0	0	0
OTU1640	0	0	0	0	0	0	0	3	0	0	0	0
OTU1532	0	0	0	0	0	0	0	0	0	0	0	0
OTU1966	0	0	0	0	0	0	0	0	0	0	0	0
OTU127	30	1	1	5	2	1	0	55	0	28	1	0
OTU2270	0	0	0	0	0	0	1	2	1	0	0	0
OTU1280	0	0	0	0	0	0	0	0	0	0	0	0
OTU558	0	0	0	0	0	0	0	0	0	0	0	0
OTU2209	0	0	0	0	0	0	0	0	0	0	0	0
OTU1685	0	0	0	0	0	0	0	0	0	0	0	0
OTU1969	0	0	0	0	0	0	0	0	0	0	0	0
OTU1101	0	0	1	0	0	0	0	0	0	0	0	0
OTU2308	0	0	0	0	0	0	0	2	0	0	0	0
OTU1386	0	0	0	0	0	0	0	0	0	0	0	0
OTU1379	0	0	0	0	0	0	0	0	0	0	0	0
OTU706	1	1	0	0	1	0	2	1	0	0	1	1
OTU91	3	10	15	7	4	7	59	3	9	1	35	63
OTU1214	0	0	1	0	0	0	0	0	0	0	0	0
OTU1557	0	0	0	0	0	0	0	0	0	0	0	0
OTU1524	0	0	0	0	0	0	0	0	0	0	0	0
OTU1553	0	0	0	0	0	0	0	1	2	0	0	0
OTU1151	0	0	0	0	0	0	0	0	0	0	0	0
OTU648	0	0	0	0	0	0	0	0	0	0	0	0
OTU2166	0	0	0	0	0	0	0	0	0	0	0	0
OTU1704	0	0	0	0	1	0	0	1	0	0	0	0
OTU1605	6	0	0	1	2	1	0	1	0	1	4	3
OTU2044	0	0	0	0	0	0	1	0	0	0	0	0
OTU1749	0	0	0	0	0	0	0	0	1	0	0	2
OTU1591	2	0	0	0	0	0	0	0	0	0	0	0
OTU1569	0	0	0	0	0	0	2	0	0	0	0	2
OTU909	0	0	0	0	1	0	0	1	1	1	0	0
OTU430	0	0	0	0	0	0	0	15	0	0	0	0
OTU1580	0	0	0	0	0	0	0	0	0	0	3	0
OTU1795	0	0	0	0	0	0	0	0	0	1	0	0
OTU1575	0	0	0	0	0	0	0	0	0	0	0	0
OTU1979	0	0	0	0	0	0	0	0	0	0	1	0
OTU404	0	0	2	0	0	0	0	0	0	0	0	0
OTU1912	0	0	0	0	0	0	0	0	1	0	0	0
OTU364	1	0	1	0	0	0	2	2	0	1	0	0
OTU825	0	0	0	0	0	0	0	0	0	0	0	0
OTU164	0	1	1	1	1	1	2	2	10	0	5	10
OTU1661	0	0	0	0	0	0	0	0	0	0	0	0
OTU892	1	0	0	0	0	0	0	0	0	0	0	0
OTU1194	0	0	0	0	0	0	0	0	0	0	0	0
OTU1015	0	0	0	0	0	0	0	0	0	0	1	2
OTU1395	0	0	0	0	0	0	0	0	0	0	1	0
OTU311	5	2	2	0	1	0	5	10	15	1	2	3
OTU160	1	2	0	0	0	0	0	0	0	2	0	58
OTU1138	0	0	0	0	0	0	0	0	0	0	0	1
OTU1303	0	0	0	0	0	0	0	0	0	0	0	0
OTU298	4	0	3	1	0	0	1	3	0	0	4	0
OTU1085	0	2	0	0	0	0	0	0	3	0	0	0
OTU1384	0	0	0	0	0	0	0	0	0	0	0	0
OTU1467	0	0	0	0	0	0	1	0	0	0	0	0
OTU351	1	0	0	0	0	0	0	0	0	0	2	3
OTU1947	0	0	0	0	0	0	0	0	0	0	0	0
OTU595	0	0	0	1	0	1	1	0	4	0	1	0
OTU2024	0	0	0	0	0	0	0	0	0	0	0	0
OTU1152	0	0	0	0	0	0	0	0	0	0	0	0
OTU61	16	19	17	3	2	8	27	22	18	21	49	218
OTU758	0	0	0	0	0	2	1	2	2	0	0	0
OTU2201	0	0	0	1	0	0	0	0	0	0	0	0
OTU739	0	0	0	0	0	0	0	0	0	0	2	0
OTU399	2	1	2	0	0	0	2	5	2	0	0	0
OTU1176	0	0	0	0	0	0	0	0	0	2	0	0
OTU344	0	0	1	0	0	0	0	0	0	0	1	2
OTU1676	0	0	0	0	0	0	0	0	0	1	0	0
OTU930	0	0	0	0	1	0	0	0	0	0	2	0
OTU759	0	0	0	0	0	0	6	2	0	0	0	0
OTU142	6	3	7	17	4	1	12	17	20	12	3	9
OTU794	0	0	0	0	0	0	0	0	0	0	3	0
OTU860	0	0	0	0	0	0	0	0	0	1	0	0
OTU1230	0	0	0	0	0	0	0	0	0	0	0	0
OTU688	0	0	0	0	0	0	0	0	0	0	0	0
OTU1855	0	0	0	0	0	0	1	0	0	0	0	0
OTU1396	0	0	0	0	0	0	0	0	0	0	0	0
OTU664	0	0	0	0	0	0	0	0	0	0	0	0
OTU1806	0	1	0	0	1	0	1	11	2	0	2	0
OTU1983	0	0	0	1	0	0	0	0	0	0	0	0
OTU2250	0	0	0	0	0	0	0	0	0	0	0	0
OTU35	21	42	67	46	13	32	80	78	116	42	346	171
OTU1624	0	0	0	0	0	0	0	0	0	0	0	0
OTU467	0	0	0	0	0	0	0	0	0	1	0	0
OTU1387	0	0	0	0	0	0	1	0	0	0	0	0
OTU1752	0	0	0	0	0	1	1	0	0	0	0	0
OTU938	0	0	0	0	0	0	0	0	1	0	0	0
OTU2137	0	0	0	0	0	0	0	0	0	0	0	0
OTU710	0	0	0	0	0	0	0	0	0	0	0	0
OTU569	0	0	0	0	0	0	0	0	0	0	0	0
OTU901	0	0	0	0	0	1	3	0	0	0	0	0
OTU1336	0	0	0	0	0	0	0	0	0	0	0	0
OTU209	1	0	5	6	7	15	1	0	0	0	0	0
OTU1371	0	0	0	0	0	0	0	1	2	0	0	0
OTU944	0	0	0	0	0	0	0	6	0	0	0	0
OTU810	0	0	0	0	0	0	0	0	0	0	1	0
OTU102	1	4	0	0	0	1	0	0	0	3	2	0
OTU644	0	0	0	0	0	0	0	5	0	0	0	0
OTU264	0	0	0	0	0	0	0	0	39	0	0	0
OTU54	2	4	3	0	22	19	2	2	0	5	0	2
OTU1669	0	0	0	0	0	1	0	0	0	0	0	0
OTU607	2	4	0	0	0	0	5	2	1	1	3	0
OTU2274	3	0	0	1	2	0	1	3	0	0	0	0
OTU1123	0	0	0	0	0	0	0	0	0	0	0	0
OTU1808	0	0	0	0	0	0	0	0	0	0	0	0
OTU544	2	0	0	0	0	0	0	1	0	0	2	0
OTU237	0	0	0	0	0	0	0	0	0	0	0	0
OTU1060	1	0	0	0	0	0	0	0	0	0	0	0
OTU40	8	7	0	0	0	0	0	1	0	9	13	14
OTU2272	0	0	0	0	0	0	0	0	0	0	0	0
OTU1431	1	0	0	0	0	0	0	0	0	0	0	0
OTU514	1	0	0	2	0	1	1	0	3	0	3	5
OTU1077	1	2	1	0	1	0	0	1	0	0	1	2
OTU1653	0	0	1	0	0	0	0	0	0	0	0	0
OTU1832	0	0	0	0	0	0	0	0	0	0	0	0
OTU1680	0	1	0	0	0	0	1	2	0	0	2	2
OTU410	0	0	0	0	0	0	0	0	1	0	1	8
OTU1655	0	0	0	0	0	0	0	0	0	0	0	0
OTU128	0	1	0	0	0	0	0	0	0	0	4	1
OTU833	0	0	0	0	0	0	0	0	0	0	0	0
OTU1936	0	0	0	0	0	0	0	0	0	0	0	0
OTU572	0	0	0	0	3	0	5	0	2	0	0	0
OTU1751	0	0	2	0	0	0	4	0	0	1	0	0
OTU1201	1	0	0	0	0	0	0	0	0	0	0	0
OTU26	91	54	170	65	48	162	148	124	106	209	424	361
OTU598	0	0	0	0	0	0	0	0	0	0	0	0
OTU186	0	5	6	0	2	1	7	9	9	5	5	21
OTU609	0	0	0	0	0	0	1	0	0	0	0	0
OTU2023	0	0	0	0	0	0	0	0	0	0	0	0
OTU976	0	0	0	0	0	0	0	0	0	0	0	0
OTU740	0	0	0	0	0	0	0	0	0	0	4	0
OTU445	0	0	0	0	0	0	0	0	0	0	0	0
OTU348	0	0	0	0	0	0	0	0	0	1	0	0
OTU738	0	0	1	0	0	0	0	3	0	0	0	0
OTU640	0	0	3	0	0	0	0	0	0	0	0	0
OTU20	98	14	66	34	51	56	524	639	89	220	945	443
OTU804	1	0	0	0	0	1	0	3	0	0	0	0
OTU1213	1	0	0	0	0	0	0	0	1	0	1	1
OTU808	0	0	0	0	0	0	0	1	3	0	0	1
OTU1343	0	0	0	0	0	0	0	0	0	0	0	0
OTU882	0	0	0	0	0	0	0	0	0	0	0	0
OTU1884	0	0	0	0	0	0	0	0	0	1	0	1
OTU1689	0	0	0	0	0	0	0	0	0	0	0	0
OTU877	0	0	0	0	0	0	0	1	0	2	1	0
OTU2037	0	0	0	0	0	0	0	0	0	0	0	0
OTU576	0	0	0	0	0	0	0	0	0	0	0	0
OTU367	0	0	0	0	0	0	0	1	0	0	1	0
OTU1595	0	0	0	0	0	0	1	1	0	0	0	0
OTU327	2	0	0	0	0	0	0	0	0	0	0	0
OTU1618	0	0	0	0	0	0	0	0	0	0	0	0
OTU1382	0	0	0	0	0	1	0	0	0	0	0	0
OTU2093	0	0	0	0	0	0	0	0	0	0	0	0
OTU1565	0	0	0	0	0	0	0	0	0	2	0	0
OTU827	0	0	0	0	0	0	0	0	0	0	0	0
OTU1082	0	0	0	0	0	0	0	0	0	0	0	0
OTU1721	0	0	0	0	0	0	0	0	0	0	0	0
OTU1298	0	0	0	0	0	0	0	0	0	0	2	0
OTU2128	0	0	0	0	1	0	0	0	0	0	0	0
OTU1985	0	0	0	0	0	0	0	0	0	0	0	0
OTU1227	0	0	0	0	0	0	0	0	0	1	0	0
OTU1256	0	0	0	0	0	0	0	2	0	0	0	0
OTU1930	0	0	0	0	0	1	0	0	0	0	0	0
OTU239	9	2	6	0	0	1	1	5	5	0	0	1
OTU1687	0	0	1	0	0	0	0	0	2	0	0	0
OTU1675	0	0	0	0	0	0	0	0	0	0	0	0
OTU1980	0	0	0	0	0	0	0	1	0	0	0	0
OTU1219	0	1	0	0	0	0	0	0	0	0	0	0
OTU665	0	4	1	0	0	1	0	0	0	0	0	0
OTU584	1	0	1	0	0	0	1	0	0	0	0	6
OTU1016	0	0	0	0	0	0	0	5	0	0	0	0
OTU1413	0	0	0	1	0	0	0	0	0	0	0	0
OTU583	0	0	0	0	0	0	2	0	0	0	0	4
OTU721	0	0	4	0	0	0	0	0	0	0	0	0
OTU2276	1	2	2	0	0	1	2	1	4	0	3	2
OTU257	0	0	0	0	0	0	0	0	0	0	0	0
OTU1468	0	0	0	0	0	0	0	0	0	0	1	0
OTU294	1	0	0	0	0	0	1	0	0	0	1	4
OTU581	1	0	0	0	0	0	0	0	0	0	0	0
OTU653	0	0	0	0	0	0	0	0	0	0	1	0
OTU836	0	0	0	0	0	0	0	0	0	4	0	0
OTU987	0	0	0	0	0	0	1	0	3	0	0	0
OTU1078	0	0	0	0	0	0	0	1	2	0	0	0
OTU764	1	0	0	0	0	0	0	0	0	0	0	1
OTU1006	0	0	0	0	0	0	0	0	0	0	4	0
OTU2165	0	0	0	0	0	0	0	0	0	0	0	0
OTU1010	0	0	0	0	0	0	0	2	0	0	0	1
OTU1498	1	3	3	0	0	0	3	2	0	0	1	1
OTU1545	0	0	0	0	0	0	0	0	0	0	0	0
OTU358	2	1	2	0	0	0	4	8	4	0	2	2
OTU816	0	0	0	0	0	0	1	1	0	0	0	2
OTU449	0	0	0	0	0	0	1	0	6	0	0	3
OTU1247	0	0	0	0	0	0	0	1	0	0	0	0
OTU1712	0	0	0	0	0	0	0	0	0	0	0	0
OTU1028	0	0	0	0	0	0	0	3	1	0	0	0
OTU936	0	0	0	0	0	0	0	0	0	0	0	0
OTU2197	0	0	0	0	0	0	0	0	0	0	0	0
OTU874	0	0	0	0	0	0	2	1	1	0	0	0
OTU2279	0	0	0	0	0	0	0	0	0	0	0	0
OTU322	1	0	2	0	0	0	1	0	1	2	1	0
OTU622	0	0	0	0	0	0	0	0	0	0	1	0
OTU1850	0	0	0	0	0	0	0	2	0	0	0	0
OTU2068	1	0	1	2	3	0	0	1	1	0	0	1
OTU444	0	0	3	0	0	0	2	0	0	0	0	1
OTU1915	0	0	0	0	0	0	0	0	0	0	0	0
OTU184	2	7	2	0	0	0	1	8	4	1	1	0
OTU545	0	0	0	0	0	0	0	0	0	1	0	0
OTU519	0	0	0	0	0	0	0	0	0	0	0	0
OTU191	0	0	0	0	0	0	4	2	0	3	0	2
OTU2212	0	0	0	0	0	0	1	1	0	0	0	0
OTU1681	0	0	0	0	0	0	0	0	0	0	1	0
OTU1133	0	0	0	0	0	0	0	0	0	0	0	0
OTU1937	0	0	0	0	0	1	0	0	0	0	0	0
OTU1040	0	0	0	0	0	0	0	0	0	0	1	1
OTU374	0	0	0	0	0	0	0	0	0	0	0	0
OTU1287	0	0	0	0	0	0	0	0	0	2	0	0
OTU1499	0	0	1	0	0	0	0	0	0	0	0	0
OTU1633	0	0	0	0	0	0	0	0	0	0	0	0
OTU713	0	0	0	0	0	0	2	0	0	0	0	0
OTU635	0	0	1	0	0	2	0	1	0	0	0	1
OTU1044	0	0	0	0	0	0	4	0	0	0	0	0
OTU459	1	0	2	1	0	1	0	1	0	1	4	2
OTU1715	0	0	0	0	0	0	0	0	0	0	0	0
OTU709	1	0	0	0	0	0	0	2	0	0	0	1
OTU1150	0	0	0	0	0	0	0	0	0	0	1	0
OTU297	0	1	0	0	0	0	0	0	0	0	0	0
OTU1672	0	0	0	0	0	0	0	0	0	0	0	0
OTU538	0	0	0	0	0	0	0	0	0	0	4	0
OTU2211	0	0	0	0	0	0	0	0	0	0	0	0
OTU1404	0	0	0	0	0	0	0	0	0	0	0	0
OTU731	0	2	0	0	0	0	3	2	0	0	2	1
OTU1514	0	0	0	0	0	0	0	0	0	0	0	0
OTU1375	0	0	0	0	0	0	0	1	1	0	0	0
OTU876	0	0	0	0	0	0	0	1	1	0	2	0
OTU497	0	0	2	0	0	0	0	1	0	0	0	0
OTU1763	0	0	0	0	0	0	0	0	0	0	0	0
OTU1171	0	0	0	0	0	0	0	0	0	0	0	1
OTU1965	0	0	0	0	0	0	0	0	0	0	0	0
OTU185	2	1	3	2	0	0	4	2	1	4	5	0
OTU1695	0	0	0	0	0	0	0	0	0	0	0	0
OTU722	0	0	0	0	0	0	0	0	0	0	0	0
OTU1136	0	0	0	0	0	0	0	0	0	0	0	0
OTU268	0	0	0	0	0	0	0	0	0	1	0	26
OTU1962	0	0	0	0	0	0	0	0	0	0	0	0
OTU1273	0	0	0	0	0	0	0	0	0	0	0	0
OTU48	51	140	18	4	5	11	72	110	22	12	12	20
OTU287	0	0	0	0	0	0	0	1	0	0	0	0
OTU1925	0	0	0	0	0	0	0	0	0	0	0	0
OTU1466	0	0	0	0	0	0	0	1	0	0	0	0
OTU1153	0	1	0	0	0	1	1	0	0	0	0	1
OTU431	5	0	3	3	0	0	1	0	0	0	0	0
OTU1697	0	0	0	0	0	0	0	0	0	0	1	0
OTU686	0	0	0	0	0	0	0	0	0	0	0	0
OTU1446	0	0	0	0	0	0	3	0	0	0	0	0
OTU1200	0	0	0	0	0	0	0	0	0	0	0	0
OTU1124	0	0	0	0	0	0	0	2	0	0	0	0
OTU1234	0	1	0	0	0	1	0	0	0	0	0	0
OTU1265	0	0	0	0	0	0	0	0	0	0	0	1
OTU1541	0	0	0	0	0	0	0	0	0	0	0	0
OTU1132	0	0	0	0	0	0	3	0	0	0	2	0
OTU452	0	0	0	0	0	0	7	0	0	0	0	0
OTU292	0	0	0	0	0	0	0	0	0	0	0	0
OTU965	0	0	0	0	0	0	0	2	0	0	0	0
OTU2293	0	0	0	0	0	0	0	0	0	0	0	0
OTU1182	0	0	0	1	0	0	0	0	1	0	0	0
OTU1663	1	1	2	2	0	1	14	17	1	1	1	4
OTU436	0	0	0	0	0	0	0	5	0	0	0	0
OTU704	0	0	0	0	0	0	0	0	0	0	0	0
OTU521	0	0	0	0	0	0	0	0	0	0	0	0
OTU63	0	1	0	2	9	1	9	1	18	2	4	8
OTU1506	0	0	0	0	0	0	0	0	0	0	0	0
OTU76	0	1	1	0	1	0	1	1	0	6	38	11
OTU1286	0	0	0	0	0	0	0	0	0	0	0	2
OTU2072	0	0	0	0	0	0	0	0	0	0	0	1
OTU998	0	0	1	0	0	0	1	1	0	0	0	0
OTU548	2	0	0	0	0	0	0	3	0	0	0	0
OTU986	0	0	0	0	0	0	0	0	0	0	1	0
OTU1536	0	0	0	0	0	0	0	0	0	0	1	0
OTU1137	0	0	0	0	0	0	0	0	0	0	0	0
OTU1180	0	0	0	0	0	0	0	0	0	0	0	0
OTU1856	1	0	0	0	0	0	0	0	0	0	0	0
OTU2286	0	0	0	0	0	0	0	0	0	0	0	0
OTU863	0	0	0	0	0	0	0	0	0	1	0	0
OTU240	3	15	4	0	1	0	0	0	0	0	0	0
OTU8	413	128	385	64	103	9248	114	144	67	28	41	32
OTU1480	0	0	0	0	0	0	0	0	0	0	0	0
OTU428	0	0	0	0	2	1	1	1	0	0	0	0
OTU141	13	19	12	5	1	1	17	17	9	7	11	7
OTU1878	0	0	0	0	0	0	0	0	0	0	0	0
OTU1031	0	0	0	0	0	0	0	0	0	1	0	0
OTU2004	1	0	0	0	0	0	0	0	0	0	0	0
OTU2041	0	0	0	0	0	0	0	0	0	0	0	0
OTU570	0	0	0	0	0	0	0	0	0	1	0	0
OTU1693	2	2	0	0	1	0	1	3	0	1	0	8
OTU1876	0	0	0	0	0	0	0	0	0	2	0	0
OTU488	0	0	0	0	0	1	0	5	4	0	0	0
OTU718	0	0	0	0	1	1	0	0	0	0	1	4
OTU1235	0	0	0	0	0	0	0	0	0	0	0	0
OTU1084	0	0	0	0	0	0	0	2	0	0	0	0
OTU750	0	0	0	0	0	0	0	0	0	0	0	0
OTU1199	0	0	0	0	0	0	0	1	0	0	0	0
OTU2169	0	0	0	0	0	0	0	0	0	0	0	0
OTU16	63	161	82	131	70	73	1209	1288	1159	191	146	619
OTU1022	0	0	0	0	0	0	0	0	0	0	0	0
OTU1412	0	0	0	0	0	0	0	0	0	0	0	0
OTU1307	0	0	0	0	0	0	0	0	0	0	0	0
OTU783	0	0	0	0	0	0	3	1	0	0	0	0
OTU864	0	0	0	0	0	0	0	0	0	0	0	0
OTU2129	0	1	0	0	0	0	1	0	1	0	0	0
OTU2225	0	0	0	0	0	0	0	0	0	0	0	0
OTU2107	0	0	0	0	0	0	0	0	0	0	0	0
OTU2242	0	0	0	0	0	0	0	0	0	0	0	0
OTU2121	0	0	0	0	0	0	0	0	0	0	0	0
OTU2027	1	0	0	0	0	0	0	0	0	0	0	0
OTU1604	0	0	0	0	0	0	0	0	0	0	0	0
OTU1210	0	0	0	0	0	0	0	0	0	0	0	0
OTU2244	0	0	0	0	0	0	0	0	0	0	0	0
OTU761	0	0	0	0	0	0	0	0	0	0	0	0
OTU1310	0	0	0	0	0	0	0	0	1	0	0	0
OTU25	7	3	2	0	5	10	18	8	10	14	15	20
OTU269	0	1	0	0	0	0	0	0	0	0	0	0
OTU2127	0	0	0	0	0	0	0	0	0	0	0	0
OTU93	0	8	4	4	6	1	16	6	33	13	67	17
OTU435	0	0	0	0	0	0	0	0	0	0	0	0
OTU152	8	11	13	0	1	0	4	4	8	1	7	13
OTU453	0	0	0	0	0	0	0	0	0	0	0	0
OTU865	0	0	0	0	0	0	0	0	0	0	0	0
OTU1747	0	1	0	0	0	0	0	0	0	0	0	0
OTU1026	0	0	0	0	0	0	0	0	0	0	0	0
OTU2141	0	0	0	0	0	0	0	0	0	0	0	0
OTU1690	0	0	0	0	0	1	0	0	0	0	0	0
OTU146	5	1	3	1	0	1	50	5	13	2	13	0
OTU1178	0	0	0	0	0	0	0	0	0	0	0	0
OTU1098	0	0	0	0	0	0	0	0	0	0	0	0
OTU1559	0	0	0	0	0	1	0	0	0	0	1	2
OTU1378	0	0	0	0	0	0	0	0	0	0	0	0
OTU2253	1	1	1	0	0	0	0	0	0	1	0	0
OTU692	0	0	0	0	0	0	0	1	0	0	0	4
OTU1410	0	0	0	0	0	0	0	0	0	0	0	0
OTU2042	0	0	0	0	0	0	0	0	0	0	0	0
OTU626	2	4	5	0	0	0	1	0	3	0	0	0
OTU1248	0	0	0	0	0	0	0	0	0	0	0	0
OTU1895	0	0	0	0	0	0	0	0	0	0	0	0
OTU662	0	0	0	0	0	1	0	0	1	0	2	0
OTU605	1	0	0	0	0	0	0	1	0	0	0	1
OTU1636	0	0	0	0	0	0	0	1	0	0	0	0
OTU247	3	0	0	0	0	0	0	0	0	0	0	23
OTU1785	0	1	1	0	0	0	0	1	0	0	1	2
OTU222	0	0	0	0	0	0	0	0	0	0	0	4
OTU2101	0	0	0	0	0	0	0	0	0	0	1	0
OTU1020	0	0	0	0	0	0	0	0	0	0	0	0
OTU1119	0	0	0	0	0	0	0	0	0	1	0	0
OTU1451	0	0	0	0	0	0	1	0	2	0	0	0
OTU1820	0	0	0	0	0	0	0	0	0	0	0	0
OTU1841	0	0	0	0	0	0	0	0	0	0	0	0
OTU797	0	0	0	0	0	0	0	0	0	1	0	0
OTU627	0	0	0	0	0	0	0	0	0	0	1	4
OTU1086	0	0	0	0	0	0	0	1	0	0	0	0
OTU2046	0	0	0	0	0	0	0	0	0	0	0	0
OTU855	0	0	0	0	0	0	0	0	0	0	0	0
OTU660	0	0	1	0	0	0	0	0	1	0	0	4
OTU534	0	0	0	0	0	0	0	0	0	0	0	0
OTU1441	0	0	0	0	0	0	0	0	0	0	0	0
OTU993	0	0	0	0	0	0	0	0	0	0	0	0
OTU1660	0	0	0	0	0	0	0	0	0	0	0	0
OTU1478	0	0	0	0	0	0	0	0	0	0	0	0
OTU1193	0	0	0	0	0	0	0	0	0	0	0	0
OTU6	1	3	9	73	12	66	3	0	1	2	3	1
OTU69	0	0	0	0	0	0	0	4	0	0	5	3
OTU1938	0	0	0	0	0	0	0	0	0	0	0	0
OTU971	0	0	0	0	0	0	0	0	0	0	0	0
OTU1032	0	0	1	0	0	0	0	0	0	0	0	0
OTU470	2	1	6	0	0	0	0	0	0	0	0	0
OTU51	30	12	64	46	11	10	36	13	147	24	74	123
OTU1585	0	0	0	0	0	0	0	1	1	0	3	1
OTU1700	0	1	1	1	1	0	0	0	0	3	0	0
OTU1473	0	0	0	0	0	0	0	0	0	0	0	0
OTU282	0	0	0	0	0	0	1	0	0	0	1	1
OTU1592	0	0	0	0	0	0	0	0	0	0	0	0
OTU1472	0	0	0	0	0	0	0	0	0	0	0	1
OTU1826	0	0	0	0	0	0	0	1	0	0	0	0
OTU702	1	0	0	0	0	0	0	0	0	0	0	0
OTU171	0	0	0	0	0	0	0	0	0	0	0	1
OTU225	2	3	0	0	0	0	0	1	0	1	0	1
OTU837	0	1	0	0	0	0	4	0	0	0	2	0
OTU1743	1	1	4	0	0	0	3	7	5	2	3	4
OTU386	0	0	2	0	0	0	0	4	3	0	1	1
OTU1911	0	1	0	0	0	0	1	1	3	0	0	0
OTU71	80	31	70	0	1	2	3	0	8	0	4	1
OTU1220	0	0	0	0	0	0	0	0	0	0	0	0
OTU782	0	0	0	0	0	0	0	1	1	1	0	0
OTU1587	0	0	0	0	0	0	0	0	0	0	0	0
OTU1264	0	0	0	0	0	0	0	1	0	1	0	0
OTU668	1	0	0	1	0	1	0	0	2	1	0	0
OTU1659	0	1	1	0	0	0	1	1	1	0	1	1
OTU628	0	0	0	0	0	0	0	0	0	1	0	0
OTU213	2	0	5	2	0	0	7	11	3	3	4	6
OTU1519	0	0	0	0	0	0	0	0	0	0	0	0
OTU683	0	0	0	0	1	0	0	0	0	0	22	1
OTU857	0	0	0	0	0	0	0	0	0	0	0	0
OTU811	0	0	0	0	0	0	0	4	2	0	0	0
OTU1953	0	0	0	0	0	0	0	0	0	0	0	0
OTU947	0	0	0	0	0	0	0	0	0	0	0	0
OTU983	0	0	0	0	0	0	0	0	0	0	0	0
OTU1017	0	2	0	0	0	0	0	0	0	0	0	0
OTU539	0	0	0	0	0	0	0	0	0	0	0	0
OTU330	0	0	0	0	0	0	0	0	0	1	0	0
OTU475	0	0	0	0	0	0	0	0	0	0	0	0
OTU2280	0	0	0	0	0	0	1	1	0	0	0	0
OTU375	0	0	0	1	0	0	0	6	0	0	3	0
OTU2191	0	0	0	0	0	0	0	0	0	0	0	0
OTU347	0	0	0	0	0	0	12	8	1	0	0	0
OTU757	0	0	0	0	0	0	0	2	0	0	1	0
OTU1258	0	0	0	0	0	0	2	0	0	0	0	0
OTU478	0	0	0	2	0	0	0	0	0	0	1	0
OTU1089	0	0	0	0	0	0	0	0	0	0	0	0
OTU979	0	0	0	0	0	0	0	0	0	0	0	0
OTU480	0	0	0	0	0	0	0	0	0	0	0	0
OTU1170	0	0	0	0	0	0	0	0	0	0	0	0
OTU1724	0	0	1	0	0	0	0	0	0	0	0	0
OTU228	2	0	0	3	1	0	4	1	0	9	5	6
OTU2061	0	0	0	0	0	0	0	0	0	0	0	0
OTU733	0	0	0	1	0	1	1	1	0	0	1	2
OTU1849	0	3	0	0	0	0	0	0	1	0	0	0
OTU1642	0	0	0	0	0	0	0	0	0	0	0	0
OTU904	0	0	0	0	0	0	0	0	0	0	0	0
OTU1596	0	0	0	0	0	0	0	0	0	1	0	0
OTU1112	0	0	0	0	0	0	0	0	0	0	0	0
OTU1961	0	0	0	0	0	0	0	0	0	0	0	0
OTU817	0	0	1	0	0	0	0	0	0	1	1	2
OTU571	0	0	0	0	0	0	0	0	0	0	0	0
OTU193	1	3	0	0	0	0	0	0	0	0	0	0
OTU400	0	4	0	0	0	0	0	0	1	0	0	0
OTU922	0	0	0	0	0	0	0	0	0	0	0	0
OTU1398	0	0	0	0	0	0	0	0	0	0	1	1
OTU1976	0	0	0	0	0	0	0	0	0	0	1	0
OTU849	0	0	0	0	0	0	0	0	0	0	0	0
OTU2011	0	0	0	0	0	0	0	0	0	0	0	0
OTU2163	0	0	0	0	0	0	0	0	0	0	0	0
OTU831	0	0	0	0	0	0	0	0	0	0	0	0
OTU536	0	0	0	0	0	0	0	0	0	0	0	0
OTU1713	0	0	0	1	0	0	0	0	0	0	0	0
OTU592	0	0	5	0	0	0	0	0	0	0	0	0
OTU1488	0	0	0	0	0	0	0	0	0	0	0	0
OTU1105	0	0	0	0	0	0	0	0	0	0	0	0
OTU2139	0	0	2	0	0	0	0	0	0	0	0	0
OTU1041	0	0	0	0	0	0	0	0	0	0	1	0
OTU554	0	0	0	0	1	0	0	0	0	4	0	3
OTU446	0	0	0	0	0	0	4	0	0	4	0	0
OTU1126	0	0	0	0	1	0	0	0	0	0	0	0
OTU1217	3	1	0	0	2	0	5	3	5	0	0	2
OTU769	0	0	0	0	0	0	1	0	2	0	0	1
OTU472	0	2	2	0	0	0	0	1	0	0	1	1
OTU2174	0	0	0	0	0	0	0	0	0	0	0	0
OTU1163	0	0	0	0	0	0	0	0	0	0	0	0
OTU329	0	0	0	0	0	0	0	0	4	0	0	6
OTU1323	0	0	0	0	0	0	0	0	0	0	0	0
OTU1631	0	0	0	0	0	0	0	0	0	0	0	0
OTU1951	0	0	0	0	0	0	0	3	0	0	0	0
OTU177	1	1	5	0	1	4	2	9	1	2	0	0
OTU646	0	0	1	0	1	0	0	0	0	0	0	4
OTU1388	0	0	0	1	0	0	0	0	0	0	0	0
OTU1011	2	0	0	0	0	0	0	0	0	0	0	0
OTU87	0	2	0	0	1	0	2	2	0	5	5	6
OTU1725	0	0	0	0	0	0	0	0	0	1	0	0
OTU405	0	0	0	0	0	0	0	0	0	0	0	0
OTU1601	0	0	0	0	1	0	0	0	0	0	9	0
OTU1771	0	0	0	0	0	0	0	0	0	0	0	0
OTU458	0	0	0	0	0	0	12	0	0	0	7	0
OTU542	0	0	0	0	1	1	3	3	0	1	0	0
OTU1893	0	0	0	0	0	0	0	0	0	1	0	0
OTU1061	6	2	0	1	1	1	0	0	2	1	5	2
OTU1571	0	0	1	0	0	0	0	0	0	0	0	0
OTU1226	0	0	0	1	0	0	0	0	2	0	2	2
OTU1369	0	0	0	0	0	0	0	1	0	0	0	0
OTU724	0	0	0	0	0	0	0	0	0	0	0	0
OTU934	0	39	32	4	3	2	6	9	222	0	0	1
OTU553	0	0	1	0	0	0	0	0	0	0	2	1
OTU150	8	0	6	4	1	1	33	23	4	0	13	0
OTU1437	0	0	0	0	0	0	0	0	0	0	0	0
OTU2134	0	0	0	0	0	0	0	0	0	0	0	0
OTU1260	0	0	1	0	1	0	0	1	0	0	0	0
OTU1560	0	0	0	0	0	0	1	0	0	0	2	0
OTU1373	0	0	0	0	0	0	0	0	1	0	0	0
OTU1742	0	0	0	0	0	0	0	0	0	0	0	0
OTU1615	0	0	0	0	0	0	0	0	0	0	0	0
OTU1069	0	0	0	0	0	0	0	0	0	0	0	3
OTU1021	0	0	0	0	0	0	0	0	0	0	0	0
OTU767	0	0	0	0	0	0	0	0	0	0	0	0
OTU359	0	0	0	0	0	0	0	0	0	0	0	0
OTU651	0	0	0	0	0	0	0	0	0	0	1	0
OTU650	1	0	0	0	0	0	0	0	1	0	0	0
OTU1090	0	0	0	0	0	0	0	0	0	0	0	2
OTU685	0	0	0	0	0	0	0	0	0	0	0	1
OTU1943	0	0	0	0	0	0	0	0	0	0	0	0
OTU1055	0	1	1	0	0	0	1	0	2	0	0	1
OTU1792	0	0	0	0	0	0	0	0	0	0	0	0
OTU517	0	0	0	0	0	0	2	0	0	0	1	0
OTU714	1	0	1	0	0	0	0	0	0	0	1	0
OTU2316	0	0	0	0	0	0	0	0	0	0	0	0
OTU2050	0	0	0	0	0	0	0	0	0	0	0	0
OTU1782	1	0	0	0	0	0	0	0	0	0	0	0
OTU1753	0	0	1	0	1	1	0	1	0	0	0	0
OTU1109	1	0	0	0	0	0	0	0	0	0	0	0
OTU1955	0	0	0	0	0	0	0	0	0	0	0	0
OTU1568	0	0	0	0	0	0	0	0	0	0	0	0
OTU735	0	0	0	0	0	0	0	0	0	0	1	0
OTU261	2	0	1	0	0	1	4	16	4	1	0	0
OTU948	0	0	0	0	0	0	0	0	0	0	0	0
OTU891	0	0	0	0	0	0	3	2	0	0	0	0
OTU208	0	0	0	0	0	0	0	7	0	0	1	0
OTU586	0	1	0	0	0	0	0	0	0	0	0	0
OTU140	0	0	2	1	0	0	0	7	8	8	10	40
OTU1436	0	0	0	0	0	0	0	0	0	0	0	0
OTU2089	10	11	8	0	1	2	15	10	9	5	11	11
OTU464	0	1	0	0	0	0	12	0	0	0	0	0
OTU335	0	1	0	0	0	0	0	0	0	1	1	0
OTU1198	0	0	0	0	0	0	0	0	0	0	1	0
OTU577	0	0	0	0	0	0	0	1	0	0	0	0
OTU772	0	1	0	0	0	0	0	0	1	0	1	0
OTU1670	0	0	1	0	0	0	1	0	0	2	1	3
OTU1465	0	0	0	0	0	0	0	0	0	0	0	1
OTU585	0	0	0	0	0	0	0	1	0	0	0	0
OTU306	0	0	0	0	0	0	2	2	0	3	17	3
OTU2200	0	0	0	0	0	0	0	0	0	0	0	0
OTU1719	0	0	2	3	1	0	0	0	0	0	0	0
OTU2103	0	0	0	1	0	0	0	0	1	0	5	8
OTU561	0	0	0	0	1	0	0	0	3	0	0	0
OTU1728	0	0	0	0	0	0	0	0	0	0	0	0
OTU1460	0	0	1	0	0	0	0	0	0	0	1	0
OTU504	0	1	3	0	0	0	0	0	0	0	0	0
OTU1054	0	0	0	0	0	0	0	0	0	0	0	0
OTU1072	0	0	0	0	0	0	0	0	0	0	0	0
OTU631	0	0	0	0	0	0	0	0	0	0	0	0
OTU1365	0	0	0	0	0	0	0	0	0	0	0	0
OTU787	0	0	0	0	0	0	0	2	0	0	2	0
OTU896	0	0	0	0	0	0	0	0	0	0	0	1
OTU2277	0	0	0	0	0	0	0	1	0	0	0	0
OTU1312	0	0	0	0	0	0	0	0	0	0	0	0
OTU371	0	0	6	0	0	0	0	0	0	0	5	0
OTU1923	0	0	0	0	0	0	1	0	0	0	0	0
OTU1691	0	0	0	0	3	0	1	0	0	0	5	0
OTU38	72	21	13	7	3	9	259	229	126	60	66	203
OTU2013	0	0	0	0	0	0	0	0	0	0	0	0
OTU1389	0	0	0	0	0	0	0	0	0	0	0	0
OTU1534	0	0	0	0	1	0	2	0	0	0	1	2
OTU903	0	0	0	0	0	0	0	0	1	0	1	0
OTU621	0	0	0	0	0	1	1	4	2	0	3	0
OTU1504	0	0	0	0	0	0	0	0	0	0	0	0
OTU314	0	0	0	0	0	0	0	0	0	0	6	5
OTU1995	0	0	0	0	0	0	0	0	0	0	0	0
OTU1831	0	0	1	0	0	0	0	0	0	0	0	0
OTU1424	0	0	0	0	0	0	0	0	0	0	0	0
OTU382	0	0	0	0	1	0	4	3	4	0	1	4
OTU1990	0	0	0	0	0	0	0	0	0	0	0	0
OTU1348	0	0	0	1	1	1	0	0	0	0	0	0
OTU388	0	0	1	2	0	3	0	0	0	6	0	0
OTU1318	0	0	0	0	0	0	0	0	0	0	0	0
OTU565	0	0	0	0	0	0	0	0	0	2	8	0
OTU43	22	33	83	90	49	72	42	60	8	100	179	39
OTU802	0	0	0	0	0	0	0	0	0	0	2	0
OTU52	10	10	8	10	2	3	28	15	5	14	36	45
OTU2156	0	0	0	0	0	0	0	0	0	0	0	0
OTU550	0	0	0	0	0	0	4	0	0	0	1	0
OTU1003	0	0	0	0	0	0	0	0	0	0	0	0
OTU214	0	0	0	1	0	0	9	0	7	3	28	4
OTU2314	0	0	0	0	0	0	1	0	0	0	0	0
OTU1057	0	0	0	0	0	0	0	0	1	0	0	1
OTU12	0	0	0	0	0	1	0	0	0	2	109	1
OTU1469	1	3	4	2	3	1	0	0	0	1	0	0
OTU1868	0	1	0	0	0	0	0	0	0	0	0	0
OTU996	0	0	0	0	0	0	0	0	0	0	0	0
OTU614	0	0	3	0	0	0	0	0	0	0	0	1
OTU221	2	0	4	0	0	1	20	4	5	0	13	6
OTU1237	0	0	0	0	0	0	0	0	0	0	0	0
OTU838	1	0	0	0	0	0	0	0	0	0	0	0
OTU332	2	2	10	1	0	0	1	0	0	0	0	0
OTU1050	0	0	0	0	0	0	0	0	0	0	4	1
OTU1984	1	0	0	0	0	0	0	0	0	0	0	0
OTU1288	0	0	0	3	0	0	1	0	0	0	1	2
OTU2033	0	0	0	0	0	0	0	0	0	0	0	0
OTU690	0	1	0	0	0	0	0	0	0	0	0	0
OTU1497	0	0	0	0	0	1	0	0	0	0	0	0
OTU917	0	0	0	0	0	0	0	0	0	0	0	3
OTU483	35	23	21	5	5	0	22	17	21	14	17	17
OTU1353	3	0	0	0	0	0	2	1	2	1	2	1
OTU432	0	0	0	0	0	0	0	0	0	0	1	0
OTU263	0	0	0	0	0	0	0	0	0	9	1	0
OTU408	0	1	1	7	2	5	0	0	0	1	0	0
OTU1122	0	3	0	0	0	0	0	0	1	0	0	0
OTU984	0	0	0	0	0	0	0	0	0	0	0	5
OTU1599	0	0	0	0	0	0	0	0	0	0	1	0
OTU926	0	0	0	0	0	0	0	0	0	0	0	0
OTU1422	0	0	0	0	0	1	0	0	0	0	0	0
OTU728	0	0	0	0	0	0	0	0	0	0	0	0
OTU183	0	2	0	0	1	0	21	1	30	0	2	14
OTU2301	0	0	0	0	0	0	0	0	0	0	0	0
OTU304	0	0	0	0	0	1	0	0	0	0	0	0
OTU447	0	0	0	0	0	0	0	0	0	0	0	0
OTU2291	0	0	0	0	0	0	0	0	0	0	1	0
OTU564	2	0	0	0	0	1	0	0	0	1	0	2
OTU925	0	0	0	0	0	0	0	0	0	0	1	0
OTU2260	0	0	1	2	1	0	0	0	0	3	0	0
OTU647	0	0	0	0	0	0	0	0	0	0	0	0
OTU712	0	0	0	0	0	0	6	0	0	0	0	0
OTU1262	0	0	0	0	0	0	0	0	0	0	0	0
OTU727	0	1	0	0	0	0	0	0	0	0	0	0
OTU2290	0	0	0	0	0	0	0	0	0	0	0	0
OTU1789	0	0	0	0	0	0	0	1	0	0	0	0
OTU501	0	0	0	0	0	0	0	0	0	0	0	0
OTU1546	0	0	0	0	0	0	0	0	0	0	0	0
OTU970	0	0	0	0	0	0	0	0	0	0	0	0
OTU1654	0	0	0	0	0	0	0	0	0	0	0	0
OTU2056	0	0	0	0	0	0	0	0	0	0	0	0
OTU42	14	6	5	1	0	2	22	2	3	2	3	6
OTU1847	0	0	0	0	0	0	1	1	0	1	1	0
OTU2035	0	0	0	0	0	0	0	0	0	0	0	0
OTU746	0	0	0	0	0	0	0	0	0	0	0	3
OTU972	0	0	0	0	0	0	0	0	0	0	0	0
OTU363	0	0	0	0	0	0	0	0	0	0	0	0
OTU1916	0	0	0	0	0	0	4	2	0	0	0	0
OTU1807	0	0	0	0	0	0	0	0	1	0	0	0
OTU1494	0	0	0	0	0	0	2	0	0	0	0	1
OTU803	0	0	0	0	0	0	0	0	0	0	0	0
OTU1572	0	0	0	0	0	0	1	0	2	0	0	0
OTU2231	1	0	0	0	0	0	0	0	0	0	0	0
OTU1000	0	0	0	0	0	0	1	0	0	0	0	0
OTU1184	0	0	0	0	0	0	2	1	0	0	0	0
OTU507	0	3	0	0	2	1	0	0	0	0	3	1
OTU1870	2	0	2	1	2	2	0	0	0	1	0	0
OTU1638	0	0	0	0	0	0	0	0	0	0	0	0
OTU212	0	0	0	0	0	0	0	5	1	5	56	8
OTU698	0	0	1	0	0	0	0	1	0	0	0	0
OTU1834	0	0	0	2	0	1	0	0	0	0	0	0
OTU2009	0	0	0	0	0	0	0	0	0	0	0	0
OTU656	0	0	0	0	0	0	0	1	0	0	0	0
OTU566	0	0	0	0	0	0	0	0	0	0	0	0
OTU2232	0	0	0	0	0	0	0	0	0	0	0	0
OTU251	0	0	0	0	0	0	0	0	0	1	31	0
OTU1405	0	0	0	0	0	0	0	0	0	0	0	1
OTU893	0	0	0	0	1	1	0	0	1	0	1	0
OTU1144	0	0	0	0	0	0	0	0	0	1	0	0
OTU551	0	0	0	0	0	0	0	0	0	0	0	0
OTU313	0	1	3	1	0	0	0	0	1	0	2	1
OTU1517	0	0	0	0	0	0	0	0	0	0	0	0
OTU1871	0	0	0	0	0	0	1	0	0	0	1	0
OTU844	0	0	0	0	0	0	0	0	0	0	0	0
OTU456	0	0	0	0	0	1	0	0	0	0	1	0
OTU29	1235	102	481	8	9	9	12	12	9	5	3	1
OTU2057	0	0	0	0	0	0	0	2	0	0	0	0
OTU1756	0	0	0	0	0	0	0	0	0	0	0	1
OTU1641	0	0	0	0	0	0	0	0	0	0	0	0
OTU230	0	0	0	1	0	1	5	2	9	0	8	4
OTU1352	0	0	0	0	0	0	0	1	1	0	0	0
OTU426	0	0	0	0	0	0	0	0	0	0	0	0
OTU99	4	6	8	2	1	0	24	5	1	1	5	9
OTU680	0	0	0	0	0	0	0	0	0	0	0	0
OTU2220	0	0	0	0	0	0	1	0	0	0	0	0
OTU67	1	0	22	0	2	1	215	1	7	92	0	0
OTU187	2	4	1	2	0	0	3	3	2	0	3	1
OTU1447	0	0	0	0	0	0	0	3	0	0	0	0
OTU380	0	0	0	0	0	0	0	0	0	0	0	0
OTU673	0	0	0	1	0	0	1	1	0	2	2	0
OTU870	0	0	0	0	0	0	0	0	0	0	0	0
OTU1027	0	0	0	0	0	0	0	0	0	0	0	0
OTU914	0	1	0	1	0	1	0	0	2	0	0	0
OTU1989	0	0	0	0	0	0	0	0	3	0	2	3
OTU1482	0	0	1	0	0	0	0	0	0	0	0	0
OTU1139	0	0	0	0	0	0	0	0	0	0	0	0
OTU1115	0	0	0	0	0	0	0	0	0	0	0	0
OTU1814	0	0	1	0	0	2	0	0	0	0	1	0
OTU1187	0	0	0	0	0	0	0	0	0	0	0	0
OTU420	0	0	0	0	0	0	0	0	0	0	0	0
OTU751	0	0	0	0	0	0	0	0	0	0	0	0
OTU898	0	0	0	0	0	0	0	7	0	0	0	0
OTU2095	0	0	0	0	0	0	0	0	0	0	0	0
OTU1181	0	0	0	1	0	0	0	0	0	1	0	0
OTU333	1	0	1	0	1	0	3	4	0	2	11	0
OTU1127	0	0	0	0	0	0	0	0	0	0	0	0
OTU1185	0	0	0	0	0	0	0	4	1	0	1	1
OTU770	0	0	0	0	0	0	0	0	0	0	2	2
OTU356	0	0	0	3	3	0	0	0	0	1	0	5
OTU862	0	0	0	0	0	0	1	0	0	0	0	1
OTU1390	0	0	0	0	0	0	0	0	0	1	0	0
OTU1511	0	0	0	0	1	0	0	0	0	0	5	0
OTU1297	0	0	0	0	0	0	1	0	0	0	0	0
OTU243	0	0	0	0	0	0	0	0	0	31	0	0
OTU1933	0	0	0	0	0	0	0	0	0	0	0	0
OTU421	0	0	0	2	0	0	0	0	0	1	4	4
OTU28	21	12	72	16	28	58	229	291	366	12	97	98
OTU250	0	0	0	0	0	1	4	2	1	0	0	10
OTU1921	0	0	0	0	0	0	0	0	0	0	0	0
OTU1224	0	0	0	0	0	0	0	0	0	0	0	0
OTU821	0	0	0	0	0	0	0	0	0	0	1	0
OTU1197	0	0	0	0	0	0	0	0	0	0	0	0
OTU310	0	0	0	0	0	0	0	0	0	0	0	0
OTU1439	0	0	0	0	0	0	0	0	0	0	0	1
OTU31	35	50	74	19	3	13	205	150	354	74	334	381
OTU118	2	16	0	0	0	0	11	9	6	3	3	2
OTU1393	0	0	0	0	0	0	1	0	0	0	0	0
OTU639	0	0	0	0	0	0	1	0	0	0	2	0
OTU249	1	0	0	14	10	0	1	0	0	0	0	0
OTU830	0	0	1	0	0	0	0	0	0	0	0	0
OTU2192	0	0	0	0	0	0	0	0	0	0	0	0
OTU1416	0	0	0	0	0	0	0	0	0	0	0	0
OTU1657	0	0	0	0	0	0	0	0	0	0	0	0
OTU180	2	0	0	0	0	0	5	12	3	2	2	5
OTU2	22081	25221	22016	33349	33514	26575	536	3284	506	23033	333	83
OTU557	0	0	0	3	3	1	0	0	0	0	0	0
OTU487	0	0	0	0	0	0	0	12	0	0	0	0
OTU110	0	0	0	0	0	0	0	0	0	0	0	0
OTU418	0	0	0	0	0	0	0	0	0	0	0	0
OTU1360	0	0	0	0	0	0	0	0	0	0	0	0
OTU189	17	11	19	10	5	3	21	8	5	12	22	27
OTU1652	0	0	0	2	0	0	0	0	0	0	0	0
OTU1621	0	0	0	0	0	0	0	0	0	0	0	0
OTU1835	0	0	0	0	0	0	0	0	0	0	1	0
OTU820	0	0	0	0	0	0	0	0	0	4	0	0
OTU918	0	0	0	0	0	0	0	2	0	0	0	0
OTU2079	0	0	0	0	0	0	0	0	0	0	2	0
OTU1899	0	0	0	0	0	0	0	0	0	0	0	0
OTU1774	0	0	1	0	0	0	0	0	0	0	0	0
OTU1302	0	0	0	0	0	0	0	0	0	0	0	0
OTU342	1	0	5	0	0	0	3	6	8	2	0	2
OTU2008	0	0	0	0	0	0	1	1	0	0	0	0
OTU652	0	0	0	0	0	0	0	0	0	0	0	0
OTU124	2	2	7	0	0	1	35	18	39	4	58	49
OTU134	2	7	5	0	0	0	9	1	15	1	1	1
OTU1094	0	0	0	0	0	2	1	0	0	1	0	0
OTU2118	0	0	0	0	0	0	0	0	0	0	0	0
OTU1121	0	0	0	0	0	0	0	0	1	0	0	0
OTU36	3	8	20	4	234	3	5	17	95	179	707	82
OTU1901	0	0	0	0	0	0	0	0	0	0	0	2
OTU115	0	3	4	3	0	2	48	16	16	11	15	8
OTU524	1	2	0	0	0	0	0	2	1	0	0	0
OTU64	7	10	24	44	6	9	55	50	37	13	27	42
OTU155	0	0	0	0	0	0	0	1	0	0	0	1
OTU2151	0	0	0	0	0	0	0	0	0	0	0	0
OTU525	0	0	0	0	0	0	0	0	0	1	4	0
OTU1433	0	0	0	0	0	0	0	0	0	0	2	0
OTU845	0	0	0	0	0	0	1	0	0	0	0	0
OTU1500	0	0	0	0	0	0	0	0	0	0	0	0
OTU961	0	0	0	0	0	0	0	0	0	1	0	0
OTU2247	1	2	0	2	0	2	0	1	0	0	0	0
OTU485	0	0	0	0	0	0	0	0	0	0	2	0
OTU181	0	0	0	0	0	0	1	0	0	0	2	0
OTU890	0	0	0	0	0	0	1	0	5	0	0	0
OTU508	0	1	2	2	1	2	0	1	1	2	0	1
OTU1018	0	0	2	0	0	0	0	0	2	0	0	0
OTU1259	0	0	0	0	0	0	0	0	0	0	0	0
OTU286	0	0	1	0	0	0	0	0	0	15	2	0
OTU271	2	0	0	0	0	0	27	0	1	0	0	0
OTU611	0	0	0	0	0	0	9	0	0	0	0	0
OTU1251	0	0	0	0	0	0	0	0	0	0	0	0
OTU518	0	1	0	0	0	0	0	1	0	3	3	0
OTU425	0	0	0	0	0	0	1	0	0	0	0	0
OTU941	0	0	0	0	0	0	3	0	0	0	0	0
OTU11	56	58	99	15	16	30	68	56	98	153	131	253
OTU562	0	0	0	0	1	0	0	0	0	0	0	0
OTU1671	0	0	0	0	0	0	2	0	0	1	0	0
OTU1203	0	0	0	0	0	0	0	0	0	0	0	0
OTU68	12	23	21	4	2	5	46	22	80	31	34	39
OTU1192	0	1	0	0	0	0	1	0	0	0	0	0
OTU1628	0	0	0	0	0	0	0	2	0	0	0	0
OTU1331	0	0	0	0	0	0	0	3	0	0	0	0
OTU826	0	0	0	0	0	0	0	0	0	0	0	0
OTU1030	0	0	0	0	0	0	0	0	0	0	0	0
OTU1944	0	0	0	0	0	0	0	0	0	0	0	0
OTU176	0	0	0	1	0	0	3	0	1	1	9	15
OTU1775	0	1	0	0	0	0	1	1	0	0	0	1
OTU486	0	0	0	0	0	0	0	0	0	0	0	0
OTU676	0	0	0	0	0	0	0	0	0	1	0	0
OTU1070	0	0	0	0	0	0	0	0	0	0	0	1
OTU675	0	0	0	0	0	0	0	0	0	0	0	0
OTU496	0	0	0	0	0	3	0	4	3	0	1	0
OTU2124	0	0	0	0	0	0	0	0	1	0	0	0
OTU2311	0	0	0	0	0	0	0	0	0	0	0	0
OTU559	1	1	0	0	0	0	0	1	0	0	0	0
OTU2154	0	0	0	0	0	0	0	0	0	0	0	0
OTU168	0	0	0	0	0	0	0	0	0	0	0	0
OTU2110	0	0	0	0	0	0	0	7	0	0	1	2
OTU2083	0	0	0	0	0	0	0	0	0	0	0	1
OTU2219	0	0	0	0	0	0	0	1	0	0	0	0
OTU88	11	3	1	1	3	1	32	6	2	4	20	28
OTU1797	0	0	0	0	0	0	0	0	0	0	0	0
OTU1141	0	0	1	0	3	1	1	1	2	0	0	1
OTU779	0	0	0	0	0	0	0	0	0	0	0	0
OTU2087	0	0	0	0	0	0	0	0	0	0	1	0
OTU22	336	291	347	36	26	30	400	581	481	78	365	606
OTU1711	0	0	0	1	0	0	0	0	0	0	0	0
OTU108	7	4	5	4	0	3	13	25	79	9	10	6
OTU1051	0	0	0	0	0	0	0	0	4	0	0	0
OTU1211	0	0	0	0	0	0	0	0	0	0	1	2
OTU1952	0	0	0	0	0	0	0	0	0	0	0	0
OTU1971	0	0	1	0	0	0	0	0	0	0	0	0
OTU2085	0	0	0	0	0	0	0	0	0	0	0	0
OTU1254	0	0	0	0	0	0	0	0	0	0	0	0
OTU50	32	36	408	5	8	5	87	95	55	1	73	16
OTU1246	0	0	0	1	0	0	0	0	1	0	0	0
OTU510	0	0	0	2	0	0	6	1	0	0	0	0
OTU274	1	0	0	0	0	0	0	0	0	0	5	1
OTU1617	0	0	0	0	0	0	0	0	0	0	0	0
OTU2144	0	0	0	0	0	0	0	0	0	0	0	0
OTU1282	0	0	0	0	0	0	2	1	0	0	1	0
OTU791	0	1	0	0	0	0	2	1	0	0	0	0
OTU1093	0	0	0	0	0	0	0	0	0	1	2	0
OTU1910	0	0	0	0	0	0	0	2	0	0	0	0
OTU1903	1	0	0	0	0	0	0	0	0	0	0	0
OTU211	0	1	0	0	0	0	0	0	0	0	0	0
OTU270	0	0	1	0	0	0	0	2	0	1	3	13
OTU2047	0	0	0	0	0	0	0	0	0	1	0	0
OTU114	7	7	0	4	0	2	67	165	28	83	7	30
OTU1087	0	0	0	0	0	0	0	3	0	0	0	0
OTU9	287	364	245	625	889	364	1816	1461	850	296	911	962
OTU1493	0	0	0	0	0	0	0	0	1	0	0	0
OTU137	1	36	0	2	1	3	1	85	1	0	0	0
OTU277	0	1	0	0	1	0	0	0	0	0	0	2
OTU806	0	0	1	0	0	0	0	0	0	1	2	0
OTU1294	0	0	0	0	0	0	0	1	0	0	0	0
OTU279	0	0	0	1	1	1	16	4	2	0	1	10
OTU60	3	12	17	12	3	5	183	8	14	110	30	25
OTU1292	0	0	1	0	0	0	0	0	0	0	0	0
OTU606	0	0	0	0	0	0	0	0	0	0	0	0
OTU745	0	2	0	0	0	0	0	0	1	0	0	0
OTU2161	0	0	0	0	0	0	0	0	0	1	0	0
OTU2133	1	0	1	0	0	0	0	0	0	0	0	1
OTU433	0	0	1	0	4	0	0	8	3	0	0	0
OTU53	52	0	88	8	0	0	122	122	71	70	68	0
OTU1043	0	0	0	0	0	0	0	0	0	0	0	3
OTU1421	0	0	0	0	0	0	0	0	0	0	0	0
OTU1448	0	1	1	0	0	0	0	0	0	0	0	0
OTU427	0	0	0	1	0	1	3	2	2	0	0	2
OTU540	0	0	0	0	0	0	0	0	0	0	0	0
OTU490	0	0	0	0	0	0	0	0	0	8	1	0
OTU1956	0	2	0	0	0	0	0	0	0	0	0	0
OTU443	0	0	0	0	0	0	0	0	0	0	0	0
OTU1225	0	0	13	0	0	0	0	0	0	0	0	0
OTU1111	0	0	0	0	0	0	0	0	0	0	0	0
OTU145	4	0	0	0	0	0	21	13	24	17	28	0
OTU86	15	4	22	8	4	4	42	36	19	15	42	27
OTU1734	2	0	1	2	0	0	1	1	5	2	1	2
OTU515	4	0	0	0	0	0	0	0	0	0	0	1
OTU112	1	5	0	2	2	0	136	5	2	0	3	0
OTU968	0	0	0	0	0	0	0	0	0	1	0	0
OTU2210	0	0	0	0	0	0	0	0	0	0	0	0
OTU1614	0	0	0	0	0	0	0	0	0	0	0	0
OTU2080	0	0	0	0	0	0	0	0	0	0	0	0
OTU1525	0	0	0	0	0	0	0	0	0	0	0	2
OTU895	0	1	0	0	0	0	1	0	0	0	0	0
OTU1434	0	0	0	0	0	0	0	0	0	0	0	0
OTU2309	0	0	0	0	0	0	0	0	1	1	2	0
OTU207	3	0	0	0	0	0	0	0	0	1	0	0
OTU1791	0	0	0	0	0	0	0	0	0	0	0	0
OTU1784	0	0	0	0	0	0	0	0	0	1	0	0
OTU978	0	0	0	0	0	0	0	0	0	0	1	0
OTU1692	0	0	0	0	0	0	0	0	0	0	0	0
OTU169	2	11	28	0	0	1	0	6	7	0	4	1
OTU1049	0	0	0	0	0	0	2	0	0	0	0	0
OTU2195	0	0	0	0	0	0	0	0	1	0	0	0
OTU383	0	0	0	0	0	0	0	0	0	0	0	1
OTU75	0	5	1	0	2	0	0	2	2	263	0	2
OTU840	1	0	0	0	0	1	0	0	2	0	0	0
OTU1651	0	0	0	0	0	0	0	0	0	0	0	0
OTU1083	0	0	0	0	0	0	0	0	0	0	3	0
OTU1637	0	0	0	0	0	0	0	0	0	0	0	0
OTU1278	0	0	0	0	0	0	0	0	0	0	0	0
OTU113	1	0	0	0	0	0	0	0	0	0	0	0
OTU1770	0	0	0	0	0	0	0	0	0	0	0	0
OTU293	0	0	0	5	1	4	1	2	9	0	0	0
OTU768	0	0	4	0	0	0	0	0	0	0	0	0
OTU1056	0	0	0	0	0	0	0	0	1	0	0	0
OTU2065	0	0	0	0	0	0	0	0	1	0	0	0
OTU2021	0	0	0	0	0	0	0	0	0	0	2	0
OTU966	0	0	0	0	0	0	0	0	0	1	0	2
OTU84	87	18	26	13	12	9	4	4	3	6	30	51
OTU670	0	0	0	0	0	1	0	1	0	0	1	0
OTU707	0	0	0	0	0	0	0	0	0	0	0	3
OTU1597	0	0	0	0	0	0	3	0	0	0	0	0
OTU1515	0	0	0	0	0	0	2	0	0	0	1	0
OTU1337	0	0	0	0	0	0	0	0	0	0	0	0
OTU320	0	1	1	0	0	0	4	1	17	1	0	0
OTU853	0	1	0	0	0	0	5	0	0	1	0	0
OTU582	1	1	1	0	1	2	0	0	1	0	0	0
OTU2007	0	0	0	0	0	0	0	0	0	0	0	0
OTU1088	1	0	0	0	0	0	0	0	0	0	0	0
OTU1204	0	0	0	0	0	0	5	0	0	0	1	0
OTU549	4	1	2	0	0	0	0	1	0	0	1	2
OTU2265	0	0	0	0	0	0	0	0	0	0	0	0
OTU2158	0	0	0	0	0	0	0	0	0	0	0	0
OTU2235	0	0	0	0	0	0	0	0	0	0	1	0
OTU1908	0	0	0	1	0	0	0	0	0	0	0	0
OTU301	0	0	0	0	0	0	0	0	7	0	0	0
OTU2091	0	0	0	0	0	0	0	0	0	0	0	0
OTU1802	5	3	2	2	4	3	0	0	0	4	0	0
OTU149	7	4	12	0	1	1	7	8	5	1	3	17
OTU1065	0	0	0	0	0	0	1	0	0	0	0	0
OTU723	0	0	0	0	0	0	0	3	1	0	0	0
OTU1518	0	0	0	0	0	0	0	1	0	0	1	0
OTU755	0	0	0	0	0	0	0	0	0	0	0	0
OTU535	0	0	0	0	1	0	0	0	0	0	0	0
OTU1579	0	0	0	0	0	0	0	0	0	0	0	0
OTU689	0	0	0	0	0	0	0	0	0	0	0	0
OTU2036	1	0	0	0	0	0	0	0	0	0	0	0
OTU1648	0	0	0	0	0	0	0	0	0	0	0	0
OTU1935	0	0	0	0	0	0	0	0	0	0	0	0
OTU1793	0	0	0	0	0	0	0	0	0	0	0	0
OTU1430	0	0	0	0	0	0	0	0	0	0	0	0
OTU2077	0	0	0	0	0	0	0	0	0	0	0	0
OTU1836	0	0	0	0	0	0	0	0	0	0	0	0
OTU389	6	1	0	1	0	0	0	0	0	0	2	0
OTU1732	0	0	0	0	0	0	1	0	0	0	0	0
OTU552	0	0	0	0	0	0	0	0	0	2	3	1
OTU575	0	0	0	0	0	0	0	0	0	0	0	0
OTU883	0	0	0	0	0	0	0	0	0	0	0	0
OTU990	0	0	0	0	0	0	0	0	0	0	0	0
OTU881	0	0	0	0	0	0	1	1	0	0	0	0
OTU412	0	0	0	0	0	0	0	0	0	8	8	0
OTU345	0	0	0	0	7	0	0	0	0	0	1	0
OTU777	0	0	0	0	0	0	0	0	0	0	0	0
OTU1453	0	0	0	0	0	0	0	0	0	0	0	0
OTU951	0	0	0	0	0	0	0	0	0	0	0	0
OTU2059	0	0	0	0	0	0	0	0	0	0	0	0
OTU567	0	0	0	0	0	0	0	0	0	0	0	0
OTU1522	0	0	0	0	0	0	0	0	0	0	0	0
OTU801	0	0	0	0	0	0	0	0	0	0	0	0
OTU889	0	0	1	0	0	0	0	0	0	0	0	0
OTU130	7	19	35	2	1	4	13	3	32	1	9	21
OTU302	0	0	0	1	0	2	0	0	25	0	2	0
OTU116	4	3	5	0	0	0	3	2	1	0	4	5
OTU384	0	1	0	0	0	0	0	3	0	0	0	1
OTU481	0	0	0	1	0	0	4	7	1	0	1	0
OTU2288	0	0	0	0	0	0	0	0	0	0	0	0
OTU21	87	92	92	22	20	27	318	399	245	48	133	122
OTU2073	0	0	0	0	0	0	0	0	0	0	0	0
OTU2062	0	0	0	0	0	0	0	0	0	0	1	1
OTU1271	0	0	0	0	0	0	0	0	0	0	0	0
OTU1813	0	0	0	0	0	0	2	0	0	0	1	1
OTU1113	0	0	0	0	0	0	0	0	0	0	0	0
OTU226	2	1	1	0	0	0	8	10	16	0	0	2
OTU255	2	2	1	1	2	11	7	2	15	6	15	9
OTU908	0	0	0	0	0	0	0	0	0	0	0	0
OTU2294	0	0	0	0	0	0	0	1	0	0	0	0
OTU1523	1	2	0	0	0	0	0	0	0	0	2	1
OTU439	0	2	3	0	0	0	2	0	0	0	4	0
OTU133	3	0	1	0	0	0	5	2	8	0	26	7
OTU843	0	0	0	0	0	0	0	0	0	0	0	0
OTU927	0	1	0	0	0	1	0	0	0	1	0	0
OTU1291	0	0	0	0	0	0	0	0	0	0	0	0
OTU92	3	8	9	9	1	0	26	12	23	8	40	59
OTU352	1	0	0	0	1	0	17	0	0	0	0	3
OTU1033	1	0	0	0	0	0	0	0	0	0	0	0
OTU885	0	0	0	0	0	0	0	2	0	0	0	3
OTU638	0	0	0	0	0	0	0	2	0	1	5	0
OTU620	0	0	0	0	0	0	0	2	1	0	1	0
OTU434	0	0	0	0	0	0	2	0	8	2	4	0
OTU1097	0	0	0	0	0	0	0	2	0	0	0	0
OTU2217	0	0	0	0	0	0	0	0	0	0	0	0
OTU267	0	0	0	1	0	0	4	1	21	0	0	0
OTU747	0	0	0	0	0	0	0	0	0	0	0	0
OTU308	0	0	5	0	0	0	18	0	1	0	0	0
OTU385	0	0	1	0	0	0	4	3	1	2	5	0
OTU194	13	2	26	1	0	0	1	0	0	3	0	1
OTU62	4	7	6	9	3	5	92	53	133	14	48	37
OTU1854	0	0	0	0	0	0	0	0	0	0	0	0
OTU2254	0	0	0	0	0	0	0	0	0	0	0	0
OTU529	0	0	1	1	0	0	0	0	0	0	0	0
OTU2064	0	0	0	0	0	0	0	1	0	0	0	0
OTU1429	3	2	0	4	3	1	0	0	0	5	0	0
OTU1656	0	0	1	0	0	0	0	0	0	0	0	0
OTU848	0	0	0	0	0	0	0	1	0	1	1	0
OTU866	0	0	0	0	0	0	0	0	0	0	0	0
OTU1772	0	0	1	3	3	1	0	1	0	1	0	0
OTU355	0	0	0	0	0	0	0	1	0	0	0	0
OTU940	0	0	0	0	0	0	0	0	0	0	0	0
OTU1999	0	0	0	0	0	0	0	0	0	1	0	0
OTU357	0	0	0	2	0	1	0	0	0	1	2	2
OTU462	0	0	0	0	0	0	0	1	0	0	0	2
OTU793	0	0	0	0	0	0	0	0	0	0	0	3
OTU365	0	0	0	4	5	2	0	1	3	0	2	2
OTU204	0	3	0	0	1	0	2	7	1	4	7	9
OTU2303	0	0	0	0	0	0	0	0	0	0	0	0
OTU1073	0	0	0	0	0	0	1	0	1	0	0	0
OTU813	2	0	0	0	0	0	1	0	0	0	0	0
OTU789	0	0	0	0	0	0	0	0	0	0	0	0
OTU868	0	0	4	0	0	0	0	0	0	0	0	0
OTU980	1	0	0	0	0	0	0	0	0	0	0	1
OTU1722	0	0	0	0	0	0	0	0	0	0	0	0
OTU1513	0	0	0	0	0	0	1	1	0	0	0	0
OTU1014	0	0	0	0	0	0	0	0	0	0	0	0
OTU2226	0	0	0	0	0	0	0	0	0	0	0	0
OTU323	6	0	2	0	0	0	5	0	0	0	1	0
OTU148	1	0	0	0	0	0	0	0	0	2	2	0
OTU1354	0	0	0	7	0	0	4	0	0	7	12	10
OTU632	0	0	0	0	0	0	0	0	0	0	0	0
OTU234	0	0	0	0	2	0	6	0	31	0	3	3
OTU1145	0	0	0	0	0	0	0	0	0	0	0	2
OTU1960	0	0	0	0	0	0	0	0	0	0	0	1
OTU192	0	0	0	0	0	0	0	2	0	3	1	1
OTU1110	15	8	12	3	0	4	82	51	18	17	12	10
OTU402	0	0	0	0	0	0	0	0	0	0	0	0
OTU495	0	1	0	0	0	0	3	5	2	1	0	3
OTU2218	0	0	0	0	0	0	0	1	0	0	0	0
OTU1496	0	0	0	0	0	0	0	0	0	0	0	0
OTU835	0	0	0	0	0	0	0	0	0	0	0	0
OTU396	0	1	0	0	0	0	5	1	0	0	0	0
OTU466	0	0	0	0	0	0	0	0	0	0	1	3
OTU1542	0	0	2	11	0	0	1	0	0	2	1	3
OTU1970	0	0	1	0	0	0	0	0	0	0	0	1
OTU437	0	0	0	0	0	0	0	0	0	0	6	0
OTU403	0	0	0	0	0	0	4	0	0	0	1	4
OTU334	0	0	0	0	0	0	9	2	3	2	1	4
OTU391	0	0	0	0	1	0	6	3	1	0	0	0
OTU223	0	3	0	1	0	0	9	2	4	0	0	1
OTU217	0	0	0	0	0	0	0	0	0	0	0	0
OTU1076	0	0	0	0	0	0	0	0	0	0	0	0
OTU303	0	0	0	0	4	0	0	0	0	0	0	14
OTU2171	1	1	0	1	0	0	0	0	0	0	0	0
OTU2010	0	0	0	0	0	0	0	1	0	0	0	0
OTU1613	0	0	0	0	0	0	0	2	0	0	0	0
OTU1009	0	0	0	0	0	0	1	0	0	0	0	0
OTU1768	0	0	1	0	3	2	0	0	0	0	0	0
OTU165	1	0	0	0	0	0	33	24	44	0	0	0
OTU245	5	1	3	1	0	0	2	0	0	0	0	0
OTU65	0	0	0	6	0	0	0	0	0	0	0	0
OTU173	0	0	0	0	0	0	1	1	3	1	1	66
OTU350	0	0	0	0	0	0	0	0	0	0	0	0
OTU1334	0	0	0	0	0	0	2	0	0	0	0	0
OTU1279	0	3	0	0	0	0	0	0	0	0	0	0
OTU57	0	0	0	0	0	0	0	0	0	247	244	1
OTU578	0	0	0	0	0	0	0	0	0	0	0	0
OTU13	215	268	140	255	24	117	1050	90	480	196	398	383
OTU762	0	0	0	0	0	0	0	0	0	0	0	0
OTU336	0	0	0	0	0	0	2	7	11	0	1	0
OTU981	0	0	0	0	0	0	0	0	0	0	0	2
OTU1845	0	0	0	0	0	0	0	0	0	1	0	0
OTU409	0	0	0	0	0	0	0	0	0	0	0	0
OTU229	1	0	5	0	0	1	2	6	1	1	10	37
OTU1064	0	0	0	0	0	0	0	0	0	0	0	0
OTU1779	0	0	0	1	0	0	0	0	0	0	0	0
OTU74	0	0	3	0	0	0	0	4	4	0	4	5
OTU1586	0	0	0	0	1	0	1	0	0	0	0	0
OTU2096	0	0	0	0	0	0	0	0	0	0	0	0
OTU1173	0	0	0	0	0	0	0	0	0	0	0	3
OTU1563	0	0	0	0	0	0	0	0	0	0	2	0
OTU15	198	306	162	1153	258	624	328	210	196	121	323	117
OTU945	0	0	0	0	0	0	0	0	0	0	0	0
OTU818	0	0	0	0	0	1	0	0	1	0	0	1
OTU2098	0	0	0	0	0	0	0	0	0	0	0	0
OTU1954	0	0	0	0	0	0	0	0	0	0	0	0
OTU1578	0	0	0	0	0	0	0	0	0	0	0	0
OTU871	0	0	0	0	0	0	0	0	4	0	0	1
OTU736	0	0	3	0	0	0	0	0	0	0	0	0
OTU151	0	1	1	0	0	7	2	11	24	4	0	52
OTU850	0	0	0	0	0	0	0	0	0	0	0	0
OTU254	0	0	0	0	0	4	1	4	3	0	13	8
OTU610	0	0	0	0	0	0	0	0	3	0	2	2
OTU666	0	0	0	0	0	0	5	0	0	0	0	0
OTU259	1	1	1	5	3	2	2	11	3	1	1	3
OTU1008	0	0	2	0	0	0	0	0	0	0	0	0
OTU1477	0	0	0	0	0	0	0	0	0	0	0	0
OTU132	0	0	0	0	0	0	0	0	0	0	0	0
OTU290	8	7	8	1	1	0	6	2	12	1	6	9
OTU326	0	0	0	2	3	0	0	0	0	1	0	0
OTU260	0	1	2	1	0	0	1	0	0	1	4	3
OTU1629	0	0	0	0	0	0	0	2	0	0	0	0
OTU1812	0	0	0	0	0	0	0	1	0	0	0	0
OTU1781	0	0	0	0	0	0	0	0	0	0	0	0
OTU594	0	0	0	2	1	0	0	0	0	0	0	3
OTU1754	2	0	2	0	0	0	1	0	0	0	0	1
OTU2176	0	0	0	0	0	0	0	0	0	0	0	1
OTU1355	0	0	0	0	0	0	0	0	0	0	0	0
OTU299	0	0	0	0	0	0	0	1	0	0	0	0
OTU1635	0	0	2	1	0	0	0	22	0	0	50	5
OTU1385	1	0	2	0	0	0	0	0	0	0	1	0
OTU1166	0	0	0	0	0	0	0	0	2	0	0	0
OTU494	0	0	1	3	0	0	0	0	0	1	0	4
OTU442	0	0	0	0	0	0	0	0	0	0	0	0
OTU1991	0	0	1	1	2	1	0	0	0	1	0	0
OTU1646	0	0	1	0	0	0	0	0	0	0	0	0
OTU742	0	0	0	0	0	0	0	8	0	0	0	0
OTU985	0	0	0	0	0	0	0	0	0	0	2	0
OTU905	0	0	0	0	0	0	0	3	0	0	0	0
OTU753	0	0	0	0	0	0	1	0	0	0	0	0
OTU641	3	0	0	0	0	0	0	2	0	0	0	0
OTU379	0	0	10	0	0	0	0	0	3	1	3	0
OTU424	0	0	0	0	0	0	0	0	0	0	1	1
OTU1718	0	0	0	0	0	1	0	0	0	0	0	0
OTU2012	1	0	0	0	0	0	0	0	0	0	0	0
OTU663	0	1	2	1	2	2	3	0	0	1	3	1
OTU163	0	0	0	0	0	0	1	1	1	0	5	0
OTU1996	0	0	0	0	0	0	0	0	0	0	0	0
OTU1780	0	0	0	0	0	0	0	0	1	0	1	0
OTU1013	0	0	0	1	0	0	0	0	0	0	1	1
OTU1134	0	0	0	0	0	0	0	0	0	0	0	0
OTU1229	0	0	0	0	0	0	0	0	1	0	0	0
OTU1232	0	0	0	0	0	0	0	0	2	0	0	0
OTU122	7	6	23	1	3	6	39	19	24	2	24	30
OTU1012	0	0	0	0	0	0	0	0	0	0	1	0
OTU800	0	0	1	0	0	0	0	1	0	1	1	0
OTU354	0	0	0	0	0	0	0	3	1	0	0	0
OTU1238	0	0	0	0	0	0	0	0	0	0	0	0
OTU1329	0	2	0	0	0	0	0	0	0	0	0	0
OTU197	0	0	0	0	0	0	0	0	0	0	0	1
OTU1117	0	0	0	0	0	0	0	0	0	0	0	0
OTU1778	0	0	0	0	0	0	0	0	0	0	1	0
OTU867	0	0	0	0	0	0	0	0	0	2	0	0
OTU125	0	0	1	0	0	1	1	0	0	5	3	106
OTU1694	0	0	0	0	0	0	0	1	0	0	0	0
OTU1179	1	0	0	0	0	0	0	0	0	1	0	0
OTU429	0	0	0	0	0	0	0	0	0	0	0	0
OTU1883	0	0	0	0	0	1	0	0	0	0	0	0
OTU1457	1	0	0	0	0	0	0	0	1	0	0	0
OTU1333	0	0	1	0	0	0	0	0	0	0	0	0
OTU1879	0	0	0	0	0	0	0	0	0	0	0	0
OTU1104	0	0	0	0	0	0	0	0	0	0	0	0
OTU937	2	0	0	0	0	1	0	0	0	0	0	0
OTU669	11	0	1	0	2	4	17	4	4	1	5	2
OTU2216	0	0	0	0	0	0	0	0	0	0	0	0
OTU1081	0	0	0	1	0	1	0	0	0	0	0	0
OTU1116	0	0	0	0	1	0	0	0	0	0	0	0
OTU123	1	0	1	3	0	0	2	0	31	1	99	2
OTU2186	0	0	0	0	0	0	0	0	0	1	0	0
OTU338	0	0	0	0	0	0	0	0	0	0	0	0
OTU1159	0	0	0	0	0	0	0	0	0	0	0	0
OTU2017	0	0	0	0	0	0	0	0	0	0	0	0
OTU1828	0	0	0	0	0	0	0	0	0	1	0	0
OTU1594	2	0	0	0	0	0	0	0	0	0	0	0
OTU1818	0	0	0	0	0	0	0	0	0	0	0	0
OTU1454	0	0	1	0	0	0	1	0	0	0	0	0
OTU1811	0	0	0	0	0	0	0	1	0	0	0	0
OTU574	0	0	0	0	0	0	0	0	0	0	0	0
OTU618	0	0	0	0	1	0	2	2	3	0	0	0
OTU959	0	1	0	0	0	0	0	0	0	0	0	0
OTU417	1	0	0	0	0	0	0	0	0	0	0	1
OTU516	0	0	1	0	0	0	3	0	1	0	1	0
OTU4	61	0	109	27	0	0	142	55	55	967	1315	50
OTU98	2	2	2	2	0	0	2	0	1	4	8	17
OTU219	16	21	26	2	4	4	32	41	32	7	17	43
OTU603	0	0	0	0	0	0	0	0	0	0	0	0
OTU321	1	1	2	1	2	0	1	2	1	1	3	4
OTU233	0	0	1	0	0	0	6	5	1	0	1	0
OTU522	0	0	0	0	0	0	0	0	1	0	1	0
OTU2000	0	0	0	0	0	0	0	0	1	0	0	0
OTU679	0	0	0	0	0	0	0	0	0	0	0	0
OTU266	0	0	0	0	0	0	1	1	5	7	9	7
OTU2022	1	1	0	0	0	2	0	0	0	0	0	0
OTU2034	0	0	0	0	0	0	1	0	0	0	0	0
OTU2049	0	0	0	0	0	0	0	0	0	0	0	0
OTU1002	0	0	0	0	0	0	0	0	0	0	0	0
OTU629	0	1	0	0	0	0	1	1	2	0	5	0
OTU1415	0	0	0	0	0	0	0	0	0	0	0	0
OTU841	0	0	1	0	0	0	0	0	0	0	0	0
OTU1556	0	0	0	0	0	0	0	0	0	0	0	0
OTU1401	0	0	0	0	0	0	0	0	0	0	0	0
OTU331	0	2	0	0	0	0	0	0	0	1	0	0
OTU708	0	0	0	0	0	0	0	5	3	0	0	0
OTU2052	0	0	0	0	0	1	0	0	0	0	0	0
OTU1046	0	0	0	0	0	0	0	0	0	0	0	2
OTU196	1	0	0	0	0	1	39	0	0	8	0	0
OTU346	0	0	0	0	0	0	0	0	0	0	0	0
OTU2074	0	0	0	0	0	0	0	0	0	0	0	0
OTU1639	0	0	0	0	0	0	0	0	0	0	0	0
OTU587	1	0	1	0	0	0	0	0	1	1	1	1
OTU560	0	0	0	0	0	0	0	0	0	0	0	0
OTU1698	0	0	0	0	0	0	0	0	0	0	1	0
OTU1167	0	0	0	0	0	0	0	0	0	1	0	0
OTU672	0	0	0	0	0	0	0	0	0	0	0	0
OTU1988	0	0	0	0	0	0	0	2	0	0	0	0
OTU1131	0	0	0	0	0	0	1	0	0	0	0	0
OTU1419	0	0	0	0	0	0	0	1	0	0	0	0
OTU1963	0	0	0	0	0	0	0	0	0	0	0	0
OTU600	0	0	0	0	0	0	0	0	0	0	0	0
OTU438	0	0	3	0	0	0	0	0	0	2	6	2
OTU2266	0	0	0	0	0	0	0	0	0	0	0	0
OTU2268	0	0	0	0	0	0	0	0	0	0	0	0
OTU1918	4	1	2	0	0	0	1	1	0	1	1	2
OTU1063	0	0	0	2	0	0	0	0	0	0	0	0
OTU824	0	0	0	0	0	0	0	0	0	0	0	3
OTU2251	0	0	0	0	0	0	1	0	3	0	0	0
OTU814	0	0	0	0	0	0	0	0	0	0	0	0
OTU1539	1	0	0	0	0	0	0	0	0	0	2	0
OTU682	0	0	0	0	0	0	0	3	0	0	0	0
OTU1243	0	0	0	0	0	0	0	0	0	0	0	2
OTU531	0	0	0	0	0	0	0	2	0	1	1	1
OTU1612	0	0	0	0	0	0	0	0	0	0	0	0
OTU1037	0	0	0	0	0	0	0	0	0	0	0	0
OTU2020	1	1	2	2	4	1	0	0	0	1	0	0
OTU2045	1	0	0	0	0	0	0	0	0	0	0	0
OTU2115	0	0	0	0	0	0	0	0	0	0	0	0
OTU1129	0	0	0	0	0	0	0	0	0	0	0	0
OTU573	0	0	0	0	0	0	0	0	0	0	5	0
OTU1074	0	0	0	0	0	0	0	0	0	0	0	0
OTU325	0	0	0	0	0	0	26	0	0	0	1	0
OTU58	19	43	46	11	7	5	59	33	88	18	105	37
OTU236	1	0	3	0	0	0	1	0	1	0	0	3
OTU1567	0	0	0	0	0	0	0	0	0	0	0	0
OTU378	0	2	1	0	0	0	0	1	0	0	0	3
OTU523	1	0	1	1	1	0	0	1	2	0	1	3
OTU726	0	1	0	0	0	0	0	0	0	0	0	0
OTU120	0	1	3	7	0	5	5	7	22	13	27	18
OTU852	0	0	1	0	0	0	0	0	0	0	0	0
OTU624	0	1	0	0	0	0	0	0	0	0	0	0
OTU1758	0	2	1	0	1	0	0	0	0	0	0	0
OTU1397	0	0	0	0	0	0	0	0	0	0	0	0
OTU280	1	0	0	0	1	0	0	2	0	4	8	4
OTU2102	0	0	0	0	0	0	0	0	0	0	1	0
OTU1726	0	0	0	0	0	0	0	0	0	0	2	0
OTU659	0	0	0	0	0	0	0	0	0	0	0	0
OTU1788	0	0	0	0	0	0	0	0	0	0	0	0
OTU1290	0	0	0	0	0	0	0	0	1	0	0	0
OTU1281	0	0	0	0	0	0	0	0	0	0	0	0
OTU2149	0	0	0	0	0	0	1	0	0	0	0	0
OTU216	4	2	2	1	0	0	2	0	4	3	2	16
OTU654	0	0	0	1	0	4	1	0	0	0	0	0
OTU1810	0	0	0	0	0	0	0	0	0	0	0	0
OTU1174	0	0	0	0	0	0	0	0	0	0	0	0
OTU949	0	0	0	0	0	0	1	0	0	1	1	0
OTU785	0	0	0	0	0	0	1	0	0	0	0	0
OTU842	0	0	0	0	0	0	0	0	0	0	0	0
OTU1036	0	0	0	0	0	0	0	0	0	0	0	0
OTU3	6165	5243	6422	1612	1782	1206	11619	10673	9475	6254	11174	14110
OTU1530	0	0	0	0	0	0	0	0	0	0	0	0
OTU1862	0	0	0	0	0	0	0	0	0	0	0	0
OTU946	0	0	0	0	0	0	0	0	0	0	0	0
OTU1233	1	0	0	0	0	0	0	0	4	0	0	0
OTU869	0	0	0	0	0	0	5	0	0	0	0	0
OTU1005	0	0	0	0	0	0	0	0	0	0	2	0
OTU1004	0	0	0	0	0	0	0	0	0	0	0	0
OTU1625	0	0	0	0	0	0	0	1	0	0	0	2
OTU1762	0	0	0	0	0	0	0	0	1	0	0	0
OTU2172	0	0	0	0	0	0	0	0	0	0	0	0
OTU1790	0	0	0	0	0	0	0	0	0	0	0	0
OTU361	3	1	3	1	0	2	10	8	11	0	1	2
OTU1723	0	0	0	1	0	2	0	0	0	0	0	0
OTU1058	0	0	0	0	2	1	0	0	1	0	0	0
OTU649	0	0	0	0	0	0	0	0	0	0	0	5
OTU468	2	0	0	0	0	0	0	0	0	0	0	0
OTU834	0	0	0	0	0	0	0	0	0	0	0	0
OTU37	26	40	18	13	4	6	399	440	296	52	164	92
OTU1316	0	0	0	0	0	0	0	0	0	0	0	0
OTU771	0	0	0	0	0	0	0	1	1	0	0	0
OTU276	1	0	1	3	1	2	3	8	4	0	4	2
OTU684	0	0	0	0	0	0	0	0	0	2	0	1
OTU1261	1	0	0	0	0	0	0	0	0	0	0	0
OTU473	0	0	0	0	0	0	8	0	0	0	1	0
OTU960	0	0	0	0	0	0	0	0	0	0	0	0
OTU973	0	0	0	0	0	0	0	0	0	0	0	0
OTU2315	0	0	0	0	0	0	0	0	1	0	0	0
OTU1495	0	0	0	0	0	0	0	0	0	0	0	0
OTU1773	0	0	0	0	0	0	1	0	0	0	0	0
OTU1844	0	0	0	0	0	0	0	0	0	0	0	0
OTU2275	0	0	0	0	0	0	0	0	0	0	0	0
OTU2208	0	0	0	0	0	0	0	0	0	0	0	0
OTU2178	0	0	0	1	0	0	1	0	0	0	0	0
OTU1035	0	0	0	0	0	0	0	0	0	0	0	0
OTU1851	0	0	0	0	0	0	1	0	1	0	0	0
OTU2310	0	0	0	0	0	0	1	0	0	0	0	0
OTU413	0	0	0	0	0	0	0	1	5	3	40	5
OTU616	1	0	2	0	0	0	0	0	0	0	0	2
OTU776	0	0	0	0	0	0	0	0	0	0	2	0
OTU754	0	0	0	0	0	0	0	0	0	0	0	0
OTU911	0	0	0	0	0	0	5	0	0	0	0	0
OTU2188	0	0	0	0	0	0	0	0	0	0	0	0
OTU2297	0	0	1	0	0	0	0	2	0	0	0	1
OTU1483	0	0	0	0	0	0	0	0	1	0	0	0
OTU1917	0	0	0	0	0	0	0	0	0	0	0	0
OTU394	0	1	0	0	0	0	1	0	5	0	9	0
OTU1570	0	0	0	0	0	0	0	0	0	0	0	0
OTU1987	0	0	0	0	0	0	1	1	0	0	0	0
OTU1744	0	0	0	0	0	0	1	0	0	0	0	0
OTU1533	0	0	0	0	0	0	0	0	0	0	0	0
OTU1161	3	4	3	2	3	1	22	96	86	2	9	30
OTU1491	1	1	1	0	0	2	24	3	24	0	15	0
OTU2126	0	0	0	0	0	0	0	0	0	0	0	0
OTU859	0	0	0	0	0	0	0	0	0	0	1	0
OTU1736	0	0	0	0	0	0	1	0	0	0	0	0
OTU1919	1	0	0	0	0	0	0	0	2	0	0	0
OTU955	0	0	0	0	0	0	0	0	0	2	0	0
OTU2240	0	1	0	0	0	0	0	0	0	0	0	0
OTU2032	0	1	0	0	1	0	0	0	0	0	0	0
OTU691	0	0	0	0	0	0	0	0	0	0	0	0
OTU1886	0	0	0	0	0	0	0	0	0	0	0	1
OTU1120	0	0	0	0	0	0	0	0	0	1	1	1
OTU1366	0	0	0	0	0	0	0	1	2	0	0	0
OTU205	3	0	1	3	0	0	1	52	0	0	0	0
OTU1190	0	1	0	0	0	0	1	0	0	0	0	0
OTU500	0	0	0	0	0	0	8	0	0	0	0	0
OTU1147	0	0	0	0	0	0	0	0	0	0	0	0
OTU988	0	0	0	0	0	0	1	0	1	1	2	0
OTU1840	0	0	0	0	0	0	0	0	0	0	0	0
OTU258	0	0	0	0	0	0	1	1	0	0	0	0
OTU2302	0	0	0	0	0	0	0	0	0	0	1	1
OTU78	3	1	20	8	1	0	33	36	55	8	74	62
OTU1461	0	0	0	0	0	0	0	0	0	0	0	0
OTU1188	0	0	0	0	0	0	0	0	0	0	0	0
OTU2246	0	0	0	0	0	0	0	0	0	0	0	0
OTU2138	0	0	0	0	0	0	0	0	0	0	0	0
OTU422	0	0	0	0	0	0	0	0	0	0	0	6
OTU952	0	0	0	0	0	0	0	0	0	0	0	0
OTU1658	2	0	2	1	0	0	0	0	0	1	0	0
OTU203	1	0	0	0	0	0	0	0	0	0	0	0
OTU2117	1	1	0	0	0	0	0	0	25	0	0	0
OTU734	0	0	0	0	0	0	1	0	0	0	0	0
OTU1602	0	0	0	0	0	0	0	0	0	0	0	2
OTU1458	0	0	0	0	0	0	0	0	0	0	0	0
OTU2241	0	0	0	0	0	0	0	0	0	0	0	1
OTU2076	0	0	0	0	0	0	0	0	0	0	0	0
OTU1205	0	0	0	0	0	0	0	0	0	0	0	0
OTU2173	0	0	0	0	0	0	0	0	0	0	0	0
OTU1172	0	0	0	0	0	0	0	0	0	0	0	0
OTU1223	0	0	0	0	0	0	0	0	0	0	0	0
OTU2222	0	0	0	0	0	0	1	0	0	0	0	0
OTU317	2	0	2	3	0	0	5	0	10	8	2	7
OTU154	0	2	2	1	0	1	19	47	2	7	39	25
OTU1095	0	0	0	0	0	0	0	0	0	0	0	0
OTU179	0	0	1	0	0	0	0	0	1	1	13	2
OTU1196	0	0	0	0	0	0	0	0	0	1	0	0
OTU1645	1	4	2	0	0	0	0	2	1	0	0	3
OTU579	0	0	0	0	0	0	0	0	0	0	0	0
OTU2109	0	0	0	0	0	0	0	1	0	0	0	1
OTU1325	0	0	0	0	0	0	0	0	0	0	0	0
OTU1872	0	0	0	0	0	0	0	0	0	0	1	0
OTU1827	0	0	0	0	0	0	0	0	0	1	0	5
OTU2123	0	0	0	0	0	0	0	0	0	0	0	1
OTU1168	0	0	0	0	0	0	0	0	0	0	1	0
OTU121	1	2	0	0	0	0	1	2	1	1	1	1
OTU752	1	0	0	0	0	0	0	0	0	0	0	0
OTU1531	0	0	0	0	0	0	0	0	0	0	0	0
OTU763	0	0	0	0	0	0	0	1	1	1	0	0
OTU719	0	0	0	0	0	0	0	0	0	0	0	0
OTU1296	0	0	0	0	0	0	0	0	4	0	0	0
OTU1417	0	0	2	0	0	0	0	0	0	0	0	0
OTU156	0	0	0	0	2	0	23	0	0	49	0	0
OTU1830	0	0	0	0	0	0	0	1	0	0	4	0
OTU1623	0	0	0	0	0	0	0	0	0	0	0	0
OTU1902	0	0	0	0	0	0	0	0	0	0	0	0
OTU2043	0	0	0	0	0	0	0	0	0	0	0	0
OTU2092	0	0	0	0	0	0	0	0	0	0	0	0
OTU397	0	0	0	0	0	0	0	0	0	0	0	0
OTU897	0	0	0	0	0	0	0	0	0	0	0	0
OTU170	2	1	13	2	1	3	13	7	2	9	14	13
OTU778	0	0	0	0	0	0	0	0	0	0	0	0
OTU1394	1	0	0	0	0	0	0	0	0	0	1	0
OTU377	1	1	1	2	1	0	0	0	0	1	0	8
OTU2029	0	0	0	0	0	0	0	0	0	0	0	0
OTU1573	0	0	0	0	0	0	0	0	0	0	1	0
OTU419	0	0	0	0	0	0	0	0	0	0	0	0
OTU232	0	0	0	0	0	0	0	0	0	0	0	26
OTU1688	0	0	0	0	0	0	0	0	0	0	0	0
OTU1100	0	0	4	0	0	0	0	0	0	0	0	0
OTU1946	0	0	0	0	0	0	0	0	0	0	0	0
OTU958	0	0	0	0	0	0	0	0	0	0	0	1
OTU608	0	0	0	0	0	0	2	1	5	0	0	0
OTU285	1	0	0	0	0	1	6	3	1	2	0	0
OTU612	0	0	0	0	0	0	0	0	0	1	0	0
OTU1108	0	0	0	0	0	0	0	0	0	1	0	0
OTU1253	0	0	0	0	0	0	0	1	0	0	0	0
OTU1449	0	0	0	0	0	0	0	0	1	0	0	0
OTU1231	0	0	2	0	0	0	0	0	0	0	0	0
OTU1484	0	0	0	0	0	0	0	0	0	0	0	0
OTU1576	0	1	0	0	0	0	0	0	0	0	0	0
OTU1739	0	0	0	0	0	0	0	0	0	0	0	0
OTU533	0	0	0	0	0	0	0	0	0	1	7	1
OTU2307	0	0	5	0	0	0	0	1	0	0	0	1
OTU513	0	0	0	0	0	0	0	0	0	1	1	0
OTU711	0	0	0	0	0	0	0	0	0	2	1	0
OTU633	0	0	0	0	0	0	0	0	0	0	0	0
OTU1268	0	0	0	0	0	0	0	0	0	0	0	0
OTU1374	0	0	0	0	0	0	0	0	0	0	0	0
OTU474	0	0	0	0	0	0	2	3	3	1	0	4
OTU373	0	1	1	1	0	0	2	0	0	2	1	1
OTU601	0	0	0	0	0	0	0	1	0	0	0	0
OTU1154	0	0	0	0	0	0	0	0	0	0	1	0
OTU1183	0	0	0	0	0	0	1	0	0	0	0	0
OTU1610	0	0	0	0	0	0	0	1	0	0	0	0
OTU1528	0	0	0	0	0	0	0	0	0	0	0	0
OTU349	0	0	1	1	0	0	10	0	0	0	0	0
OTU166	0	0	0	0	0	0	0	0	0	68	0	1
OTU414	0	0	10	0	0	1	0	0	0	0	1	0
OTU2104	0	0	0	0	0	0	0	0	0	0	0	0
OTU1507	0	0	0	0	0	0	0	0	0	0	0	0
OTU1444	0	0	0	0	0	0	0	0	0	0	0	0
OTU2289	0	1	0	0	0	0	0	0	0	0	0	0
OTU2094	0	0	0	0	0	0	0	0	0	0	0	0
OTU1092	1	0	0	0	1	0	0	0	0	0	0	0
OTU1135	0	0	0	0	0	0	0	0	0	0	0	0
OTU1029	15	4	11	0	5	1	2	1	0	6	0	12
OTU2228	0	0	0	0	0	0	0	2	1	0	0	0
OTU1708	0	0	0	0	0	0	1	0	0	0	0	0
OTU1894	0	0	0	0	0	0	0	0	0	0	0	0
OTU1455	0	0	0	0	0	0	0	0	0	0	1	0
OTU796	0	0	4	0	0	0	0	0	0	0	0	0
OTU1432	0	0	0	0	0	0	0	0	0	0	0	0
OTU1475	0	0	0	0	0	0	0	0	0	0	0	0
OTU2106	0	0	1	0	0	0	0	0	0	0	0	0
OTU1409	0	0	0	0	0	0	0	0	0	0	0	0
OTU1347	0	0	0	0	0	0	0	0	0	0	0	0
OTU2278	0	0	0	0	0	1	0	0	0	0	0	0
OTU716	0	1	0	0	0	0	0	0	0	0	1	0
OTU1440	0	0	0	0	0	0	0	0	0	0	0	2
OTU1561	0	0	0	0	0	0	0	0	0	0	0	0
OTU929	0	0	0	0	0	0	0	1	2	0	2	0
OTU1342	0	0	0	0	0	0	0	0	0	0	0	0
OTU1644	0	0	0	0	0	0	0	0	0	0	0	0
OTU316	0	0	2	0	3	0	7	0	6	2	4	1
OTU2190	2	0	0	0	1	0	0	0	0	0	0	1
OTU2313	0	0	0	0	0	0	0	0	0	0	0	0
OTU700	0	0	0	0	0	0	5	4	0	0	0	0
OTU667	0	1	0	0	0	0	0	0	0	0	0	3
OTU977	0	0	0	0	0	0	2	0	0	0	0	0
OTU300	0	0	0	1	1	0	6	4	1	1	5	0
OTU1906	0	0	0	0	0	0	0	0	1	0	0	0
OTU30	140	118	311	24	23	33	210	331	143	84	251	259
OTU423	0	0	0	0	0	1	1	0	6	0	1	0
OTU1420	0	0	0	4	0	1	0	0	0	1	0	0
OTU340	0	0	0	0	0	0	0	0	0	0	1	0
OTU1228	1	0	0	0	0	0	0	0	0	0	0	0
OTU2016	0	0	0	0	0	0	1	0	0	0	0	0
OTU441	0	0	0	3	0	1	0	0	0	1	8	9
OTU407	0	0	0	0	0	0	0	0	0	0	4	7
OTU1239	0	0	0	0	0	0	0	0	0	0	0	0
OTU135	0	0	0	0	0	0	0	0	0	46	69	0
OTU2296	0	0	1	0	0	0	1	0	0	0	0	0
OTU969	0	0	0	0	0	0	0	0	0	0	0	0
OTU1843	0	0	0	0	0	0	0	1	0	0	0	1
OTU2048	0	0	0	0	0	0	0	0	0	0	0	0
OTU44	95	61	75	9	8	5	138	87	203	46	118	68
OTU24	129	125	309	28	25	55	334	407	282	94	287	340
OTU568	2	2	2	0	0	0	0	0	0	0	0	1
OTU129	0	1	3	1	2	1	12	36	37	3	28	14
OTU83	3	9	4	1	0	0	0	4	1	6	7	3
OTU167	0	1	0	8	0	12	0	1	26	20	5	0
OTU2119	0	0	0	0	0	0	0	0	0	0	0	0
OTU1368	0	0	0	0	0	0	0	0	0	0	1	0
OTU309	0	0	0	0	1	0	2	22	0	0	0	0
OTU854	0	0	0	0	0	0	0	0	0	0	0	0
OTU2170	0	1	1	2	2	1	0	0	0	1	0	0
OTU1668	0	1	0	0	0	0	0	0	0	0	0	0
OTU939	1	0	0	0	0	0	0	0	3	0	0	0
OTU2018	0	0	0	0	0	0	0	0	0	0	1	0
OTU1157	0	0	0	0	0	0	0	0	0	1	0	0
OTU1825	0	0	0	0	0	0	0	0	0	0	0	1
OTU527	0	0	0	0	0	0	0	0	0	0	0	0
OTU190	0	1	0	1	0	0	54	0	1	0	0	0
OTU931	0	0	0	0	0	0	2	1	0	0	0	0
OTU1067	0	0	0	0	0	0	0	1	0	0	0	0
OTU512	0	0	0	0	0	0	0	0	0	0	0	0
OTU1677	26	18	15	23	23	19	0	4	0	15	0	0
OTU2070	0	0	0	0	0	0	0	0	0	0	0	0
OTU928	0	3	0	0	0	0	0	1	0	0	1	0
OTU1272	0	0	0	0	0	0	0	0	0	0	0	0
OTU799	0	0	0	0	0	0	0	0	0	0	0	0
OTU1165	2	0	0	0	1	0	0	0	0	0	0	1
OTU94	0	0	0	0	0	0	0	3	3	1	0	1
OTU95	1	6	8	6	5	5	63	27	17	16	13	35
OTU2271	0	0	0	0	0	0	0	1	0	0	0	0
OTU1877	0	0	0	0	0	0	0	0	2	0	0	0
OTU1370	0	0	0	0	0	0	0	0	0	0	1	0
OTU623	0	0	1	1	1	3	2	4	0	1	1	0
OTU974	0	0	0	0	0	0	0	0	0	0	1	0
OTU942	0	0	0	0	0	0	0	0	0	0	0	0
OTU1848	0	0	1	0	0	0	0	0	0	0	0	0
OTU262	1	0	1	5	1	1	1	0	0	2	22	3
OTU416	0	3	2	1	0	1	4	0	0	0	1	0
OTU136	4	3	8	0	1	1	0	0	0	1	3	2
OTU643	0	0	0	0	0	0	2	0	0	0	0	0
OTU206	3	1	1	2	1	0	0	0	3	5	5	4
OTU847	0	0	0	0	0	0	0	0	0	0	0	0
OTU1882	0	0	0	0	0	0	0	0	2	0	0	0
OTU994	0	0	0	0	0	0	0	2	0	0	0	0
OTU97	6	5	13	4	5	3	35	22	23	19	26	15
OTU760	0	0	1	0	0	0	0	0	0	0	0	0
OTU1250	0	0	0	0	0	0	0	0	0	0	0	0
OTU284	1	0	1	0	0	0	1	0	0	1	1	1
OTU773	0	0	0	0	0	0	0	0	0	0	0	0
OTU105	0	0	0	0	0	0	0	3	0	1	0	0
OTU411	0	1	0	0	0	1	0	0	0	0	0	0
OTU1509	0	0	1	0	0	0	0	0	0	0	0	0
OTU1148	0	0	0	0	0	0	0	0	2	0	0	0
OTU339	0	0	0	9	0	0	3	0	0	0	0	4
OTU1106	0	0	0	0	0	0	0	0	0	0	0	0
OTU1202	0	0	0	0	0	0	0	0	0	0	0	0
OTU202	0	0	0	0	0	0	0	0	0	0	0	45
OTU1381	0	0	0	0	0	0	0	0	0	0	0	0
OTU1748	0	0	0	1	0	0	1	0	1	0	1	0
OTU1630	0	0	0	0	0	0	0	0	0	0	0	1
OTU2014	0	0	0	0	0	0	0	0	0	0	0	0
OTU588	0	0	0	0	0	0	5	0	0	0	0	2
OTU681	0	0	0	0	0	0	0	0	0	0	1	0
OTU107	5	6	2	3	2	2	19	0	0	0	8	0
OTU1900	0	0	0	0	0	0	0	0	1	0	0	0
OTU1062	0	0	0	0	0	0	0	0	0	0	0	0
OTU636	0	0	0	0	0	0	0	0	0	0	0	0
OTU79	2	2	7	3	4	6	89	14	189	0	0	0
OTU1769	0	0	0	1	0	0	0	0	0	0	0	0
OTU1767	0	0	0	0	0	0	0	0	0	0	0	0
OTU1940	0	0	0	0	0	0	0	0	0	0	0	0
OTU1042	0	0	0	0	0	0	0	0	0	0	0	0
OTU1537	0	2	0	0	1	0	0	1	0	0	0	0
OTU1340	0	0	0	0	0	0	0	0	0	0	0	1
OTU2015	0	0	0	0	0	0	0	0	0	0	0	1
OTU703	0	0	0	0	0	0	0	0	0	0	0	0
OTU1079	0	0	0	0	0	0	0	0	0	0	0	0
OTU2005	0	0	0	0	0	0	0	0	0	0	0	0
OTU1706	0	0	0	0	0	0	0	0	0	0	0	0
OTU591	0	0	0	0	0	0	1	0	0	0	0	0
OTU1529	0	0	0	0	0	0	0	0	0	0	0	0
OTU1351	0	0	0	0	0	0	0	0	0	0	0	0
OTU2135	0	1	0	0	0	0	0	0	0	0	0	0
OTU1435	1	0	0	0	0	0	0	0	0	0	0	0
OTU1974	0	0	0	0	0	0	0	0	0	0	1	0
OTU81	6	35	13	4	1	4	48	21	39	1	20	15
OTU1881	0	0	0	0	0	0	1	0	0	0	0	0
OTU924	0	0	0	0	0	0	0	0	0	0	0	0
OTU2019	0	0	1	0	0	0	0	0	0	0	2	0
OTU273	1	2	8	0	0	0	1	2	3	1	6	4
OTU1890	0	0	0	0	0	0	0	0	0	0	0	0
OTU178	0	1	0	0	0	0	3	0	0	1	0	0
OTU1611	1	0	0	0	0	0	0	0	0	0	0	0
OTU2193	1	0	0	0	0	0	0	0	0	0	0	0
OTU1981	0	1	0	0	0	0	0	0	5	0	0	1
OTU555	0	0	1	0	0	0	0	0	0	0	0	0
OTU1764	0	0	0	0	0	0	0	0	0	0	0	0
OTU1679	0	0	0	0	0	0	0	0	0	0	0	0
OTU1350	0	4	8	4	0	0	3	2	5	1	0	11
OTU2148	0	3	0	0	0	0	0	0	0	0	0	0
OTU1873	0	0	0	0	0	0	0	1	0	0	0	0
OTU645	0	0	0	0	0	0	1	2	1	0	0	0
OTU2248	0	0	0	0	0	0	0	0	0	0	0	0
OTU479	0	0	0	0	0	0	0	0	0	10	0	0
OTU1714	0	0	0	0	0	0	0	0	0	0	0	0
OTU362	1	0	1	0	1	0	8	7	0	0	5	0
OTU1391	0	0	0	0	0	0	0	1	0	0	0	0
OTU2223	0	0	0	0	0	0	0	0	1	0	0	0
OTU296	0	0	7	0	0	0	4	5	1	1	2	0
OTU1632	0	0	0	0	0	0	0	0	0	0	1	0
OTU2003	0	0	0	0	0	0	1	0	0	0	1	0
OTU1383	0	0	0	0	0	0	1	0	0	0	0	0
OTU2285	0	0	1	0	0	0	0	1	0	0	1	0
OTU1402	0	0	0	1	1	0	0	0	0	0	0	0
OTU1356	5	4	0	1	2	0	9	10	6	4	9	13
OTU2157	0	0	0	1	0	0	0	0	0	0	0	0
OTU912	0	0	0	0	0	0	0	1	0	0	0	1
OTU1993	0	0	1	1	0	0	6	8	0	0	3	1
OTU989	0	0	0	0	0	0	0	0	0	0	0	0
OTU1066	0	0	0	0	0	0	1	1	0	0	1	1
OTU1317	0	0	0	0	0	0	0	0	0	0	0	0
OTU2206	0	0	0	0	0	0	0	0	0	0	0	0
OTU242	1	1	1	0	0	1	19	2	1	0	1	0
OTU1149	0	0	0	0	0	0	1	0	1	0	0	0
OTU1039	0	0	0	0	0	0	0	0	0	0	0	0
OTU2122	0	0	0	0	0	0	0	1	0	0	0	0
OTU807	0	0	0	0	0	0	0	0	0	0	2	0
OTU1047	0	0	0	0	0	0	0	0	0	0	0	0
OTU1311	0	0	0	0	0	0	0	0	0	3	0	1
OTU100	7	0	0	1	3	2	155	91	9	17	14	26
OTU1727	0	0	0	0	0	0	0	0	0	2	0	0
OTU328	0	0	0	0	0	0	0	2	0	0	0	0
OTU1425	0	0	0	0	0	0	0	0	0	0	0	0
OTU2181	0	0	0	0	0	0	1	0	0	0	0	0
OTU543	0	0	0	0	0	0	0	0	0	0	0	0
OTU96	2	1	0	0	0	0	38	0	0	2	3	0
OTU111	9	2	1	5	3	5	49	13	22	10	14	22
OTU1838	0	0	0	0	0	0	0	0	0	0	0	0
OTU1674	0	0	0	0	0	0	0	0	0	1	0	0
OTU1928	0	0	0	0	0	0	0	0	0	0	1	0
OTU1816	1	1	0	0	0	0	0	2	3	1	3	1
OTU1554	0	0	0	0	0	0	0	0	0	0	0	0
OTU275	0	0	0	0	0	0	0	0	0	3	0	24
OTU1548	0	0	0	0	0	0	0	1	0	0	0	0
OTU530	0	0	0	0	0	0	0	0	0	0	0	0
OTU231	1	4	2	0	1	0	2	3	3	8	1	8
OTU2097	1	0	0	0	0	0	0	0	0	0	0	1
OTU1099	0	0	0	0	0	0	0	0	0	0	0	0
OTU162	17	14	28	3	5	10	13	25	24	6	4	4
OTU89	3	3	0	0	0	0	0	0	0	0	1	0
OTU792	0	0	1	0	0	0	0	0	0	0	0	0
OTU39	5	2	6	7	2	1	5	3	9	13	24	1257
OTU381	0	2	0	0	0	0	0	2	0	0	0	0
OTU1737	0	0	0	1	0	0	0	0	0	0	0	0
OTU953	0	0	0	0	0	0	0	0	0	0	0	0
OTU1887	0	0	0	0	0	0	1	0	0	0	0	0
OTU1215	0	0	0	0	0	0	0	1	0	0	1	0
OTU2088	0	0	0	0	0	0	0	0	0	0	0	0
OTU2153	0	0	0	0	0	0	0	0	0	0	0	0
OTU2189	0	0	0	0	0	0	0	0	0	0	2	0
OTU956	0	1	0	0	0	0	0	0	0	0	0	0
OTU489	0	0	0	7	0	0	0	0	0	0	0	0
OTU1804	0	0	0	0	0	0	0	0	0	0	1	1
OTU2125	0	0	0	0	0	0	0	0	0	0	0	2
OTU1720	0	0	0	0	0	0	0	0	1	0	0	0
OTU460	0	1	0	0	0	0	0	0	0	0	4	0
OTU215	0	0	0	10	6	8	2	1	9	0	0	0
OTU1257	0	0	0	0	0	0	0	0	0	0	2	0
OTU872	0	0	0	0	0	1	0	0	0	0	0	0
OTU599	0	0	0	0	0	0	0	2	0	0	0	0
[truncated: 152 more rows]

## Sheet: taxa and abundance
OTU_ID	taxonomy	CK_1	CK_2	CK_3	MT_1	MT_2	MT_3	SL_1	SL_2	SL_3	BR_1	BR_2	BR_3
OTU1	k__Fungi; p__Ascomycota; c__Sordariomycetes; o__Hypocreales	0.150285	0.13379	0.120121	0.0191511	0.0267774	0.0170557	0.255226	0.288436	0.205984	0.0916866	0.184421	0.267092
OTU10	k__Fungi; p__Ascomycota	0.000633497	0.000536036	0.000609132	0.0297256	0.000657863	0.000609132	0.000998977	0.000779689	0.206715	0	0	2.43653e-05
OTU100	k__Fungi; p__Ascomycota; c__Sordariomycetes; o__Microascales; f__Microascaceae	0.000170557	0	0	2.43653e-05	7.30959e-05	4.87306e-05	0.00377662	0.00221724	0.000219288	0.00041421	0.000341114	0.000633497
OTU1000	k__Fungi; p__Ascomycota; c__Sordariomycetes	0	0	0	0	0	0	2.43653e-05	0	0	0	0	0
OTU1001	k__Fungi; p__Ascomycota; c__Sordariomycetes; o__Hypocreales	0	4.87306e-05	2.43653e-05	0	0	0	0	2.43653e-05	0	0	0	0
OTU1002	Unassigned	0	0	0	0	0	0	0	0	0	0	0	0
OTU1003	k__Fungi; p__Ascomycota	0	0	0	0	0	0	0	0	0	0	0	0
OTU1004	k__Fungi; p__Ascomycota	0	0	0	0	0	0	0	0	0	0	0	0
OTU1005	k__Fungi; p__Ascomycota	0	0	0	0	0	0	0	0	0	0	4.87306e-05	0
OTU1006	k__Fungi	0	0	0	0	0	0	0	0	0	0	9.74611e-05	0
OTU1007	k__Fungi; p__Ascomycota	0	0	2.43653e-05	0	0	0	0	0	0	0	0	0
OTU1008	k__Fungi; p__Ascomycota	0	0	4.87306e-05	0	0	0	0	0	0	0	0	0
OTU1009	k__Fungi; p__Ascomycota	0	0	0	0	0	0	2.43653e-05	0	0	0	0	0
OTU101	k__Fungi; p__Ascomycota	0.000121826	7.30959e-05	0.000389845	7.30959e-05	0	4.87306e-05	0.000487306	0.000146192	0.00041421	4.87306e-05	0.00107207	0.000341114
OTU1010	k__Fungi; p__Ascomycota	0	0	0	0	0	0	0	4.87306e-05	0	0	0	2.43653e-05
OTU1011	k__Fungi; p__Ascomycota	4.87306e-05	0	0	0	0	0	0	0	0	0	0	0
OTU1012	k__Fungi; p__Ascomycota	0	0	0	0	0	0	0	0	0	0	2.43653e-05	0
OTU1013	k__Fungi; p__Ascomycota; c__Leotiomycetes	0	0	0	2.43653e-05	0	0	0	0	0	0	2.43653e-05	2.43653e-05
OTU1014	k__Fungi; p__Ascomycota; c__Eurotiomycetes; o__Chaetothyriales; f__; g__; s__	0	0	0	0	0	0	0	0	0	0	0	0
OTU1015	k__Fungi; p__Ascomycota	0	0	0	0	0	0	0	0	0	0	2.43653e-05	4.87306e-05
OTU1016	k__Fungi; p__; c__; o__; f__; g__; s__	0	0	0	0	0	0	0	0.000121826	0	0	0	0
OTU1017	k__Fungi; p__Ascomycota	0	4.87306e-05	0	0	0	0	0	0	0	0	0	0
OTU1018	k__Fungi	0	0	4.87306e-05	0	0	0	0	0	4.87306e-05	0	0	0
OTU1019	k__Fungi; p__Ascomycota	0	0	0	0	0	0	0	0	0	0	0	0
OTU102	k__Fungi; p__Ascomycota	2.43653e-05	9.74611e-05	0	0	0	2.43653e-05	0	0	0	7.30959e-05	4.87306e-05	0
OTU1020	k__Fungi; p__Ascomycota	0	0	0	0	0	0	0	0	0	0	0	0
OTU1021	k__Fungi; p__Ascomycota	0	0	0	0	0	0	0	0	0	0	0	0
OTU1022	k__Fungi; p__Ascomycota	0	0	0	0	0	0	0	0	0	0	0	0
OTU1023	k__Fungi; p__; c__; o__; f__; g__; s__	0	0	0	0	0	0	0	0	0	0	0	0
OTU1024	k__Fungi; p__Ascomycota	0	0	2.43653e-05	2.43653e-05	0	0	0	0	0	0	0	0
OTU1025	k__Fungi; p__Ascomycota	0	0	0	0	0	0	2.43653e-05	0	4.87306e-05	2.43653e-05	2.43653e-05	7.30959e-05
OTU1026	k__Fungi; p__Ascomycota	0	0	0	0	0	0	0	0	0	0	0	0
OTU1027	k__Fungi; p__Ascomycota; c__Sordariomycetes	0	0	0	0	0	0	0	0	0	0	0	0
OTU1028	k__Fungi; p__Ascomycota	0	0	0	0	0	0	0	7.30959e-05	2.43653e-05	0	0	0
OTU1029	k__Fungi; p__Ascomycota; c__Leotiomycetes	0.000365479	9.74611e-05	0.000268018	0	0.000121826	2.43653e-05	4.87306e-05	2.43653e-05	0	0.000146192	0	0.000292383
OTU103	k__Fungi; p__Ascomycota	4.87306e-05	0	4.87306e-05	0	0	0	0	0	0	2.43653e-05	0	0
OTU1030	k__Fungi; p__Ascomycota	0	0	0	0	0	0	0	0	0	0	0	0
OTU1031	k__Fungi; p__Ascomycota	0	0	0	0	0	0	0	0	0	2.43653e-05	0	0
OTU1032	k__Fungi; p__Ascomycota; c__Sordariomycetes; o__Xylariales; f__Diatrypaceae	0	0	2.43653e-05	0	0	0	0	0	0	0	0	0
OTU1033	k__Fungi; p__Ascomycota; c__Leotiomycetes; o__Helotiales; f__Helotiaceae; g__Claussenomyces; s__	2.43653e-05	0	0	0	0	0	0	0	0	0	0	0
OTU1034	Unassigned	0	0	0	0	0	0	0	0	0	0	0	0
OTU1035	k__Fungi; p__Ascomycota	0	0	0	0	0	0	0	0	0	0	0	0
OTU1036	k__Fungi; p__Ascomycota	0	0	0	0	0	0	0	0	0	0	0	0
OTU1037	k__Fungi; p__Ascomycota	0	0	0	0	0	0	0	0	0	0	0	0
OTU1038	k__Fungi; p__Chytridiomycota; c__Rhizophydiomycetes; o__Rhizophydiales; f__Rhizophydiales_fam_Incertae_sedis; g__Operculomyces; s__Operculomyces_laminatus	0	0	0	0	0	0	0	0	0	0	4.87306e-05	0
OTU1039	k__Fungi; p__Ascomycota	0	0	0	0	0	0	0	0	0	0	0	0
OTU104	k__Fungi; p__Ascomycota	4.87306e-05	0.000146192	4.87306e-05	0.000170557	0.000219288	0.00163247	0.000730959	0.000219288	2.43653e-05	2.43653e-05	0.000243653	0.000487306
OTU1040	k__Fungi; p__Ascomycota	0	0	0	0	0	0	0	0	0	0	2.43653e-05	2.43653e-05
OTU1041	k__Fungi; p__Ascomycota	0	0	0	0	0	0	0	0	0	0	2.43653e-05	0
OTU1042	k__Fungi; p__Ascomycota	0	0	0	0	0	0	0	0	0	0	0	0
OTU1043	k__Fungi; p__Ascomycota	0	0	0	0	0	0	0	0	0	0	0	7.30959e-05
OTU1044	k__Fungi; p__Ascomycota	0	0	0	0	0	0	9.74611e-05	0	0	0	0	0
OTU1045	k__Fungi; p__Ascomycota	0	0	0	0	0	0	0	0	0	0	0	0
OTU1046	k__Fungi; p__Ascomycota	0	0	0	0	0	0	0	0	0	0	0	4.87306e-05
OTU1047	k__Fungi; p__Ascomycota	0	0	0	0	0	0	0	0	0	0	0	0
OTU1048	k__Fungi; p__Ascomycota; c__Sordariomycetes; o__Hypocreales; f__Hypocreales_fam_Incertae_sedis; g__Ustilaginoidea; s__Ustilaginoidea_virens	0	0	0	0	2.43653e-05	0	0	4.87306e-05	0	0	0	0
OTU1049	k__Fungi; p__Ascomycota	0	0	0	0	0	0	4.87306e-05	0	0	0	0	0
OTU105	k__Fungi; p__Ascomycota	0	0	0	0	0	0	0	7.30959e-05	0	2.43653e-05	0	0
OTU1050	k__Fungi; p__Ascomycota; c__Sordariomycetes; o__Coniochaetales; f__; g__; s__	0	0	0	0	0	0	0	0	0	0	9.74611e-05	2.43653e-05
OTU1051	k__Fungi; p__Ascomycota	0	0	0	0	0	0	0	0	9.74611e-05	0	0	0
OTU1052	k__Fungi; p__Ascomycota	0	2.43653e-05	0	2.43653e-05	0	0	2.43653e-05	0	2.43653e-05	0	0	0
OTU1053	k__Fungi; p__Ascomycota; c__Sordariomycetes; o__Hypocreales; f__Hypocreaceae; g__Trichoderma	0	0	0	0	0	0	0	0	0	0	0	0
OTU1054	k__Fungi; p__Ascomycota	0	0	0	0	0	0	0	0	0	0	0	0
OTU1055	k__Fungi; p__Ascomycota	0	2.43653e-05	2.43653e-05	0	0	0	2.43653e-05	0	4.87306e-05	0	0	2.43653e-05
OTU1056	k__Fungi; p__Ascomycota	0	0	0	0	0	0	0	0	2.43653e-05	0	0	0
OTU1057	k__Fungi; p__Ascomycota	0	0	0	0	0	0	0	0	2.43653e-05	0	0	2.43653e-05
OTU1058	k__Fungi; p__Ascomycota; c__Leotiomycetes	0	0	0	0	4.87306e-05	2.43653e-05	0	0	2.43653e-05	0	0	0
OTU1059	k__Fungi; p__Ascomycota; c__Sordariomycetes	0	0	0	0	0	0	0	0	0	0	0	0
OTU106	k__Fungi; p__Ascomycota	4.87306e-05	7.30959e-05	0.00046294	2.43653e-05	7.30959e-05	2.43653e-05	2.43653e-05	0.000341114	0.00114517	0.000316749	0.00131573	0.00180303
OTU1060	k__Fungi; p__Ascomycota	2.43653e-05	0	0	0	0	0	0	0	0	0	0	0
OTU1061	k__Fungi; p__Ascomycota; c__Sordariomycetes; o__Coniochaetales	0.000146192	4.87306e-05	0	2.43653e-05	2.43653e-05	2.43653e-05	0	0	4.87306e-05	2.43653e-05	0.000121826	4.87306e-05
OTU1062	k__Fungi; p__Ascomycota; c__Sordariomycetes; o__Coniochaetales; f__Coniochaetaceae; g__Lecythophora; s__Lecythophora_luteoviridis	0	0	0	0	0	0	0	0	0	0	0	0
OTU1063	k__Fungi; p__Ascomycota	0	0	0	4.87306e-05	0	0	0	0	0	0	0	0
OTU1064	k__Fungi; p__Ascomycota	0	0	0	0	0	0	0	0	0	0	0	0
OTU1065	k__Fungi; p__Ascomycota	0	0	0	0	0	0	2.43653e-05	0	0	0	0	0
OTU1066	k__Fungi; p__Ascomycota; c__Sordariomycetes	0	0	0	0	0	0	2.43653e-05	2.43653e-05	0	0	2.43653e-05	2.43653e-05
OTU1067	Unassigned	0	0	0	0	0	0	0	2.43653e-05	0	0	0	0
OTU1068	k__Fungi; p__Ascomycota; c__Eurotiomycetes; o__Chaetothyriales; f__; g__; s__	0	0	0	0	0	0	0	0	0	0	0	0
OTU1069	k__Fungi; p__Ascomycota	0	0	0	0	0	0	0	0	0	0	0	7.30959e-05
OTU107	k__Fungi; p__Ascomycota	0.000121826	0.000146192	4.87306e-05	7.30959e-05	4.87306e-05	4.87306e-05	0.00046294	0	0	0	0.000194922	0
OTU1070	Unassigned	0	0	0	0	0	0	0	0	0	0	0	2.43653e-05
OTU1071	Unassigned	0	0	0	0	0	0	0	0	0	0	0	0
OTU1072	k__Fungi; p__Ascomycota	0	0	0	0	0	0	0	0	0	0	0	0
OTU1073	k__Fungi; p__Ascomycota	0	0	0	0	0	0	2.43653e-05	0	2.43653e-05	0	0	0
OTU1074	Unassigned	0	0	0	0	0	0	0	0	0	0	0	0
OTU1075	k__Fungi; p__Ascomycota; c__Sordariomycetes; o__Hypocreales; f__Hypocreaceae; g__Trichoderma	2.43653e-05	0	0	0	0	0	0	0	0	0	0	0
OTU1076	k__Fungi; p__Ascomycota	0	0	0	0	0	0	0	0	0	0	0	0
OTU1077	k__Fungi; p__Ascomycota; c__Sordariomycetes	2.43653e-05	4.87306e-05	2.43653e-05	0	2.43653e-05	0	0	2.43653e-05	0	0	2.43653e-05	4.87306e-05
OTU1078	k__Fungi; p__Ascomycota	0	0	0	0	0	0	0	2.43653e-05	4.87306e-05	0	0	0
OTU1079	Unassigned	0	0	0	0	0	0	0	0	0	0	0	0
OTU108	k__Fungi; p__Ascomycota	0.000170557	9.74611e-05	0.000121826	9.74611e-05	0	7.30959e-05	0.000316749	0.000609132	0.00192486	0.000219288	0.000243653	0.000146192
OTU1080	k__Fungi; p__Ascomycota	0	0	0	2.43653e-05	0	0	0	0	0	0	2.43653e-05	2.43653e-05
OTU1081	k__Fungi; p__Ascomycota	0	0	0	2.43653e-05	0	2.43653e-05	0	0	0	0	0	0
OTU1082	k__Fungi; p__Ascomycota	0	0	0	0	0	0	0	0	0	0	0	0
OTU1083	k__Fungi; p__Ascomycota	0	0	0	0	0	0	0	0	0	0	7.30959e-05	0
OTU1084	k__Fungi; p__Ascomycota; c__Leotiomycetes; o__Helotiales	0	0	0	0	0	0	0	4.87306e-05	0	0	0	0
OTU1085	k__Fungi; p__Ascomycota	0	4.87306e-05	0	0	0	0	0	0	7.30959e-05	0	0	0
OTU1086	k__Fungi; p__Ascomycota	0	0	0	0	0	0	0	2.43653e-05	0	0	0	0
OTU1087	k__Fungi; p__Ascomycota	0	0	0	0	0	0	0	7.30959e-05	0	0	0	0
OTU1088	k__Fungi; p__Ascomycota	2.43653e-05	0	0	0	0	0	0	0	0	0	0	0
OTU1089	k__Fungi; p__Ascomycota	0	0	0	0	0	0	0	0	0	0	0	0
OTU109	k__Fungi; p__Ascomycota	0	0.000609132	4.87306e-05	2.43653e-05	2.43653e-05	0	0	0.000219288	0.000194922	0.000219288	0.000194922	7.30959e-05
OTU1090	k__Fungi; p__Ascomycota	0	0	0	0	0	0	0	0	0	0	0	4.87306e-05
OTU1091	Unassigned	0	0	0	0	0	0	0	0	0	0	0	0
OTU1092	Unassigned	2.43653e-05	0	0	0	2.43653e-05	0	0	0	0	0	0	0
OTU1093	k__Fungi; p__Ascomycota	0	0	0	0	0	0	0	0	0	2.43653e-05	4.87306e-05	0
OTU1094	k__Fungi; p__Ascomycota	0	0	0	0	0	4.87306e-05	2.43653e-05	0	0	2.43653e-05	0	0
OTU1095	k__Fungi; p__Ascomycota	0	0	0	0	0	0	0	0	0	0	0	0
OTU1096	k__Fungi; p__Ascomycota	0	0	0	0	0	0	0	2.43653e-05	0	0	0	0
OTU1097	k__Fungi; p__Ascomycota	0	0	0	0	0	0	0	4.87306e-05	0	0	0	0
OTU1098	k__Fungi; p__Ascomycota	0	0	0	0	0	0	0	0	0	0	0	0
OTU1099	Unassigned	0	0	0	0	0	0	0	0	0	0	0	0
OTU11	k__Fungi; p__Ascomycota	0.00136446	0.00141319	0.00241216	0.000365479	0.000389845	0.000730959	0.00165684	0.00136446	0.0023878	0.00372789	0.00319185	0.00616442
OTU110	k__Fungi; p__Ascomycota	0	0	0	0	0	0	0	0	0	0	0	0
OTU1100	k__Fungi; p__Ascomycota	0	0	9.74611e-05	0	0	0	0	0	0	0	0	0
OTU1101	k__Fungi; p__Ascomycota	0	0	2.43653e-05	0	0	0	0	0	0	0	0	0
OTU1102	k__Fungi; p__; c__; o__; f__; g__; s__	0	0	0	0	2.43653e-05	0	0	0	0	0	0	0
OTU1103	k__Fungi; p__Ascomycota	0	0	0	0	0	0	0	0	0	0	0	0
OTU1104	Unassigned	0	0	0	0	0	0	0	0	0	0	0	0
OTU1105	Unassigned	0	0	0	0	0	0	0	0	0	0	0	0
OTU1106	k__Fungi; p__Ascomycota	0	0	0	0	0	0	0	0	0	0	0	0
OTU1107	k__Fungi; p__Ascomycota	2.43653e-05	0	0	0	0	0	2.43653e-05	0	2.43653e-05	0	0	0
OTU1108	k__Fungi; p__Ascomycota; c__Eurotiomycetes; o__Eurotiales; f__Thermoascaceae; g__Byssochlamys; s__Byssochlamys_spectabilis	0	0	0	0	0	0	0	0	0	2.43653e-05	0	0
OTU1109	k__Fungi; p__Ascomycota	2.43653e-05	0	0	0	0	0	0	0	0	0	0	0
OTU111	k__Fungi; p__Ascomycota	0.000219288	4.87306e-05	2.43653e-05	0.000121826	7.30959e-05	0.000121826	0.0011939	0.000316749	0.000536036	0.000243653	0.000341114	0.000536036
OTU1110	k__Fungi; p__Ascomycota	0.000365479	0.000194922	0.000292383	7.30959e-05	0	9.74611e-05	0.00199795	0.00124263	0.000438575	0.00041421	0.000292383	0.000243653
OTU1111	k__Fungi; p__Ascomycota	0	0	0	0	0	0	0	0	0	0	0	0
OTU1112	k__Fungi; p__Ascomycota	0	0	0	0	0	0	0	0	0	0	0	0
OTU1113	Unassigned	0	0	0	0	0	0	0	0	0	0	0	0
OTU1114	Unassigned	0	0	0	0	0	0	0	0	0	0	0	0
OTU1115	Unassigned	0	0	0	0	0	0	0	0	0	0	0	0
OTU1116	k__Fungi; p__Ascomycota	0	0	0	0	2.43653e-05	0	0	0	0	0	0	0
OTU1117	k__Fungi; p__Ascomycota; c__Leotiomycetes; o__Helotiales; f__Sclerotiniaceae	0	0	0	0	0	0	0	0	0	0	0	0
OTU1118	k__Fungi; p__Ascomycota	0	0	0	0	0	0	0	0	0	0	0	0
OTU1119	k__Fungi; p__Ascomycota; c__Sordariomycetes; o__Sordariales; f__; g__; s__	0	0	0	0	0	0	0	0	0	2.43653e-05	0	0
OTU112	k__Fungi; p__Ascomycota	2.43653e-05	0.000121826	0	4.87306e-05	4.87306e-05	0	0.00331368	0.000121826	4.87306e-05	0	7.30959e-05	0
OTU1120	k__Fungi; p__Ascomycota	0	0	0	0	0	0	0	0	0	2.43653e-05	2.43653e-05	2.43653e-05
OTU1121	k__Fungi; p__Basidiomycota; c__Agaricomycetes; o__Agaricales	0	0	0	0	0	0	0	0	2.43653e-05	0	0	0
OTU1122	k__Fungi; p__Ascomycota	0	7.30959e-05	0	0	0	0	0	0	2.43653e-05	0	0	0
OTU1123	k__Fungi; p__Ascomycota; c__Sordariomycetes	0	0	0	0	0	0	0	0	0	0	0	0
OTU1124	k__Fungi; p__Ascomycota	0	0	0	0	0	0	0	4.87306e-05	0	0	0	0
OTU1125	k__Fungi; p__Ascomycota	0	0	0	0	0	0	0	2.43653e-05	0	0	0	0
OTU1126	k__Fungi; p__Ascomycota	0	0	0	0	2.43653e-05	0	0	0	0	0	0	0
OTU1127	k__Fungi; p__Ascomycota	0	0	0	0	0	0	0	0	0	0	0	0
OTU1128	k__Fungi; p__Ascomycota	0	0	0	0	0	0	0	0	0	0	0	0
OTU1129	Unassigned	0	0	0	0	0	0	0	0	0	0	0	0
OTU113	k__Fungi; p__Ascomycota	2.43653e-05	0	0	0	0	0	0	0	0	0	0	0
OTU1130	k__Fungi; p__Ascomycota	0	0	0	0	0	0	0	0	0	0	0	0
OTU1131	k__Fungi; p__Ascomycota	0	0	0	0	0	0	2.43653e-05	0	0	0	0	0
OTU1132	k__Fungi; p__Ascomycota	0	0	0	0	0	0	7.30959e-05	0	0	0	4.87306e-05	0
OTU1133	Unassigned	0	0	0	0	0	0	0	0	0	0	0	0
OTU1134	Unassigned	0	0	0	0	0	0	0	0	0	0	0	0
OTU1135	k__Fungi; p__Chytridiomycota	0	0	0	0	0	0	0	0	0	0	0	0
OTU1136	k__Fungi; p__Ascomycota	0	0	0	0	0	0	0	0	0	0	0	0
OTU1137	k__Fungi; p__Ascomycota	0	0	0	0	0	0	0	0	0	0	0	0
OTU1138	k__Fungi; p__Ascomycota	0	0	0	0	0	0	0	0	0	0	0	2.43653e-05
OTU1139	k__Fungi; p__Ascomycota	0	0	0	0	0	0	0	0	0	0	0	0
OTU114	k__Fungi; p__Ascomycota; c__Sordariomycetes	0.000170557	0.000170557	0	9.74611e-05	0	4.87306e-05	0.00163247	0.00402027	0.000682228	0.00202232	0.000170557	0.000730959
OTU1140	k__Fungi; p__Ascomycota	0	0	0	0	0	4.87306e-05	0	0	0	0	0	0
OTU1141	k__Fungi; p__Ascomycota; c__Sordariomycetes; o__Sordariales	0	0	2.43653e-05	0	7.30959e-05	2.43653e-05	2.43653e-05	2.43653e-05	4.87306e-05	0	0	2.43653e-05
OTU1142	k__Fungi; p__Ascomycota	0	0	0	0	0	0	0	0	0	0	0	7.30959e-05
OTU1144	k__Fungi; p__Ascomycota	0	0	0	0	0	0	0	0	0	2.43653e-05	0	0
OTU1145	Unassigned	0	0	0	0	0	0	0	0	0	0	0	4.87306e-05
OTU1147	k__Fungi; p__Ascomycota	0	0	0	0	0	0	0	0	0	0	0	0
OTU1148	k__Fungi; p__Ascomycota	0	0	0	0	0	0	0	0	4.87306e-05	0	0	0
OTU1149	k__Fungi; p__Ascomycota	0	0	0	0	0	0	2.43653e-05	0	2.43653e-05	0	0	0
OTU115	k__Fungi; p__Ascomycota	0	7.30959e-05	9.74611e-05	7.30959e-05	0	4.87306e-05	0.00116953	0.000389845	0.000389845	0.000268018	0.000365479	0.000194922
OTU1150	k__Fungi	0	0	0	0	0	0	0	0	0	0	2.43653e-05	0
OTU1151	k__Fungi; p__Ascomycota	0	0	0	0	0	0	0	0	0	0	0	0
OTU1152	Unassigned	0	0	0	0	0	0	0	0	0	0	0	0
OTU1153	k__Fungi; p__Ascomycota	0	2.43653e-05	0	0	0	2.43653e-05	2.43653e-05	0	0	0	0	2.43653e-05
OTU1154	k__Fungi; p__Ascomycota	0	0	0	0	0	0	0	0	0	0	2.43653e-05	0
OTU1155	k__Fungi; p__Ascomycota	0.000292383	0.000194922	0.000121826	0	4.87306e-05	4.87306e-05	0.00109644	0.000609132	0.000316749	7.30959e-05	0.000316749	0.00397154
OTU1156	k__Fungi; p__Ascomycota; c__Leotiomycetes; o__Helotiales	0	0	0	0	0	0	0	0	0	2.43653e-05	0	0
OTU1157	k__Fungi	0	0	0	0	0	0	0	0	0	2.43653e-05	0	0
OTU1159	Unassigned	0	0	0	0	0	0	0	0	0	0	0	0
OTU116	k__Fungi; p__Ascomycota; c__Leotiomycetes; o__Helotiales; f__Helotiaceae; g__Claussenomyces; s__	9.74611e-05	7.30959e-05	0.000121826	0	0	0	7.30959e-05	4.87306e-05	2.43653e-05	0	9.74611e-05	0.000121826
OTU1160	k__Fungi; p__Ascomycota	2.43653e-05	0	0	0	0	0	0	0	2.43653e-05	0	0	0
OTU1161	k__Fungi; p__Ascomycota; c__Sordariomycetes; o__Hypocreales; f__Nectriaceae; g__Fusarium; s__	7.30959e-05	9.74611e-05	7.30959e-05	4.87306e-05	7.30959e-05	2.43653e-05	0.000536036	0.00233907	0.00209541	4.87306e-05	0.000219288	0.000730959
OTU1162	Unassigned	2.43653e-05	0	0	0	0	0	0	0	0	0	0	0
OTU1163	Unassigned	0	0	0	0	0	0	0	0	0	0	0	0
OTU1164	k__Fungi; p__Ascomycota	0	0	0	0	0	0	0	0	0	0	0	0
OTU1165	k__Fungi; p__Ascomycota	4.87306e-05	0	0	0	2.43653e-05	0	0	0	0	0	0	2.43653e-05
OTU1166	k__Fungi; p__Ascomycota	0	0	0	0	0	0	0	0	4.87306e-05	0	0	0
OTU1167	k__Fungi; p__Ascomycota	0	0	0	0	0	0	0	0	0	2.43653e-05	0	0
OTU1168	Unassigned	0	0	0	0	0	0	0	0	0	0	2.43653e-05	0
OTU1169	k__Fungi; p__Ascomycota; c__Lecanoromycetes	0	0	0	0	0	0	0	0	0	0	0	2.43653e-05
OTU117	k__Fungi; p__Ascomycota	0	0	0	0	0	0	0	0	0	0	0	0
OTU1170	k__Fungi; p__Ascomycota	0	0	0	0	0	0	0	0	0	0	0	0
OTU1171	k__Fungi; p__Ascomycota	0	0	0	0	0	0	0	0	0	0	0	2.43653e-05
OTU1172	k__Fungi; p__Ascomycota; c__; o__; f__; g__; s__	0	0	0	0	0	0	0	0	0	0	0	0
OTU1173	k__Fungi; p__Ascomycota	0	0	0	0	0	0	0	0	0	0	0	7.30959e-05
OTU1174	k__Fungi; p__Ascomycota	0	0	0	0	0	0	0	0	0	0	0	0
OTU1175	k__Fungi; p__Ascomycota	0	0	0	0	0	0	0	2.43653e-05	0	0	0	0
OTU1176	k__Fungi; p__Ascomycota	0	0	0	0	0	0	0	0	0	4.87306e-05	0	0
OTU1177	k__Fungi; p__Ascomycota	0	0	0	0	0	0	0	0	0	2.43653e-05	0	0
OTU1178	k__Fungi; p__Ascomycota; c__Sordariomycetes; o__Togniniales; f__Togniniaceae; g__Phaeoacremonium	0	0	0	0	0	0	0	0	0	0	0	0
OTU1179	k__Fungi; p__Ascomycota	2.43653e-05	0	0	0	0	0	0	0	0	2.43653e-05	0	0
OTU118	k__Fungi; p__Ascomycota	4.87306e-05	0.000389845	0	0	0	0	0.000268018	0.000219288	0.000146192	7.30959e-05	7.30959e-05	4.87306e-05
OTU1180	Unassigned	0	0	0	0	0	0	0	0	0	0	0	0
OTU1181	k__Fungi; p__Ascomycota	0	0	0	2.43653e-05	0	0	0	0	0	2.43653e-05	0	0
OTU1182	k__Fungi; p__Basidiomycota; c__Agaricomycetes	0	0	0	2.43653e-05	0	0	0	0	2.43653e-05	0	0	0
OTU1183	k__Fungi	0	0	0	0	0	0	2.43653e-05	0	0	0	0	0
OTU1184	k__Fungi; p__Ascomycota	0	0	0	0	0	0	4.87306e-05	2.43653e-05	0	0	0	0
OTU1185	k__Fungi; p__Ascomycota	0	0	0	0	0	0	0	9.74611e-05	2.43653e-05	0	2.43653e-05	2.43653e-05
OTU1186	k__Fungi; p__Ascomycota	0	0	0	0	0	0	0	0	7.30959e-05	0	0	0
OTU1187	k__Fungi; p__Ascomycota	0	0	0	0	0	0	0	0	0	0	0	0
OTU1188	Unassigned	0	0	0	0	0	0	0	0	0	0	0	0
OTU1189	k__Fungi; p__Ascomycota	0	7.30959e-05	0	0	0	0	0	0	0	0	0	0
OTU119	k__Fungi; p__Ascomycota; c__Sordariomycetes	2.43653e-05	0.000121826	9.74611e-05	0	0	2.43653e-05	0.000316749	0.00129136	0.000389845	7.30959e-05	2.43653e-05	0.000219288
OTU1190	k__Fungi; p__Ascomycota	0	2.43653e-05	0	0	0	0	2.43653e-05	0	0	0	0	0
OTU1191	k__Fungi; p__Ascomycota	0	0	0	0	0	0	4.87306e-05	0	0	0	0	0
OTU1192	k__Fungi; p__Ascomycota; c__Sordariomycetes; o__Microascales; f__Microascaceae	0	2.43653e-05	0	0	0	0	2.43653e-05	0	0	0	0	0
OTU1193	k__Fungi; p__Mortierellomycota; c__Mortierellomycetes; o__Mortierellales; f__Mortierellaceae; g__Mortierella	0	0	0	0	0	0	0	0	0	0	0	0
OTU1194	k__Fungi; p__Ascomycota	0	0	0	0	0	0	0	0	0	0	0	0
OTU1195	k__Fungi; p__Ascomycota; c__Sordariomycetes; o__Microascales; f__Microascaceae	0	4.87306e-05	4.87306e-05	0	4.87306e-05	0	0.000487306	0	2.43653e-05	0	0	7.30959e-05
OTU1196	k__Fungi; p__Ascomycota	0	0	0	0	0	0	0	0	0	2.43653e-05	0	0
OTU1197	k__Fungi; p__Ascomycota	0	0	0	0	0	0	0	0	0	0	0	0
OTU1198	k__Fungi; p__Ascomycota	0	0	0	0	0	0	0	0	0	0	2.43653e-05	0
OTU1199	Unassigned	0	0	0	0	0	0	0	2.43653e-05	0	0	0	0
OTU12	k__Fungi; p__Ascomycota	0	0	0	0	0	2.43653e-05	0	0	0	4.87306e-05	0.00265582	2.43653e-05
OTU120	k__Fungi; p__Ascomycota	0	2.43653e-05	7.30959e-05	0.000170557	0	0.000121826	0.000121826	0.000170557	0.000536036	0.000316749	0.000657863	0.000438575
OTU1200	k__Fungi; p__Ascomycota	0	0	0	0	0	0	0	0	0	0	0	0
OTU1201	k__Fungi; p__Ascomycota	2.43653e-05	0	0	0	0	0	0	0	0	0	0	0
OTU1202	k__Fungi; p__Ascomycota	0	0	0	0	0	0	0	0	0	0	0	0
OTU1203	k__Fungi; p__Ascomycota	0	0	0	0	0	0	0	0	0	0	0	0
OTU1204	k__Fungi; p__Ascomycota	0	0	0	0	0	0	0.000121826	0	0	0	2.43653e-05	0
OTU1205	k__Fungi; p__Ascomycota	0	0	0	0	0	0	0	0	0	0	0	0
OTU1206	k__Fungi; p__Ascomycota	0	0	0	0	0	0	0	0	0	0	4.87306e-05	0
OTU1207	k__Fungi; p__Ascomycota	0	0	0	0	0	0	0	0	0	0	0	0
OTU1209	k__Fungi; p__Ascomycota	0	0	0	0	0	0	0	0	0	0	4.87306e-05	0
OTU121	k__Fungi; p__Ascomycota	2.43653e-05	4.87306e-05	0	0	0	0	2.43653e-05	4.87306e-05	2.43653e-05	2.43653e-05	2.43653e-05	2.43653e-05
OTU1210	k__Fungi; p__Basidiomycota	0	0	0	0	0	0	0	0	0	0	0	0
OTU1211	k__Fungi; p__Ascomycota	0	0	0	0	0	0	0	0	0	0	2.43653e-05	4.87306e-05
OTU1212	k__Fungi	0	0	0	0	0	0	0	0	0	0	0	0
OTU1213	k__Fungi; p__Ascomycota	2.43653e-05	0	0	0	0	0	0	0	2.43653e-05	0	2.43653e-05	2.43653e-05
OTU1214	k__Fungi; p__Ascomycota	0	0	2.43653e-05	0	0	0	0	0	0	0	0	0
OTU1215	k__Fungi; p__Ascomycota; c__Sordariomycetes; o__Hypocreales	0	0	0	0	0	0	0	2.43653e-05	0	0	2.43653e-05	0
OTU1216	k__Fungi; p__Ascomycota	0	0	0	0	0	0	0	0	0	0	2.43653e-05	4.87306e-05
OTU1217	k__Fungi; p__Ascomycota; c__Sordariomycetes; o__Sordariales	7.30959e-05	2.43653e-05	0	0	4.87306e-05	0	0.000121826	7.30959e-05	0.000121826	0	0	4.87306e-05
OTU1218	Unassigned	0	0	0	0	0	0	0	0	0	0	0	4.87306e-05
OTU1219	k__Fungi; p__Ascomycota	0	2.43653e-05	0	0	0	0	0	0	0	0	0	0
OTU122	k__Fungi; p__Ascomycota	0.000170557	0.000146192	0.000560402	2.43653e-05	7.30959e-05	0.000146192	0.000950246	0.00046294	0.000584767	4.87306e-05	0.000584767	0.000730959
OTU1220	k__Fungi; p__Ascomycota	0	0	0	0	0	0	0	0	0	0	0	0
OTU1221	k__Fungi; p__Ascomycota; c__Eurotiomycetes; o__Eurotiales; f__Aspergillaceae; g__Aspergillus	0	0	0	0	0	0	0	0	0	0	0	0
OTU1222	k__Fungi; p__Ascomycota	0	0	0	0	0	0	0	0	0	0	0	0
OTU1223	k__Fungi; p__Ascomycota	0	0	0	0	0	0	0	0	0	0	0	0
OTU1224	k__Fungi; p__Ascomycota	0	0	0	0	0	0	0	0	0	0	0	0
OTU1225	k__Fungi; p__Ascomycota; c__Sordariomycetes; o__Hypocreales	0	0	0.000316749	0	0	0	0	0	0	0	0	0
OTU1226	k__Fungi; p__Ascomycota	0	0	0	2.43653e-05	0	0	0	0	4.87306e-05	0	4.87306e-05	4.87306e-05
OTU1227	k__Fungi; p__Ascomycota	0	0	0	0	0	0	0	0	0	2.43653e-05	0	0
OTU1228	k__Fungi; p__Ascomycota	2.43653e-05	0	0	0	0	0	0	0	0	0	0	0
OTU1229	k__Fungi; p__Ascomycota; c__Sordariomycetes; o__Hypocreales; f__Hypocreales_fam_Incertae_sedis; g__Acremonium; s__Acremonium_curvulum	0	0	0	0	0	0	0	0	2.43653e-05	0	0	0
OTU123	k__Fungi; p__Ascomycota; c__Sordariomycetes; o__Hypocreales	2.43653e-05	0	2.43653e-05	7.30959e-05	0	0	4.87306e-05	0	0.000755324	2.43653e-05	0.00241216	4.87306e-05
OTU1230	Unassigned	0	0	0	0	0	0	0	0	0	0	0	0
OTU1231	k__Fungi; p__Chytridiomycota; c__Spizellomycetes; o__Spizellomycetales; f__Powellomycetaceae; g__Powellomyces; s__	0	0	4.87306e-05	0	0	0	0	0	0	0	0	0
OTU1232	k__Fungi; p__Ascomycota	0	0	0	0	0	0	0	0	4.87306e-05	0	0	0
OTU1233	k__Fungi; p__Ascomycota; c__Sordariomycetes; o__Microascales; f__Microascaceae	2.43653e-05	0	0	0	0	0	0	0	9.74611e-05	0	0	0
OTU1234	k__Fungi; p__Ascomycota	0	2.43653e-05	0	0	0	2.43653e-05	0	0	0	0	0	0
OTU1235	k__Fungi; p__Ascomycota	0	0	0	0	0	0	0	0	0	0	0	0
OTU1236	k__Fungi; p__Ascomycota	2.43653e-05	4.87306e-05	0	0	0	0	0	0	0	0	0	0
OTU1237	Unassigned	0	0	0	0	0	0	0	0	0	0	0	0
OTU1238	k__Fungi	0	0	0	0	0	0	0	0	0	0	0	0
OTU1239	Unassigned	0	0	0	0	0	0	0	0	0	0	0	0
OTU124	k__Fungi; p__Ascomycota	4.87306e-05	4.87306e-05	0.000170557	0	0	2.43653e-05	0.000852785	0.000438575	0.000950246	9.74611e-05	0.00141319	0.0011939
OTU1240	k__Fungi; p__Ascomycota	0	2.43653e-05	0	0	0	0	0	0	0	0	0	0
OTU1241	k__Fungi; p__Ascomycota	0	0	0	0	0	0	0	0	0	0	0	0
OTU1242	k__Fungi; p__Ascomycota	0	0	0	0	2.43653e-05	0	0	0	0	0	0	0
OTU1243	k__Fungi; p__Ascomycota	0	0	0	0	0	0	0	0	0	0	0	4.87306e-05
OTU1244	Unassigned	0	0	0	0	0	0	0	0	0	0	0	0
OTU1245	k__Fungi; p__Ascomycota	0	0	0	0	0	0	0	0	0	0	0	2.43653e-05
OTU1246	k__Fungi; p__Ascomycota	0	0	0	2.43653e-05	0	0	0	0	2.43653e-05	0	0	0
OTU1247	k__Fungi; p__Ascomycota	0	0	0	0	0	0	0	2.43653e-05	0	0	0	0
OTU1248	k__Fungi; p__Ascomycota; c__Dothideomycetes; o__Capnodiales	0	0	0	0	0	0	0	0	0	0	0	0
OTU1249	k__Fungi; p__Ascomycota	0	0	2.43653e-05	0	0	0	0	0	0	0	0	0
OTU125	k__Fungi; p__Ascomycota	0	0	2.43653e-05	0	0	2.43653e-05	2.43653e-05	0	0	0.000121826	7.30959e-05	0.00258272
OTU1250	k__Fungi; p__Ascomycota	0	0	0	0	0	0	0	0	0	0	0	0
OTU1251	k__Fungi; p__Ascomycota	0	0	0	0	0	0	0	0	0	0	0	0
OTU1252	k__Fungi; p__Ascomycota	0	0	0	0	2.43653e-05	0	0	0	0	0	0	0
OTU1253	k__Fungi; p__Ascomycota; c__Leotiomycetes; o__Helotiales	0	0	0	0	0	0	0	2.43653e-05	0	0	0	0
OTU1254	k__Fungi; p__Basidiomycota; c__Agaricomycetes; o__Agaricales; f__Agaricaceae; g__Agaricus	0	0	0	0	0	0	0	0	0	0	0	0
OTU1255	Unassigned	0	0	0	0	0	0	0	0	0	0	0	0
OTU1256	k__Fungi	0	0	0	0	0	0	0	4.87306e-05	0	0	0	0
OTU1257	k__Fungi; p__Ascomycota	0	0	0	0	0	0	0	0	0	0	4.87306e-05	0
OTU1258	k__Fungi	0	0	0	0	0	0	4.87306e-05	0	0	0	0	0
OTU1259	k__Fungi; p__Ascomycota	0	0	0	0	0	0	0	0	0	0	0	0
OTU126	k__Fungi; p__Ascomycota	0.000170557	0.000243653	0.000341114	4.87306e-05	4.87306e-05	2.43653e-05	4.87306e-05	0.000268018	0.000121826	0.000219288	0.000243653	0.000755324
OTU1260	k__Fungi; p__Ascomycota; c__Dothideomycetes; o__Capnodiales; f__Mycosphaerellaceae; g__Pseudocercospora	0	0	2.43653e-05	0	2.43653e-05	0	0	2.43653e-05	0	0	0	0
OTU1261	k__Fungi; p__Ascomycota	2.43653e-05	0	0	0	0	0	0	0	0	0	0	0
OTU1262	Unassigned	0	0	0	0	0	0	0	0	0	0	0	0
OTU1263	k__Fungi; p__Ascomycota	0	0	0	0	0	0	0	0	0	0	0	0
OTU1264	k__Fungi; p__Ascomycota	0	0	0	0	0	0	0	2.43653e-05	0	2.43653e-05	0	0
OTU1265	k__Fungi; p__Ascomycota	0	0	0	0	0	0	0	0	0	0	0	2.43653e-05
OTU1268	Unassigned	0	0	0	0	0	0	0	0	0	0	0	0
OTU1269	k__Fungi; p__Ascomycota	0	0	0	0	0	0	0	0	0	0	0	0
OTU127	k__Fungi; p__Ascomycota	0.000730959	2.43653e-05	2.43653e-05	0.000121826	4.87306e-05	2.43653e-05	0	0.00134009	0	0.000682228	2.43653e-05	0
OTU1271	Unassigned	0	0	0	0	0	0	0	0	0	0	0	0
OTU1272	k__Fungi; p__Ascomycota	0	0	0	0	0	0	0	0	0	0	0	0
OTU1273	k__Fungi; p__Ascomycota	0	0	0	0	0	0	0	0	0	0	0	0
OTU1274	k__Fungi; p__Ascomycota	0	0	0	0	0	0	0	0	0	0	0	0
OTU1277	Unassigned	0	0	0	0	0	0	0	0	0	0	0	0
OTU1278	k__Fungi; p__Ascomycota	0	0	0	0	0	0	0	0	0	0	0	0
OTU1279	k__Fungi; p__Ascomycota	0	7.30959e-05	0	0	0	0	0	0	0	0	0	0
OTU128	k__Fungi; p__Ascomycota	0	2.43653e-05	0	0	0	0	0	0	0	0	9.74611e-05	2.43653e-05
OTU1280	Unassigned	0	0	0	0	0	0	0	0	0	0	0	0
OTU1281	k__Fungi; p__Ascomycota; c__Eurotiomycetes; o__Chaetothyriales; f__; g__; s__	0	0	0	0	0	0	0	0	0	0	0	0
OTU1282	k__Fungi; p__Ascomycota	0	0	0	0	0	0	4.87306e-05	2.43653e-05	0	0	2.43653e-05	0
OTU1283	k__Fungi; p__Ascomycota; c__Saccharomycetes; o__Saccharomycetales	0	0	0	0	0	0	0	0	0	0	0	0
OTU1284	k__Fungi; p__Ascomycota	0	0	0	0	0	0	0	0	0	2.43653e-05	0	0
OTU1285	k__Fungi; p__Ascomycota	0	0	0	0	0	0	0	0	0	0	0	0
OTU1286	k__Fungi; p__Ascomycota	0	0	0	0	0	0	0	0	0	0	0	4.87306e-05
OTU1287	k__Fungi; p__Ascomycota	0	0	0	0	0	0	0	0	0	4.87306e-05	0	0
OTU1288	k__Fungi; p__Ascomycota; c__Sordariomycetes; o__Hypocreales; f__Nectriaceae; g__Fusarium; s__	0	0	0	7.30959e-05	0	0	2.43653e-05	0	0	0	2.43653e-05	4.87306e-05
OTU1289	k__Fungi; p__Ascomycota; c__Sordariomycetes; o__Hypocreales; f__Hypocreaceae; g__Trichoderma; s__Trichoderma_harzianum	0	0	0	0	0	0	0	0	2.43653e-05	0	0	0
OTU129	k__Fungi; p__Ascomycota	0	2.43653e-05	7.30959e-05	2.43653e-05	4.87306e-05	2.43653e-05	0.000292383	0.00087715	0.000901516	7.30959e-05	0.000682228	0.000341114
OTU1290	k__Fungi; p__Ascomycota	0	0	0	0	0	0	0	0	2.43653e-05	0	0	0
OTU1291	k__Fungi; p__Ascomycota	0	0	0	0	0	0	0	0	0	0	0	0
OTU1292	k__Fungi; p__Ascomycota; c__Sordariomycetes; o__Hypocreales; f__Nectriaceae; g__Fusarium	0	0	2.43653e-05	0	0	0	0	0	0	0	0	0
OTU1293	k__Fungi; p__Ascomycota	0	0	0	0	0	0	0	2.43653e-05	0	0	0	0
OTU1294	k__Fungi; p__; c__; o__; f__; g__; s__	0	0	0	0	0	0	0	2.43653e-05	0	0	0	0
OTU1296	k__Fungi; p__Ascomycota	0	0	0	0	0	0	0	0	9.74611e-05	0	0	0
OTU1297	k__Fungi; p__Ascomycota	0	0	0	0	0	0	2.43653e-05	0	0	0	0	0
OTU1298	k__Fungi; p__Ascomycota	0	0	0	0	0	0	0	0	0	0	4.87306e-05	0
OTU1299	k__Fungi	0	0	0	0	0	0	0	0	0	0	0	0
OTU13	k__Fungi; p__Mortierellomycota; c__Mortierellomycetes; o__Mortierellales; f__Mortierellaceae; g__Mortierella	0.00523854	0.0065299	0.00341114	0.00621315	0.000584767	0.00285074	0.0255835	0.00219288	0.0116953	0.0047756	0.00969738	0.0093319
OTU130	k__Fungi; p__Ascomycota	0.000170557	0.00046294	0.000852785	4.87306e-05	2.43653e-05	9.74611e-05	0.000316749	7.30959e-05	0.000779689	2.43653e-05	0.000219288	0.000511671
OTU1300	k__Fungi; p__Ascomycota; c__Sordariomycetes; o__Hypocreales	0	0	0	0	0	0	0	0	0	0	0	0
OTU1301	Unassigned	0	0	0	0	0	0	0	0	0	0	0	0
OTU1302	k__Fungi; p__Ascomycota	0	0	0	0	0	0	0	0	0	0	0	0
OTU1303	k__Fungi; p__Ascomycota	0	0	0	0	0	0	0	0	0	0	0	0
OTU1305	k__Fungi; p__Ascomycota; c__Leotiomycetes; o__Helotiales; f__; g__; s__	0	0	0	0	0	0	0	0	0	0	2.43653e-05	0
OTU1307	k__Fungi; p__Ascomycota	0	0	0	0	0	0	0	0	0	0	0	0
OTU1308	k__Fungi; p__Ascomycota	0	0	0	0	0	0	0	0	2.43653e-05	0	0	2.43653e-05
OTU1309	Unassigned	0	0	0	0	0	0	0	0	0	2.43653e-05	0	2.43653e-05
OTU131	k__Fungi	0	0	0	0	0	0	0	0	0	0	0.00319185	0
OTU1310	Unassigned	0	0	0	0	0	0	0	0	2.43653e-05	0	0	0
OTU1311	k__Fungi; p__Ascomycota	0	0	0	0	0	0	0	0	0	7.30959e-05	0	2.43653e-05
OTU1312	k__Fungi; p__Ascomycota	0	0	0	0	0	0	0	0	0	0	0	0
OTU1313	k__Fungi; p__Ascomycota	0	0	0	0	0	0	0	7.30959e-05	0	0	0	0
OTU1316	Unassigned	0	0	0	0	0	0	0	0	0	0	0	0
OTU1317	Unassigned	0	0	0	0	0	0	0	0	0	0	0	0
OTU1318	k__Fungi; p__Ascomycota	0	0	0	0	0	0	0	0	0	0	0	0
OTU1319	k__Fungi	0	0	0	0	0	0	0	0	0	0	0	0
OTU132	k__Fungi; p__; c__; o__; f__; g__; s__	0	0	0	0	0	0	0	0	0	0	0	0
OTU1320	k__Fungi	0	0	0	0	0	0	0	0	0	0	0	0
OTU1321	k__Fungi; p__Ascomycota	0	0	0	0	0	0	0	0	0	0	0	0
OTU1322	k__Fungi; p__Ascomycota	0	0	0	0	0	0	0	0	0	0	0	0
OTU1323	Unassigned	0	0	0	0	0	0	0	0	0	0	0	0
OTU1324	k__Fungi; p__Ascomycota	0	0	0	0	0	0	0	0	2.43653e-05	0	0	0
OTU1325	k__Fungi; p__Ascomycota	0	0	0	0	0	0	0	0	0	0	0	0
OTU1326	k__Fungi	0	0	0	0	0	0	0	0	0	0	0	0
OTU1327	k__Fungi; p__Ascomycota	0	0	0	0	0	0	0	0	0	0	0	0
OTU1328	k__Fungi; p__Ascomycota	0	0	0	0	0	0	0	0	0	0	0	0
OTU1329	k__Fungi; p__Ascomycota	0	4.87306e-05	0	0	0	0	0	0	0	0	0	0
OTU133	k__Fungi; p__Ascomycota; c__Dothideomycetes; o__Capnodiales	7.30959e-05	0	2.43653e-05	0	0	0	0.000121826	4.87306e-05	0.000194922	0	0.000633497	0.000170557
OTU1331	k__Fungi; p__Ascomycota	0	0	0	0	0	0	0	7.30959e-05	0	0	0	0
OTU1333	k__Fungi; p__Ascomycota; c__Sordariomycetes	0	0	2.43653e-05	0	0	0	0	0	0	0	0	0
OTU1334	k__Fungi; p__Ascomycota; c__Sordariomycetes; o__Sordariales	0	0	0	0	0	0	4.87306e-05	0	0	0	0	0
OTU1335	k__Fungi; p__Ascomycota	0	0	0	0	0	0	7.30959e-05	0	0	0	0	0
OTU1336	Unassigned	0	0	0	0	0	0	0	0	0	0	0	0
OTU1337	k__Fungi; p__Ascomycota	0	0	0	0	0	0	0	0	0	0	0	0
OTU1338	Unassigned	0	0	0	0	0	0	0	0	0	0	0	0
OTU1339	k__Fungi; p__Ascomycota; c__Leotiomycetes	2.43653e-05	0	0	0	0	0	0	0	0	2.43653e-05	0	2.43653e-05
OTU134	k__Fungi; p__Ascomycota	4.87306e-05	0.000170557	0.000121826	0	0	0	0.000219288	2.43653e-05	0.000365479	2.43653e-05	2.43653e-05	2.43653e-05
OTU1340	k__Fungi; p__Ascomycota	0	0	0	0	0	0	0	0	0	0	0	2.43653e-05
OTU1341	Unassigned	0	0	0	0	0	0	0	0	0	0	0	0
OTU1342	Unassigned	0	0	0	0	0	0	0	0	0	0	0	0
OTU1343	Unassigned	0	0	0	0	0	0	0	0	0	0	0	0
OTU1344	k__Fungi; p__Ascomycota	0	0	0	0	0	0	0	9.74611e-05	0	0	0	0
OTU1345	k__Fungi; p__Mortierellomycota; c__Mortierellomycetes; o__Mortierellales; f__Mortierellaceae; g__Mortierella	0	0	0	0	0	0	0	0	0	0	2.43653e-05	0
OTU1347	Unassigned	0	0	0	0	0	0	0	0	0	0	0	0
OTU1348	k__Fungi; p__Ascomycota; c__Sordariomycetes; o__Hypocreales; f__Hypocreaceae; g__Trichoderma; s__Trichoderma_harzianum	0	0	0	2.43653e-05	2.43653e-05	2.43653e-05	0	0	0	0	0	0
OTU135	k__Fungi; p__Ascomycota	0	0	0	0	0	0	0	0	0	0.0011208	0.0016812	0
OTU1350	k__Fungi; p__Ascomycota	0	9.74611e-05	0.000194922	9.74611e-05	0	0	7.30959e-05	4.87306e-05	0.000121826	2.43653e-05	0	0.000268018
OTU1351	Unassigned	0	0	0	0	0	0	0	0	0	0	0	0
OTU1352	k__Fungi; p__Ascomycota	0	0	0	0	0	0	0	2.43653e-05	2.43653e-05	0	0	0
OTU1353	k__Fungi; p__Ascomycota; c__Sordariomycetes; o__Hypocreales; f__Nectriaceae; g__Fusarium; s__	7.30959e-05	0	0	0	0	0	4.87306e-05	2.43653e-05	4.87306e-05	2.43653e-05	4.87306e-05	2.43653e-05
OTU1354	k__Fungi; p__Ascomycota	0	0	0	0.000170557	0	0	9.74611e-05	0	0	0.000170557	0.000292383	0.000243653
OTU1355	Unassigned	0	0	0	0	0	0	0	0	0	0	0	0
OTU1356	k__Fungi; p__Ascomycota	0.000121826	9.74611e-05	0	2.43653e-05	4.87306e-05	0	0.000219288	0.000243653	0.000146192	9.74611e-05	0.000219288	0.000316749
OTU1359	k__Fungi; p__Ascomycota	0	0	0	0	0	0	0	0	2.43653e-05	0	0	0
OTU136	k__Fungi; p__Ascomycota	9.74611e-05	7.30959e-05	0.000194922	0	2.43653e-05	2.43653e-05	0	0	0	2.43653e-05	7.30959e-05	4.87306e-05
OTU1360	Unassigned	0	0	0	0	0	0	0	0	0	0	0	0
OTU1361	k__Fungi; p__Ascomycota	0	0	0	0	0	0	0	0	2.43653e-05	0	0	0
OTU1362	Unassigned	0	0	0	0	0	0	0	0	0	0	0	0
OTU1363	k__Fungi; p__Ascomycota	0	0	0	0	0	0	4.87306e-05	0	0	0	0	0
OTU1364	Unassigned	0	0	0	0	0	0	0	0	0	0	0	0
OTU1365	Unassigned	0	0	0	0	0	0	0	0	0	0	0	0
OTU1366	k__Fungi; p__Ascomycota	0	0	0	0	0	0	0	2.43653e-05	4.87306e-05	0	0	0
OTU1367	k__Fungi; p__Ascomycota	0	0	0	0	0	2.43653e-05	0	2.43653e-05	2.43653e-05	2.43653e-05	2.43653e-05	4.87306e-05
OTU1368	k__Fungi; p__Ascomycota	0	0	0	0	0	0	0	0	0	0	2.43653e-05	0
OTU1369	k__Fungi; p__Ascomycota	0	0	0	0	0	0	0	2.43653e-05	0	0	0	0
OTU137	k__Fungi; p__Ascomycota; c__Sordariomycetes	2.43653e-05	0.00087715	0	4.87306e-05	2.43653e-05	7.30959e-05	2.43653e-05	0.00207105	2.43653e-05	0	0	0
OTU1370	k__Fungi	0	0	0	0	0	0	0	0	0	0	2.43653e-05	0
OTU1371	k__Fungi; p__Ascomycota	0	0	0	0	0	0	0	2.43653e-05	4.87306e-05	0	0	0
OTU1372	k__Fungi; p__Ascomycota	0	0	0	0	0	0	0	2.43653e-05	0	0	2.43653e-05	2.43653e-05
OTU1373	k__Fungi; p__Ascomycota; c__Sordariomycetes; o__Sordariales	0	0	0	0	0	0	0	0	2.43653e-05	0	0	0
OTU1374	k__Fungi	0	0	0	0	0	0	0	0	0	0	0	0
OTU1375	k__Fungi; p__Ascomycota	0	0	0	0	0	0	0	2.43653e-05	2.43653e-05	0	0	0
OTU1376	k__Fungi; p__Ascomycota	0	0	2.43653e-05	0	0	0	2.43653e-05	0	0	0	0	0
OTU1378	k__Fungi; p__Ascomycota	0	0	0	0	0	0	0	0	0	0	0	0
OTU1379	k__Fungi; p__Ascomycota	0	0	0	0	0	0	0	0	0	0	0	0
OTU138	k__Fungi; p__Ascomycota	2.43653e-05	0	0	0	0	0	0	0	2.43653e-05	0	0	0
OTU1380	k__Fungi; p__Ascomycota; c__Sordariomycetes; o__Hypocreales	0	0	0	0	0	0	0.000194922	0	0	0	0	0
OTU1381	k__Fungi; p__Ascomycota	0	0	0	0	0	0	0	0	0	0	0	0
OTU1382	k__Fungi; p__Ascomycota	0	0	0	0	0	2.43653e-05	0	0	0	0	0	0
OTU1383	k__Fungi; p__Ascomycota	0	0	0	0	0	0	2.43653e-05	0	0	0	0	0
OTU1384	k__Fungi; p__Ascomycota; c__Eurotiomycetes; o__Chaetothyriales; f__; g__; s__	0	0	0	0	0	0	0	0	0	0	0	0
OTU1385	k__Fungi; p__Ascomycota	2.43653e-05	0	4.87306e-05	0	0	0	0	0	0	0	2.43653e-05	0
OTU1386	k__Fungi; p__Ascomycota	0	0	0	0	0	0	0	0	0	0	0	0
OTU1387	k__Fungi; p__Ascomycota; c__Sordariomycetes; o__Xylariales	0	0	0	0	0	0	2.43653e-05	0	0	0	0	0
OTU1388	k__Fungi; p__Ascomycota	0	0	0	2.43653e-05	0	0	0	0	0	0	0	0
OTU1389	k__Fungi; p__Ascomycota	0	0	0	0	0	0	0	0	0	0	0	0
OTU139	k__Fungi; p__Ascomycota; c__Eurotiomycetes; o__Chaetothyriales; f__; g__; s__	0	0	0	0	0	0	0	4.87306e-05	0	0	0	0
OTU1390	k__Fungi; p__Ascomycota	0	0	0	0	0	0	0	0	0	2.43653e-05	0	0
OTU1391	k__Fungi	0	0	0	0	0	0	0	2.43653e-05	0	0	0	0
OTU1392	k__Fungi; p__Ascomycota	0	0	0	0	0	0	0	0	0	0	0	0
OTU1393	k__Fungi; p__Ascomycota	0	0	0	0	0	0	2.43653e-05	0	0	0	0	0
OTU1394	k__Fungi; p__Ascomycota; c__Sordariomycetes; o__Hypocreales; f__Hypocreaceae; g__Trichoderma	2.43653e-05	0	0	0	0	0	0	0	0	0	2.43653e-05	0
OTU1395	k__Fungi; p__Ascomycota	0	0	0	0	0	0	0	0	0	0	2.43653e-05	0
OTU1396	k__Fungi; p__Ascomycota; c__Sordariomycetes; o__Hypocreales; f__Hypocreaceae; g__Trichoderma	0	0	0	0	0	0	0	0	0	0	0	0
OTU1397	k__Fungi; p__Ascomycota	0	0	0	0	0	0	0	0	0	0	0	0
OTU1398	Unassigned	0	0	0	0	0	0	0	0	0	0	2.43653e-05	2.43653e-05
OTU1399	Unassigned	0	0	0	0	0	0	0	0	0	0	2.43653e-05	0
OTU14	k__Fungi; p__Ascomycota	0.000121826	0.000438575	0.000146192	0.000170557	0.0421276	0.000146192	0.000194922	0.000341114	0.000146192	0.000316749	0.134496	0.00333804
OTU140	k__Fungi; p__Ascomycota; c__Sordariomycetes; o__Hypocreales	0	0	4.87306e-05	2.43653e-05	0	0	0	0.000170557	0.000194922	0.000194922	0.000243653	0.000974611
OTU1400	k__Fungi; p__Ascomycota	0	0	0	0	0	0	0	0	0	2.43653e-05	0	0
OTU1401	k__Fungi; p__Ascomycota	0	0	0	0	0	0	0	0	0	0	0	0
OTU1402	k__Fungi; p__Ascomycota	0	0	0	2.43653e-05	2.43653e-05	0	0	0	0	0	0	0
OTU1404	Unassigned	0	0	0	0	0	0	0	0	0	0	0	0
OTU1405	k__Fungi; p__Ascomycota; c__Sordariomycetes; o__Hypocreales	0	0	0	0	0	0	0	0	0	0	0	2.43653e-05
OTU1406	k__Fungi; p__Ascomycota; c__Leotiomycetes; o__Helotiales	0	0	0	0	0	0	0	4.87306e-05	0	0	2.43653e-05	0
OTU1407	k__Fungi; p__Ascomycota; c__Sordariomycetes; o__; f__; g__; s__	0	0	0	0	0	0	0	0	0	0	0	4.87306e-05
OTU1408	k__Fungi	0	4.87306e-05	0	0	0	0	0	0	0	0	0	0
OTU1409	Unassigned	0	0	0	0	0	0	0	0	0	0	0	0
OTU141	k__Fungi; p__Ascomycota	0.000316749	0.00046294	0.000292383	0.000121826	2.43653e-05	2.43653e-05	0.00041421	0.00041421	0.000219288	0.000170557	0.000268018	0.000170557
OTU1410	k__Fungi; p__Ascomycota	0	0	0	0	0	0	0	0	0	0	0	0
OTU1411	k__Fungi; p__Ascomycota	0	0	0	0	0	0	2.43653e-05	0	2.43653e-05	0	0	0
OTU1412	Unassigned	0	0	0	0	0	0	0	0	0	0	0	0
OTU1413	k__Fungi; p__Ascomycota	0	0	0	2.43653e-05	0	0	0	0	0	0	0	0
OTU1414	k__Fungi	0	0	0	0	0	0	0	0	0	0	0	0
OTU1415	k__Fungi; p__; c__; o__; f__; g__; s__	0	0	0	0	0	0	0	0	0	0	0	0
OTU1416	k__Fungi; p__Ascomycota; c__Sordariomycetes; o__; f__; g__; s__	0	0	0	0	0	0	0	0	0	0	0	0
OTU1417	k__Fungi; p__Ascomycota	0	0	4.87306e-05	0	0	0	0	0	0	0	0	0
OTU1419	k__Fungi; p__Ascomycota	0	0	0	0	0	0	0	2.43653e-05	0	0	0	0
OTU142	k__Fungi; p__Ascomycota; c__Sordariomycetes	0.000146192	7.30959e-05	0.000170557	0.00041421	9.74611e-05	2.43653e-05	0.000292383	0.00041421	0.000487306	0.000292383	7.30959e-05	0.000219288
OTU1420	k__Fungi; p__Ascomycota; c__Leotiomycetes	0	0	0	9.74611e-05	0	2.43653e-05	0	0	0	2.43653e-05	0	0
OTU1421	k__Fungi; p__Ascomycota	0	0	0	0	0	0	0	0	0	0	0	0
OTU1422	k__Fungi; p__Ascomycota	0	0	0	0	0	2.43653e-05	0	0	0	0	0	0
OTU1424	k__Fungi; p__Ascomycota	0	0	0	0	0	0	0	0	0	0	0	0
OTU1425	k__Fungi; p__Ascomycota	0	0	0	0	0	0	0	0	0	0	0	0
OTU1426	k__Fungi; p__Ascomycota	0	0	0	0	0	0	0	0	0	0	0	0
OTU1427	k__Fungi; p__Ascomycota	0	0	0	0	0	0	2.43653e-05	0	0	0	0	0
OTU1428	k__Fungi; p__Ascomycota; c__Sordariomycetes	0	0	0	0	0	0	0	0	0	0	0	0
OTU1429	k__Fungi; p__Ascomycota	7.30959e-05	4.87306e-05	0	9.74611e-05	7.30959e-05	2.43653e-05	0	0	0	0.000121826	0	0
OTU143	k__Fungi; p__Ascomycota	9.74611e-05	4.87306e-05	7.30959e-05	2.43653e-05	7.30959e-05	7.30959e-05	0.000194922	0.000316749	0.00041421	0.000194922	0.000121826	0.000243653
OTU1430	Unassigned	0	0	0	0	0	0	0	0	0	0	0	0
OTU1431	k__Fungi; p__Ascomycota	2.43653e-05	0	0	0	0	0	0	0	0	0	0	0
OTU1432	k__Fungi; p__Ascomycota	0	0	0	0	0	0	0	0	0	0	0	0
OTU1433	k__Fungi; p__Ascomycota	0	0	0	0	0	0	0	0	0	0	4.87306e-05	0
OTU1434	k__Fungi; p__Ascomycota	0	0	0	0	0	0	0	0	0	0	0	0
OTU1435	k__Fungi; p__Ascomycota	2.43653e-05	0	0	0	0	0	0	0	0	0	0	0
OTU1436	k__Fungi; p__Ascomycota	0	0	0	0	0	0	0	0	0	0	0	0
OTU1437	Unassigned	0	0	0	0	0	0	0	0	0	0	0	0
OTU1438	k__Fungi; p__Ascomycota	0	0	0	0	0	0	0	0	0	0	2.43653e-05	0
OTU1439	k__Fungi; p__Ascomycota	0	0	0	0	0	0	0	0	0	0	0	2.43653e-05
OTU144	k__Fungi; p__Ascomycota; c__Sordariomycetes; o__Hypocreales	0.000219288	9.74611e-05	0.000146192	0.000219288	0.000974611	7.30959e-05	0.000121826	0.000292383	9.74611e-05	2.43653e-05	7.30959e-05	0.000536036
OTU1440	k__Fungi; p__Ascomycota	0	0	0	0	0	0	0	0	0	0	0	4.87306e-05
OTU1441	k__Fungi; p__Ascomycota	0	0	0	0	0	0	0	0	0	0	0	0
OTU1444	k__Fungi; p__Ascomycota	0	0	0	0	0	0	0	0	0	0	0	0
OTU1446	k__Fungi; p__Ascomycota	0	0	0	0	0	0	7.30959e-05	0	0	0	0	0
OTU1447	k__Fungi; p__Ascomycota	0	0	0	0	0	0	0	7.30959e-05	0	0	0	0
OTU1448	k__Fungi; p__Ascomycota	0	2.43653e-05	2.43653e-05	0	0	0	0	0	0	0	0	0
OTU1449	k__Fungi; p__Ascomycota; c__Sordariomycetes; o__Sordariales	0	0	0	0	0	0	0	0	2.43653e-05	0	0	0
OTU145	k__Fungi; p__Ascomycota	9.74611e-05	0	0	0	0	0	0.000511671	0.000316749	0.000584767	0.00041421	0.000682228	0
OTU1450	k__Fungi; p__Ascomycota	9.74611e-05	0.000121826	0.000146192	2.43653e-05	0	0	0.00046294	0.000389845	0.000268018	0	4.87306e-05	4.87306e-05
OTU1451	k__Fungi; p__Ascomycota	0	0	0	0	0	0	2.43653e-05	0	4.87306e-05	0	0	0
OTU1453	Unassigned	0	0	0	0	0	0	0	0	0	0	0	0
OTU1454	k__Fungi; p__Ascomycota	0	0	2.43653e-05	0	0	0	2.43653e-05	0	0	0	0	0
OTU1455	k__Fungi; p__Ascomycota	0	0	0	0	0	0	0	0	0	0	2.43653e-05	0
OTU1456	k__Fungi; p__Ascomycota	0	0	0	0	0	0	2.43653e-05	0	2.43653e-05	0	0	0
OTU1457	k__Fungi; p__Ascomycota	2.43653e-05	0	0	0	0	0	0	0	2.43653e-05	0	0	0
OTU1458	Unassigned	0	0	0	0	0	0	0	0	0	0	0	0
OTU1459	k__Fungi; p__Ascomycota	0	0	0	0	0	0	4.87306e-05	0	0	0	0	0
OTU146	k__Fungi; p__Ascomycota	0.000121826	2.43653e-05	7.30959e-05	2.43653e-05	0	2.43653e-05	0.00121826	0.000121826	0.000316749	4.87306e-05	0.000316749	0
OTU1460	k__Fungi; p__Ascomycota; c__Sordariomycetes; o__Hypocreales	0	0	2.43653e-05	0	0	0	0	0	0	0	2.43653e-05	0
OTU1461	k__Fungi; p__Ascomycota	0	0	0	0	0	0	0	0	0	0	0	0
OTU1462	k__Fungi; p__Ascomycota	0	0	0	0	0	0	0	0	0	0	0	0
OTU1463	k__Fungi; p__Ascomycota	0	0	0	0	0	0	0	2.43653e-05	0	0	0	0
OTU1464	k__Fungi; p__Ascomycota	0	0	0	0	0	0	0	0	0	0	0	0
OTU1465	k__Fungi; p__Ascomycota	0	0	0	0	0	0	0	0	0	0	0	2.43653e-05
OTU1466	k__Fungi; p__Ascomycota	0	0	0	0	0	0	0	2.43653e-05	0	0	0	0
OTU1467	k__Fungi; p__Ascomycota	0	0	0	0	0	0	2.43653e-05	0	0	0	0	0
OTU1468	k__Fungi; p__Ascomycota	0	0	0	0	0	0	0	0	0	0	2.43653e-05	0
OTU1469	k__Fungi; p__Ascomycota	2.43653e-05	7.30959e-05	9.74611e-05	4.87306e-05	7.30959e-05	2.43653e-05	0	0	0	2.43653e-05	0	0
OTU147	k__Fungi; p__Ascomycota; c__Sordariomycetes; o__Hypocreales; f__Hypocreales_fam_Incertae_sedis; g__Acremonium; s__Acremonium_alcalophilum	2.43653e-05	0	9.74611e-05	0	0	0	0.00131573	2.43653e-05	7.30959e-05	9.74611e-05	0.000730959	0
OTU1470	k__Fungi; p__Ascomycota	0	0	0	0	0	0	0	0	0	2.43653e-05	0	0
OTU1471	k__Fungi; p__Ascomycota	0	0	0	0	0	0	0	0	0	4.87306e-05	2.43653e-05	0
OTU1472	k__Fungi; p__Ascomycota	0	0	0	0	0	0	0	0	0	0	0	2.43653e-05
OTU1473	Unassigned	0	0	0	0	0	0	0	0	0	0	0	0
OTU1475	Unassigned	0	0	0	0	0	0	0	0	0	0	0	0
OTU1476	k__Fungi; p__Ascomycota	0	0	0	0	0	0	0	0	0	0	0	0
OTU1477	Unassigned	0	0	0	0	0	0	0	0	0	0	0	0
OTU1478	k__Fungi; p__Ascomycota	0	0	0	0	0	0	0	0	0	0	0	0
OTU1479	k__Fungi; p__Ascomycota	0	0	0	0	0	0	0	0	0	0	0	0
OTU148	k__Fungi; p__Ascomycota	2.43653e-05	0	0	0	0	0	0	0	0	4.87306e-05	4.87306e-05	0
OTU1480	k__Fungi; p__Ascomycota	0	0	0	0	0	0	0	0	0	0	0	0
OTU1481	Unassigned	0	0	0	0	0	0	0	0	0	0	0	0
OTU1482	k__Fungi; p__Ascomycota	0	0	2.43653e-05	0	0	0	0	0	0	0	0	0
OTU1483	k__Fungi; p__Ascomycota	0	0	0	0	0	0	0	0	2.43653e-05	0	0	0
OTU1484	k__Fungi; p__Ascomycota	0	0	0	0	0	0	0	0	0	0	0	0
OTU1486	Unassigned	0	0	0	0	0	0	0	0	0	0	0	0
OTU1487	k__Fungi; p__Ascomycota	0	0	0	0	0	0	0	0	0	0	0	0
OTU1488	k__Fungi; p__Chytridiomycota; c__Spizellomycetes; o__Spizellomycetales; f__Powellomycetaceae; g__Powellomyces; s__	0	0	0	0	0	0	0	0	0	0	0	0
OTU1489	k__Fungi; p__Ascomycota; c__Sordariomycetes; o__Hypocreales; f__Nectriaceae; g__Fusarium	0	4.87306e-05	0	2.43653e-05	0	0	4.87306e-05	2.43653e-05	2.43653e-05	0	2.43653e-05	2.43653e-05
OTU149	k__Fungi; p__Ascomycota	0.000170557	9.74611e-05	0.000292383	0	2.43653e-05	2.43653e-05	0.000170557	0.000194922	0.000121826	2.43653e-05	7.30959e-05	0.00041421
OTU1490	k__Fungi; p__Ascomycota; c__Sordariomycetes; o__Microascales; f__Halosphaeriaceae; g__Remispora; s__Remispora_stellata	0	0	0	0	0	0	4.87306e-05	0	0	0	0	0
OTU1491	Unassigned	2.43653e-05	2.43653e-05	2.43653e-05	0	0	4.87306e-05	0.000584767	7.30959e-05	0.000584767	0	0.000365479	0
OTU1493	k__Fungi; p__Ascomycota	0	0	0	0	0	0	0	0	2.43653e-05	0	0	0
OTU1494	k__Fungi; p__Ascomycota; c__Sordariomycetes; o__Hypocreales; f__Nectriaceae; g__Fusarium; s__	0	0	0	0	0	0	4.87306e-05	0	0	0	0	2.43653e-05
OTU1495	k__Fungi; p__Ascomycota	0	0	0	0	0	0	0	0	0	0	0	0
OTU1496	k__Fungi; p__Ascomycota	0	0	0	0	0	0	0	0	0	0	0	0
OTU1497	k__Fungi; p__Ascomycota	0	0	0	0	0	2.43653e-05	0	0	0	0	0	0
OTU1498	k__Fungi; p__Ascomycota	2.43653e-05	7.30959e-05	7.30959e-05	0	0	0	7.30959e-05	4.87306e-05	0	0	2.43653e-05	2.43653e-05
OTU1499	k__Fungi; p__Ascomycota	0	0	2.43653e-05	0	0	0	0	0	0	0	0	0
OTU15	k__Fungi; p__Ascomycota; c__Sordariomycetes; o__Sordariales; f__Chaetomiaceae; g__Humicola; s__Humicola_nigrescens	0.00482433	0.00745578	0.00394718	0.0280932	0.00628624	0.0152039	0.00799181	0.00511671	0.0047756	0.0029482	0.00786999	0.00285074
OTU150	Unassigned	0.000194922	0	0.000146192	9.74611e-05	2.43653e-05	2.43653e-05	0.000804054	0.000560402	9.74611e-05	0	0.000316749	0
OTU1500	Unassigned	0	0	0	0	0	0	0	0	0	0	0	0
OTU1501	k__Fungi; p__Ascomycota	0	0	0	0	0	0	0	0	0	0	0	0
OTU1502	k__Fungi; p__Ascomycota	4.87306e-05	2.43653e-05	7.30959e-05	7.30959e-05	4.87306e-05	4.87306e-05	0	0	0	4.87306e-05	0	0
OTU1503	k__Fungi; p__Ascomycota	0	0	0	0	0	0	0	0	0	0	0	0
OTU1504	k__Fungi; p__Ascomycota	0	0	0	0	0	0	0	0	0	0	0	0
OTU1505	k__Fungi; p__Ascomycota; c__Eurotiomycetes; o__Eurotiales; f__Aspergillaceae; g__Penicillium	2.43653e-05	2.43653e-05	0	0	0	0	9.74611e-05	2.43653e-05	0	2.43653e-05	0	2.43653e-05
OTU1506	Unassigned	0	0	0	0	0	0	0	0	0	0	0	0
OTU1507	k__Fungi; p__Ascomycota	0	0	0	0	0	0	0	0	0	0	0	0
OTU1509	k__Fungi; p__Ascomycota	0	0	2.43653e-05	0	0	0	0	0	0	0	0	0
OTU151	k__Fungi; p__Ascomycota; c__Sordariomycetes; o__Xylariales; f__Xylariaceae; g__Xylaria	0	2.43653e-05	2.43653e-05	0	0	0.000170557	4.87306e-05	0.000268018	0.000584767	9.74611e-05	0	0.00126699
OTU1510	k__Fungi; p__Ascomycota; c__Sordariomycetes; o__Sordariales	0	0	0	0	0	0	0	0	0	0	0	0
OTU1511	k__Fungi; p__Ascomycota	0	0	0	0	2.43653e-05	0	0	0	0	0	0.000121826	0
OTU1512	k__Fungi; p__Ascomycota	2.43653e-05	2.43653e-05	0	0	0	0	0	0	0	0	0	0
OTU1513	k__Fungi; p__Ascomycota	0	0	0	0	0	0	2.43653e-05	2.43653e-05	0	0	0	0
OTU1514	k__Fungi; p__Ascomycota	0	0	0	0	0	0	0	0	0	0	0	0
OTU1515	k__Fungi; p__Ascomycota	0	0	0	0	0	0	4.87306e-05	0	0	0	2.43653e-05	0
OTU1516	k__Fungi; p__Chytridiomycota; c__Chytridiomycetes; o__Chytridiales	0	0	0	0	0	0	2.43653e-05	0	0	2.43653e-05	0	0
OTU1517	k__Fungi; p__Ascomycota; c__Sordariomycetes; o__Hypocreales; f__Hypocreaceae; g__Trichoderma	0	0	0	0	0	0	0	0	0	0	0	0
OTU1518	k__Fungi; p__Ascomycota	0	0	0	0	0	0	0	2.43653e-05	0	0	2.43653e-05	0
OTU1519	k__Fungi; p__Ascomycota	0	0	0	0	0	0	0	0	0	0	0	0
OTU152	k__Fungi; p__Ascomycota	0.000194922	0.000268018	0.000316749	0	2.43653e-05	0	9.74611e-05	9.74611e-05	0.000194922	2.43653e-05	0.000170557	0.000316749
OTU1520	Unassigned	0	0	0	0	0	0	0	0	0	0	0	0
OTU1522	k__Fungi; p__Ascomycota; c__Sordariomycetes; o__Hypocreales	0	0	0	0	0	0	0	0	0	0	0	0
OTU1523	k__Fungi; p__Ascomycota	2.43653e-05	4.87306e-05	0	0	0	0	0	0	0	0	4.87306e-05	2.43653e-05
OTU1524	k__Fungi; p__Ascomycota; c__Eurotiomycetes	0	0	0	0	0	0	0	0	0	0	0	0
OTU1525	Unassigned	0	0	0	0	0	0	0	0	0	0	0	4.87306e-05
OTU1528	Unassigned	0	0	0	0	0	0	0	0	0	0	0	0
OTU1529	k__Fungi; p__Ascomycota; c__Leotiomycetes; o__Helotiales	0	0	0	0	0	0	0	0	0	0	0	0
OTU153	k__Fungi; p__Ascomycota; c__Sordariomycetes	0.000121826	0	7.30959e-05	2.43653e-05	9.74611e-05	0	0.000633497	2.43653e-05	2.43653e-05	0.000316749	9.74611e-05	0.000511671
OTU1530	k__Fungi; p__Ascomycota	0	0	0	0	0	0	0	0	0	0	0	0
OTU1531	k__Fungi	0	0	0	0	0	0	0	0	0	0	0	0
OTU1532	Unassigned	0	0	0	0	0	0	0	0	0	0	0	0
OTU1533	k__Fungi; p__Ascomycota	0	0	0	0	0	0	0	0	0	0	0	0
OTU1534	k__Fungi; p__Ascomycota; c__Sordariomycetes; o__Hypocreales; f__Nectriaceae; g__Fusarium	0	0	0	0	2.43653e-05	0	4.87306e-05	0	0	0	2.43653e-05	4.87306e-05
OTU1535	k__Fungi; p__Ascomycota; c__Sordariomycetes; o__Microascales; f__Microascaceae; g__Scedosporium	0	0	0	0	0	0	0	0	0	0	0	0
OTU1536	k__Fungi; p__Ascomycota	0	0	0	0	0	0	0	0	0	0	2.43653e-05	0
OTU1537	k__Fungi; p__Ascomycota; c__Sordariomycetes; o__Sordariales	0	4.87306e-05	0	0	2.43653e-05	0	0	2.43653e-05	0	0	0	0
OTU1538	Unassigned	0	0	0	0	0	0	0	0	0	0	0	0
OTU1539	k__Fungi	2.43653e-05	0	0	0	0	0	0	0	0	0	4.87306e-05	0
OTU154	k__Fungi; p__Ascomycota	0	4.87306e-05	4.87306e-05	2.43653e-05	0	2.43653e-05	0.00046294	0.00114517	4.87306e-05	0.000170557	0.000950246	0.000609132
OTU1541	Unassigned	0	0	0	0	0	0	0	0	0	0	0	0
OTU1542	k__Fungi; p__Ascomycota	0	0	4.87306e-05	0.000268018	0	0	2.43653e-05	0	0	4.87306e-05	2.43653e-05	7.30959e-05
OTU1543	k__Fungi; p__Ascomycota	0	0	0	0	0	2.43653e-05	0	0	0	0	0	0
OTU1544	k__Fungi; p__Ascomycota	0	0	0	0	0	0	0	0	0	0	2.43653e-05	0
OTU1545	Unassigned	0	0	0	0	0	0	0	0	0	0	0	0
OTU1546	k__Fungi; p__Ascomycota	0	0	0	0	0	0	0	0	0	0	0	0
OTU1547	Unassigned	0	0	0	0	0	0	0	0	0	0	0	2.43653e-05
OTU1548	k__Fungi; p__Ascomycota; c__Sordariomycetes; o__Glomerellales; f__Plectosphaerellaceae; g__Plectosphaerella; s__Plectosphaerella_cucumerina	0	0	0	0	0	0	0	2.43653e-05	0	0	0	0
OTU1549	k__Fungi; p__Mortierellomycota; c__Mortierellomycetes; o__Mortierellales; f__Mortierellaceae; g__Mortierella	0	0	0	0	0	0	0	0	0	2.43653e-05	0	0
OTU155	k__Fungi; p__Ascomycota	0	0	0	0	0	0	0	2.43653e-05	0	0	0	2.43653e-05
OTU1550	Unassigned	0	0	0	0	0	0	0	0	0	2.43653e-05	0	0
OTU1553	k__Fungi; p__Ascomycota	0	0	0	0	0	0	0	2.43653e-05	4.87306e-05	0	0	0
OTU1554	k__Fungi; p__Ascomycota	0	0	0	0	0	0	0	0	0	0	0	0
OTU1556	k__Fungi; p__Ascomycota; c__Sordariomycetes; o__Microascales; f__Ceratocystidaceae	0	0	0	0	0	0	0	0	0	0	0	0
OTU1557	k__Fungi; p__Ascomycota	0	0	0	0	0	0	0	0	0	0	0	0
OTU1558	k__Fungi; p__Ascomycota	0	0	0	0	0	0	0	0	0	0	0	2.43653e-05
OTU1559	k__Fungi; p__Mortierellomycota; c__Mortierellomycetes; o__Mortierellales; f__Mortierellaceae; g__Mortierella	0	0	0	0	0	2.43653e-05	0	0	0	0	2.43653e-05	4.87306e-05
OTU156	k__Fungi; p__Ascomycota; c__Sordariomycetes	0	0	0	0	4.87306e-05	0	0.000560402	0	0	0.0011939	0	0
OTU1560	k__Fungi; p__Ascomycota	0	0	0	0	0	0	2.43653e-05	0	0	0	4.87306e-05	0
OTU1561	k__Fungi; p__Ascomycota	0	0	0	0	0	0	0	0	0	0	0	0
OTU1563	k__Fungi; p__Ascomycota	0	0	0	0	0	0	0	0	0	0	4.87306e-05	0
OTU1565	k__Fungi; p__Ascomycota	0	0	0	0	0	0	0	0	0	4.87306e-05	0	0
OTU1567	k__Fungi; p__Ascomycota	0	0	0	0	0	0	0	0	0	0	0	0
OTU1568	k__Fungi; p__Ascomycota	0	0	0	0	0	0	0	0	0	0	0	0
OTU1569	k__Fungi; p__Ascomycota	0	0	0	0	0	0	4.87306e-05	0	0	0	0	4.87306e-05
OTU157	k__Fungi; p__Ascomycota	0	0	9.74611e-05	4.87306e-05	0	0	0.000219288	0.000146192	0.000121826	0.000268018	0.000170557	0
OTU1570	k__Fungi; p__Ascomycota	0	0	0	0	0	0	0	0	0	0	0	0
OTU1571	k__Fungi; p__Ascomycota	0	0	2.43653e-05	0	0	0	0	0	0	0	0	0
OTU1572	k__Fungi; p__Ascomycota	0	0	0	0	0	0	2.43653e-05	0	4.87306e-05	0	0	0
OTU1573	k__Fungi; p__Ascomycota; c__Sordariomycetes	0	0	0	0	0	0	0	0	0	0	2.43653e-05	0
OTU1574	k__Fungi; p__Ascomycota; c__Eurotiomycetes; o__Eurotiales; f__Aspergillaceae; g__Penicillium	0	0	0	0	0	0	7.30959e-05	0	0	0	0	0
OTU1575	Unassigned	0	0	0	0	0	0	0	0	0	0	0	0
OTU1576	k__Fungi; p__Basidiomycota; c__Malasseziomycetes; o__Malasseziales; f__Malasseziaceae; g__Malassezia; s__Malassezia_globosa	0	2.43653e-05	0	0	0	0	0	0	0	0	0	0
OTU1577	k__Fungi; p__Ascomycota	0	0	0	0	0	0	2.43653e-05	0	0	0	0	0
OTU1578	k__Fungi; p__Ascomycota; c__Sordariomycetes; o__Sordariales; f__; g__; s__	0	0	0	0	0	0	0	0	0	0	0	0
OTU1579	k__Fungi; p__Ascomycota	0	0	0	0	0	0	0	0	0	0	0	0
OTU158	k__Fungi; p__Ascomycota; c__Sordariomycetes; o__Glomerellales; f__Plectosphaerellaceae; g__Plectosphaerella; s__Plectosphaerella_cucumerina	0	2.43653e-05	2.43653e-05	4.87306e-05	0	0	9.74611e-05	7.30959e-05	4.87306e-05	0.000170557	2.43653e-05	7.30959e-05
OTU1580	k__Fungi; p__Ascomycota	0	0	0	0	0	0	0	0	0	0	7.30959e-05	0
OTU1581	k__Fungi	0	0	0	0	0	0	0	0	0	0	2.43653e-05	0
OTU1582	k__Fungi; p__Ascomycota	0	0	0	0	0	0	0	0	0	0	0	0
OTU1583	Unassigned	0	0	0	0	0	0	0	0	0	0	0	0
OTU1585	k__Fungi; p__Ascomycota; c__Sordariomycetes; o__Microascales; f__Microascaceae; g__Microascus; s__Microascus_brevicaulis	0	0	0	0	0	0	0	2.43653e-05	2.43653e-05	0	7.30959e-05	2.43653e-05
OTU1586	k__Fungi; p__Ascomycota	0	0	0	0	2.43653e-05	0	2.43653e-05	0	0	0	0	0
OTU1587	k__Fungi; p__Ascomycota	0	0	0	0	0	0	0	0	0	0	0	0
OTU1588	Unassigned	0	0	0	0	0	0	0	0	0	0	0	0
OTU159	k__Fungi; p__Ascomycota	0	0	0	2.43653e-05	0	2.43653e-05	2.43653e-05	0.000146192	9.74611e-05	0	2.43653e-05	0
OTU1590	k__Fungi; p__Ascomycota	0	0	0	0	0	0	0	0	0	0	0	0
OTU1591	k__Fungi; p__Ascomycota; c__Dothideomycetes; o__Capnodiales; f__Mycosphaerellaceae; g__Mycosphaerella; s__	4.87306e-05	0	0	0	0	0	0	0	0	0	0	0
OTU1592	k__Fungi; p__Basidiomycota; c__Agaricomycetes	0	0	0	0	0	0	0	0	0	0	0	0
OTU1593	k__Fungi; p__Ascomycota	0	0	0	0	0	0	4.87306e-05	0	0	0	0	0
OTU1594	k__Fungi; p__Ascomycota; c__Sordariomycetes	4.87306e-05	0	0	0	0	0	0	0	0	0	0	0
OTU1595	k__Fungi; p__Ascomycota	0	0	0	0	0	0	2.43653e-05	2.43653e-05	0	0	0	0
OTU1596	k__Fungi; p__Ascomycota	0	0	0	0	0	0	0	0	0	2.43653e-05	0	0
OTU1597	Unassigned	0	0	0	0	0	0	7.30959e-05	0	0	0	0	0
OTU1598	k__Fungi; p__Ascomycota; c__Sordariomycetes; o__Xylariales	0.000121826	2.43653e-05	4.87306e-05	2.43653e-05	0	0	0.000146192	4.87306e-05	0.000146192	0	0.000268018	0
OTU1599	k__Fungi; p__Ascomycota	0	0	0	0	0	0	0	0	0	0	2.43653e-05	0
OTU16	k__Fungi; p__Ascomycota; c__Sordariomycetes; o__Sordariales	0.00153501	0.00392281	0.00199795	0.00319185	0.00170557	0.00177867	0.0294576	0.0313825	0.0282394	0.00465377	0.00355733	0.0150821
OTU160	k__Fungi; p__Ascomycota	2.43653e-05	4.87306e-05	0	0	0	0	0	0	0	4.87306e-05	0	0.00141319
OTU1600	k__Fungi; p__Ascomycota	0	0	4.87306e-05	0	2.43653e-05	2.43653e-05	2.43653e-05	4.87306e-05	2.43653e-05	0	0	2.43653e-05
OTU1601	k__Fungi; p__Ascomycota	0	0	0	0	2.43653e-05	0	0	0	0	0	0.000219288	0
OTU1602	k__Fungi; p__Ascomycota; c__Sordariomycetes; o__Hypocreales	0	0	0	0	0	0	0	0	0	0	0	4.87306e-05
OTU1603	k__Fungi; p__Ascomycota; c__Sordariomycetes; o__Hypocreales; f__Stachybotryaceae	0	0	0	0	2.43653e-05	0	0	2.43653e-05	0	0	0	0
OTU1604	k__Fungi; p__Ascomycota	0	0	0	0	0	0	0	0	0	0	0	0
OTU1605	k__Fungi; p__Ascomycota	0.000146192	0	0	2.43653e-05	4.87306e-05	2.43653e-05	0	2.43653e-05	0	2.43653e-05	9.74611e-05	7.30959e-05
OTU1607	k__Fungi; p__Ascomycota	0	0	0	0	0	0	0	0	0	0	0	0
OTU161	k__Fungi; p__Ascomycota	0	4.87306e-05	2.43653e-05	0	0	0	0	0	0	4.87306e-05	0.00046294	0
OTU1610	k__Fungi; p__Ascomycota; c__Sordariomycetes	0	0	0	0	0	0	0	2.43653e-05	0	0	0	0
OTU1611	Unassigned	2.43653e-05	0	0	0	0	0	0	0	0	0	0	0
OTU1612	k__Fungi; p__Ascomycota	0	0	0	0	0	0	0	0	0	0	0	0
OTU1613	k__Fungi; p__Ascomycota	0	0	0	0	0	0	0	4.87306e-05	0	0	0	0
OTU1614	k__Fungi; p__Ascomycota	0	0	0	0	0	0	0	0	0	0	0	0
OTU1615	k__Fungi; p__Ascomycota	0	0	0	0	0	0	0	0	0	0	0	0
OTU1616	k__Fungi	0	0	0	0	0	0	2.43653e-05	0	0	0	0	0
OTU1617	k__Fungi; p__Ascomycota	0	0	0	0	0	0	0	0	0	0	0	0
OTU1618	k__Fungi; p__Ascomycota; c__Sordariomycetes; o__Hypocreales; f__Nectriaceae; g__Fusarium	0	0	0	0	0	0	0	0	0	0	0	0
OTU162	k__Fungi; p__Ascomycota	0.00041421	0.000341114	0.000682228	7.30959e-05	0.000121826	0.000243653	0.000316749	0.000609132	0.000584767	0.000146192	9.74611e-05	9.74611e-05
OTU1621	k__Fungi; p__Ascomycota	0	0	0	0	0	0	0	0	0	0	0	0
OTU1622	Unassigned	0	0	0	0	0	0	0	0	0	0	0	2.43653e-05
OTU1623	k__Fungi; p__Ascomycota	0	0	0	0	0	0	0	0	0	0	0	0
OTU1624	k__Fungi; p__Ascomycota; c__Sordariomycetes; o__Savoryellales; f__Savoryellales_fam_Incertae_sedis; g__Savoryella; s__Savoryella_lignicola	0	0	0	0	0	0	0	0	0	0	0	0
OTU1625	k__Fungi; p__Ascomycota	0	0	0	0	0	0	0	2.43653e-05	0	0	0	4.87306e-05
OTU1626	k__Fungi; p__Ascomycota	0	0	0	0	0	0	0	0	0	0	0	0
OTU1627	k__Fungi; p__Ascomycota	0	0	0	0	0	0	0	0	0	0	0	2.43653e-05
OTU1628	k__Fungi; p__Ascomycota	0	0	0	0	0	0	0	4.87306e-05	0	0	0	0
OTU1629	k__Fungi; p__Ascomycota	0	0	0	0	0	0	0	4.87306e-05	0	0	0	0
OTU163	k__Fungi	0	0	0	0	0	0	2.43653e-05	2.43653e-05	2.43653e-05	0	0.000121826	0
OTU1630	k__Fungi; p__Ascomycota; c__Sordariomycetes	0	0	0	0	0	0	0	0	0	0	0	2.43653e-05
OTU1631	Unassigned	0	0	0	0	0	0	0	0	0	0	0	0
OTU1632	k__Fungi; p__Ascomycota	0	0	0	0	0	0	0	0	0	0	2.43653e-05	0
OTU1633	k__Fungi; p__Ascomycota	0	0	0	0	0	0	0	0	0	0	0	0
OTU1634	Unassigned	0	0	0	0	0	0	0	0	0	0	0	0
OTU1635	k__Fungi; p__Ascomycota; c__Sordariomycetes; o__Microascales; f__Microascaceae; g__Gamsia; s__Gamsia_simplex	0	0	4.87306e-05	2.43653e-05	0	0	0	0.000536036	0	0	0.00121826	0.000121826
OTU1636	k__Fungi; p__Ascomycota	0	0	0	0	0	0	0	2.43653e-05	0	0	0	0
OTU1637	k__Fungi; p__Ascomycota	0	0	0	0	0	0	0	0	0	0	0	0
OTU1638	Unassigned	0	0	0	0	0	0	0	0	0	0	0	0
OTU1639	k__Fungi; p__Ascomycota; c__Leotiomycetes	0	0	0	0	0	0	0	0	0	0	0	0
OTU164	k__Fungi; p__Ascomycota	0	2.43653e-05	2.43653e-05	2.43653e-05	2.43653e-05	2.43653e-05	4.87306e-05	4.87306e-05	0.000243653	0	0.000121826	0.000243653
OTU1640	k__Fungi; p__Ascomycota	0	0	0	0	0	0	0	7.30959e-05	0	0	0	0
OTU1641	k__Fungi; p__Basidiomycota; c__Agaricomycetes; o__Agaricales	0	0	0	0	0	0	0	0	0	0	0	0
OTU1642	k__Fungi	0	0	0	0	0	0	0	0	0	0	0	0
OTU1643	k__Fungi; p__Ascomycota	0	0	0	0	0	2.43653e-05	4.87306e-05	0	0	0	0	0
OTU1644	k__Fungi; p__Ascomycota; c__Sordariomycetes	0	0	0	0	0	0	0	0	0	0	0	0
OTU1645	k__Fungi; p__Ascomycota; c__Sordariomycetes; o__Hypocreales; f__Nectriaceae; g__Fusarium; s__	2.43653e-05	9.74611e-05	4.87306e-05	0	0	0	0	4.87306e-05	2.43653e-05	0	0	7.30959e-05
OTU1646	k__Fungi; p__Ascomycota	0	0	2.43653e-05	0	0	0	0	0	0	0	0	0
OTU1648	k__Fungi; p__Ascomycota	0	0	0	0	0	0	0	0	0	0	0	0
OTU1649	k__Fungi; p__Ascomycota; c__Sordariomycetes	0	0	0	0	0	0	0	4.87306e-05	0	0	0	0
OTU165	k__Fungi; p__Ascomycota	2.43653e-05	0	0	0	0	0	0.000804054	0.000584767	0.00107207	0	0	0
OTU1650	k__Fungi; p__Ascomycota	0	0	0	0	0	0	0	0	0	0	0	0
OTU1651	Unassigned	0	0	0	0	0	0	0	0	0	0	0	0
OTU1652	k__Fungi; p__Ascomycota	0	0	0	4.87306e-05	0	0	0	0	0	0	0	0
OTU1653	k__Fungi; p__Ascomycota	0	0	2.43653e-05	0	0	0	0	0	0	0	0	0
OTU1654	k__Fungi; p__Ascomycota	0	0	0	0	0	0	0	0	0	0	0	0
OTU1655	k__Fungi; p__Ascomycota	0	0	0	0	0	0	0	0	0	0	0	0
OTU1656	k__Fungi; p__Ascomycota	0	0	2.43653e-05	0	0	0	0	0	0	0	0	0
OTU1657	k__Fungi; p__Ascomycota	0	0	0	0	0	0	0	0	0	0	0	0
OTU1658	k__Fungi; p__Ascomycota	4.87306e-05	0	4.87306e-05	2.43653e-05	0	0	0	0	0	2.43653e-05	0	0
OTU1659	k__Fungi; p__Ascomycota; c__Sordariomycetes; o__Hypocreales	0	2.43653e-05	2.43653e-05	0	0	0	2.43653e-05	2.43653e-05	2.43653e-05	0	2.43653e-05	2.43653e-05
OTU166	k__Fungi; p__Ascomycota; c__Sordariomycetes	0	0	0	0	0	0	0	0	0	0.00165684	0	2.43653e-05
OTU1660	k__Fungi; p__Ascomycota	0	0	0	0	0	0	0	0	0	0	0	0
OTU1661	k__Fungi; p__Ascomycota	0	0	0	0	0	0	0	0	0	0	0	0
OTU1663	k__Fungi; p__Ascomycota	2.43653e-05	2.43653e-05	4.87306e-05	4.87306e-05	0	2.43653e-05	0.000341114	0.00041421	2.43653e-05	2.43653e-05	2.43653e-05	9.74611e-05
OTU1664	k__Fungi; p__Ascomycota; c__Sordariomycetes; o__Hypocreales; f__Nectriaceae	0	0	0	0	0	0	0	0	0	2.43653e-05	2.43653e-05	0
OTU1666	k__Fungi; p__Ascomycota; c__Sordariomycetes; o__Microascales; f__Microascales_fam_Incertae_sedis; g__Sphaeronaemella; s__Sphaeronaemella_fimicola	0	0	0	0	0	0	0	0	0	0	0	0
OTU1667	k__Fungi; p__Ascomycota; c__Sordariomycetes; o__Hypocreales; f__Nectriaceae; g__Fusarium	0	0	0	0	0	0	0	0	0	0	2.43653e-05	0
OTU1668	k__Fungi; p__Ascomycota	0	2.43653e-05	0	0	0	0	0	0	0	0	0	0
OTU1669	k__Fungi; p__Ascomycota	0	0	0	0	0	2.43653e-05	0	0	0	0	0	0
OTU167	Unassigned	0	2.43653e-05	0	0.000194922	0	0.000292383	0	2.43653e-05	0.000633497	0.000487306	0.000121826	0
OTU1670	k__Fungi; p__Ascomycota; c__Sordariomycetes; o__Hypocreales; f__Hypocreaceae; g__Trichoderma; s__Trichoderma_harzianum	0	0	2.43653e-05	0	0	0	2.43653e-05	0	0	4.87306e-05	2.43653e-05	7.30959e-05
OTU1671	k__Fungi	0	0	0	0	0	0	4.87306e-05	0	0	2.43653e-05	0	0
OTU1672	Unassigned	0	0	0	0	0	0	0	0	0	0	0	0
OTU1674	k__Fungi; p__Ascomycota	0	0	0	0	0	0	0	0	0	2.43653e-05	0	0
OTU1675	k__Fungi; p__Ascomycota	0	0	0	0	0	0	0	0	0	0	0	0
OTU1676	k__Fungi; p__Ascomycota; c__Sordariomycetes; o__Chaetosphaeriales; f__Chaetosphaeriaceae; g__Chloridium; s__	0	0	0	0	0	0	0	0	0	2.43653e-05	0	0
OTU1677	k__Fungi; p__Ascomycota	0.000633497	0.000438575	0.000365479	0.000560402	0.000560402	0.00046294	0	9.74611e-05	0	0.000365479	0	0
OTU1678	k__Fungi	0	0	0	0	0	0	0	0	0	0	0	0
OTU1679	Unassigned	0	0	0	0	0	0	0	0	0	0	0	0
OTU168	k__Fungi; p__Ascomycota	0	0	0	0	0	0	0	0	0	0	0	0
OTU1680	k__Fungi; p__Ascomycota; c__Sordariomycetes; o__Hypocreales; f__Nectriaceae; g__Fusarium; s__	0	2.43653e-05	0	0	0	0	2.43653e-05	4.87306e-05	0	0	4.87306e-05	4.87306e-05
OTU1681	k__Fungi; p__Glomeromycota; c__Glomeromycetes; o__Glomerales; f__Glomeraceae; g__Funneliformis; s__Funneliformis_mosseae	0	0	0	0	0	0	0	0	0	0	2.43653e-05	0
OTU1682	k__Fungi; p__Ascomycota; c__Sordariomycetes; o__Hypocreales; f__Hypocreaceae; g__Trichoderma	0	0	0	0	0	0	0	0	0	0	0	0
OTU1685	k__Fungi; p__Ascomycota	0	0	0	0	0	0	0	0	0	0	0	0
OTU1686	k__Fungi; p__Ascomycota	0	0	0	0	0	0	0	0	0	0	0	0
OTU1687	k__Fungi; p__Ascomycota; c__Sordariomycetes; o__Hypocreales; f__Nectriaceae; g__Fusarium; s__	0	0	2.43653e-05	0	0	0	0	0	4.87306e-05	0	0	0
OTU1688	k__Fungi; p__Ascomycota	0	0	0	0	0	0	0	0	0	0	0	0
OTU1689	k__Fungi; p__Ascomycota	0	0	0	0	0	0	0	0	0	0	0	0
OTU169	k__Fungi	4.87306e-05	0.000268018	0.000682228	0	0	2.43653e-05	0	0.000146192	0.000170557	0	9.74611e-05	2.43653e-05
OTU1690	k__Fungi; p__Ascomycota	0	0	0	0	0	2.43653e-05	0	0	0	0	0	0
OTU1691	k__Fungi; p__Ascomycota	0	0	0	0	7.30959e-05	0	2.43653e-05	0	0	0	0.000121826	0
OTU1692	k__Fungi; p__Ascomycota	0	0	0	0	0	0	0	0	0	0	0	0
OTU1693	k__Fungi; p__Ascomycota; c__Sordariomycetes; o__Hypocreales; f__Nectriaceae; g__Fusarium	4.87306e-05	4.87306e-05	0	0	2.43653e-05	0	2.43653e-05	7.30959e-05	0	2.43653e-05	0	0.000194922
OTU1694	k__Fungi; p__Ascomycota; c__Sordariomycetes; o__Hypocreales; f__Hypocreaceae; g__Trichoderma	0	0	0	0	0	0	0	2.43653e-05	0	0	0	0
OTU1695	k__Fungi; p__Ascomycota; c__Sordariomycetes; o__Hypocreales; f__Nectriaceae; g__Fusarium	0	0	0	0	0	0	0	0	0	0	0	0
OTU1696	k__Fungi	0	0	0	0	0	0	0	0	0	0	0	0
OTU1697	k__Fungi; p__Ascomycota; c__Eurotiomycetes; o__Chaetothyriales; f__; g__; s__	0	0	0	0	0	0	0	0	0	0	2.43653e-05	0
OTU1698	k__Fungi; p__Ascomycota; c__Sordariomycetes; o__Xylariales	0	0	0	0	0	0	0	0	0	0	2.43653e-05	0
OTU1699	Unassigned	0	0	0	0	0	0	0	0	0	0	0	2.43653e-05
OTU17	Unassigned	2.43653e-05	0	0	0	0	2.43653e-05	0	0.000633497	2.43653e-05	4.87306e-05	9.74611e-05	7.30959e-05
OTU170	k__Fungi; p__Ascomycota; c__Sordariomycetes; o__Hypocreales; f__; g__; s__	4.87306e-05	2.43653e-05	0.000316749	4.87306e-05	2.43653e-05	7.30959e-05	0.000316749	0.000170557	4.87306e-05	0.000219288	0.000341114	0.000316749
OTU1700	k__Fungi; p__Ascomycota	0	2.43653e-05	2.43653e-05	2.43653e-05	2.43653e-05	0	0	0	0	7.30959e-05	0	0
OTU1702	k__Fungi; p__Ascomycota	0	0	0	0	0	0	0	0	0	0	0	4.87306e-05
OTU1703	Unassigned	0	0	0	0	0	0	0	0	0	0	0	0
OTU1704	k__Fungi; p__Ascomycota	0	0	0	0	2.43653e-05	0	0	2.43653e-05	0	0	0	0
OTU1705	k__Fungi; p__Ascomycota	0	0	0	0	0	0	0	0	0	0	0	0
OTU1706	k__Fungi; p__Ascomycota; c__Sordariomycetes	0	0	0	0	0	0	0	0	0	0	0	0
OTU1707	k__Fungi; p__Ascomycota	0	0	0	0	0	0	0	0	0	0	0	0
OTU1708	k__Fungi; p__Ascomycota; c__Sordariomycetes	0	0	0	0	0	0	2.43653e-05	0	0	0	0	0
OTU1709	k__Fungi; p__Ascomycota; c__Sordariomycetes; o__Hypocreales; f__Hypocreaceae; g__Trichoderma	0	0	0	0	0	0	0	0	0	0	0	0
OTU171	k__Fungi; p__; c__; o__; f__; g__; s__	0	0	0	0	0	0	0	0	0	0	0	2.43653e-05
OTU1711	k__Fungi; p__Ascomycota	0	0	0	2.43653e-05	0	0	0	0	0	0	0	0
OTU1712	k__Fungi; p__Ascomycota; c__Sordariomycetes	0	0	0	0	0	0	0	0	0	0	0	0
OTU1713	k__Fungi; p__Ascomycota	0	0	0	2.43653e-05	0	0	0	0	0	0	0	0
OTU1714	Unassigned	0	0	0	0	0	0	0	0	0	0	0	0
OTU1715	k__Fungi; p__Ascomycota	0	0	0	0	0	0	0	0	0	0	0	0
OTU1716	k__Fungi; p__Ascomycota	2.43653e-05	0	0	2.43653e-05	0	0	0	7.30959e-05	0	2.43653e-05	9.74611e-05	4.87306e-05
OTU1718	k__Fungi	0	0	0	0	0	2.43653e-05	0	0	0	0	0	0
OTU1719	k__Fungi; p__Ascomycota	0	0	4.87306e-05	7.30959e-05	2.43653e-05	0	0	0	0	0	0	0
OTU172	k__Fungi; p__Ascomycota; c__Sordariomycetes; o__Xylariales; f__Diatrypaceae	0	2.43653e-05	4.87306e-05	2.43653e-05	2.43653e-05	2.43653e-05	0.000170557	0.000316749	0.000194922	0.000146192	9.74611e-05	0.000365479
OTU1720	k__Fungi; p__Ascomycota	0	0	0	0	0	0	0	0	2.43653e-05	0	0	0
OTU1721	Unassigned	0	0	0	0	0	0	0	0	0	0	0	0
OTU1722	k__Fungi; p__Ascomycota	0	0	0	0	0	0	0	0	0	0	0	0
OTU1723	k__Fungi; p__Ascomycota; c__Leotiomycetes	0	0	0	2.43653e-05	0	4.87306e-05	0	0	0	0	0	0
OTU1724	k__Fungi; p__Ascomycota; c__Sordariomycetes	0	0	2.43653e-05	0	0	0	0	0	0	0	0	0
OTU1725	Unassigned	0	0	0	0	0	0	0	0	0	2.43653e-05	0	0
OTU1726	k__Fungi; p__Basidiomycota; c__Agaricomycetes; o__Polyporales	0	0	0	0	0	0	0	0	0	0	4.87306e-05	0
OTU1727	k__Fungi; p__Ascomycota; c__Saccharomycetes; o__Saccharomycetales	0	0	0	0	0	0	0	0	0	4.87306e-05	0	0
OTU1728	Unassigned	0	0	0	0	0	0	0	0	0	0	0	0
OTU173	k__Fungi; p__Ascomycota	0	0	0	0	0	0	2.43653e-05	2.43653e-05	7.30959e-05	2.43653e-05	2.43653e-05	0.00160811
OTU1730	k__Fungi; p__Ascomycota	0	0	0	0	0	0	0	0	4.87306e-05	0	0	0
OTU1732	k__Fungi; p__Ascomycota; c__Sordariomycetes; o__Hypocreales; f__Nectriaceae	0	0	0	0	0	0	2.43653e-05	0	0	0	0	0
OTU1734	k__Fungi; p__Ascomycota; c__Sordariomycetes; o__Hypocreales; f__Nectriaceae; g__Fusarium; s__	4.87306e-05	0	2.43653e-05	4.87306e-05	0	0	2.43653e-05	2.43653e-05	0.000121826	4.87306e-05	2.43653e-05	4.87306e-05
OTU1736	k__Fungi; p__Ascomycota	0	0	0	0	0	0	2.43653e-05	0	0	0	0	0
OTU1737	k__Fungi; p__Ascomycota	0	0	0	2.43653e-05	0	0	0	0	0	0	0	0
OTU1738	k__Fungi; p__Ascomycota	4.87306e-05	0	0	0	0	0	0	0	0	0	0	0
OTU1739	k__Fungi; p__Ascomycota	0	0	0	0	0	0	0	0	0	0	0	0
OTU174	k__Fungi; p__Ascomycota; c__Sordariomycetes; o__Hypocreales	4.87306e-05	0.000146192	2.43653e-05	0.000121826	4.87306e-05	0	0	2.43653e-05	2.43653e-05	0.00126699	2.43653e-05	0
OTU1741	k__Fungi; p__Ascomycota; c__Dothideomycetes; o__Capnodiales; f__Teratosphaeriaceae; g__Capnobotryella; s__	0	0	0	0	0	0	0	0	0	0	0	0
OTU1742	k__Fungi; p__Ascomycota	0	0	0	0	0	0	0	0	0	0	0	0
OTU1743	k__Fungi; p__Ascomycota; c__Sordariomycetes; o__Hypocreales	2.43653e-05	2.43653e-05	9.74611e-05	0	0	0	7.30959e-05	0.000170557	0.000121826	4.87306e-05	7.30959e-05	9.74611e-05
OTU1744	k__Fungi; p__Mortierellomycota; c__Mortierellomycetes; o__Mortierellales; f__Mortierellaceae; g__Mortierella	0	0	0	0	0	0	2.43653e-05	0	0	0	0	0
OTU1745	k__Fungi; p__Ascomycota	0	0	0	0	0	0	0	0	0	0	0	0
OTU1747	k__Fungi; p__Ascomycota	0	2.43653e-05	0	0	0	0	0	0	0	0	0	0
OTU1748	k__Fungi; p__Ascomycota	0	0	0	2.43653e-05	0	0	2.43653e-05	0	2.43653e-05	0	2.43653e-05	0
OTU1749	k__Fungi; p__Ascomycota	0	0	0	0	0	0	0	0	2.43653e-05	0	0	4.87306e-05
OTU175	k__Fungi; p__Ascomycota	0.000194922	0	0.000170557	2.43653e-05	0	0	0.000365479	0.000170557	9.74611e-05	9.74611e-05	4.87306e-05	0
OTU1751	k__Fungi; p__Ascomycota; c__Sordariomycetes; o__Hypocreales; f__Nectriaceae; g__Fusarium; s__	0	0	4.87306e-05	0	0	0	9.74611e-05	0	0	2.43653e-05	0	0
OTU1752	k__Fungi; p__Ascomycota	0	0	0	0	0	2.43653e-05	2.43653e-05	0	0	0	0	0
OTU1753	k__Fungi; p__Ascomycota	0	0	2.43653e-05	0	2.43653e-05	2.43653e-05	0	2.43653e-05	0	0	0	0
OTU1754	k__Fungi; p__; c__; o__; f__; g__; s__	4.87306e-05	0	4.87306e-05	0	0	0	2.43653e-05	0	0	0	0	2.43653e-05
OTU1755	k__Fungi; p__Ascomycota	0	0	0	0	0	0	0	0	0	0	0	0
OTU1756	k__Fungi; p__Ascomycota	0	0	0	0	0	0	0	0	0	0	0	2.43653e-05
OTU1757	k__Fungi; p__Ascomycota	0	0	0	0	0	0	0	0	0	0	0	0
OTU1758	k__Fungi; p__Ascomycota	0	4.87306e-05	2.43653e-05	0	2.43653e-05	0	0	0	0	0	0	0
OTU1759	k__Fungi; p__Ascomycota	0	0	0	0	0	0	0	0	0	0	0	0
OTU176	k__Fungi; p__Ascomycota; c__Eurotiomycetes; o__Chaetothyriales; f__Herpotrichiellaceae; g__Rhinocladiella; s__	0	0	0	2.43653e-05	0	0	7.30959e-05	0	2.43653e-05	2.43653e-05	0.000219288	0.000365479
OTU1760	k__Fungi; p__Ascomycota; c__Dothideomycetes; o__Capnodiales	0	0	0	0	0	0	0	0	0	0	0	0
OTU1762	k__Fungi; p__Ascomycota; c__Leotiomycetes; o__Helotiales	0	0	0	0	0	0	0	0	2.43653e-05	0	0	0
OTU1763	Unassigned	0	0	0	0	0	0	0	0	0	0	0	0
OTU1764	k__Fungi; p__Ascomycota	0	0	0	0	0	0	0	0	0	0	0	0
OTU1766	Unassigned	0	0	0	0	0	0	0	0	0	0	0	2.43653e-05
OTU1767	Unassigned	0	0	0	0	0	0	0	0	0	0	0	0
OTU1768	k__Fungi; p__Ascomycota	0	0	2.43653e-05	0	7.30959e-05	4.87306e-05	0	0	0	0	0	0
OTU1769	k__Fungi; p__Ascomycota	0	0	0	2.43653e-05	0	0	0	0	0	0	0	0
OTU177	k__Fungi; p__Ascomycota	2.43653e-05	2.43653e-05	0.000121826	0	2.43653e-05	9.74611e-05	4.87306e-05	0.000219288	2.43653e-05	4.87306e-05	0	0
OTU1770	k__Fungi; p__; c__; o__; f__; g__; s__	0	0	0	0	0	0	0	0	0	0	0	0
OTU1771	Unassigned	0	0	0	0	0	0	0	0	0	0	0	0
OTU1772	k__Fungi; p__Ascomycota	0	0	2.43653e-05	7.30959e-05	7.30959e-05	2.43653e-05	0	2.43653e-05	0	2.43653e-05	0	0
OTU1773	k__Fungi; p__Ascomycota	0	0	0	0	0	0	2.43653e-05	0	0	0	0	0
OTU1774	k__Fungi; p__Ascomycota	0	0	2.43653e-05	0	0	0	0	0	0	0	0	0
OTU1775	k__Fungi; p__Ascomycota; c__Sordariomycetes; o__Hypocreales; f__Nectriaceae	0	2.43653e-05	0	0	0	0	2.43653e-05	2.43653e-05	0	0	0	2.43653e-05
OTU1778	k__Fungi; p__Ascomycota	0	0	0	0	0	0	0	0	0	0	2.43653e-05	0
OTU1779	k__Fungi; p__Ascomycota	0	0	0	2.43653e-05	0	0	0	0	0	0	0	0
OTU178	k__Fungi; p__Ascomycota	0	2.43653e-05	0	0	0	0	7.30959e-05	0	0	2.43653e-05	0	0
OTU1780	k__Fungi; p__Ascomycota; c__Sordariomycetes; o__Hypocreales; f__Nectriaceae; g__Fusarium	0	0	0	0	0	0	0	0	2.43653e-05	0	2.43653e-05	0
OTU1781	k__Fungi; p__Ascomycota	0	0	0	0	0	0	0	0	0	0	0	0
OTU1782	k__Fungi; p__Ascomycota	2.43653e-05	0	0	0	0	0	0	0	0	0	0	0
OTU1783	k__Fungi; p__Ascomycota; c__Sordariomycetes; o__Hypocreales	0	0	0	0	0	0	0	0	0	0	0	0
OTU1784	k__Fungi; p__Ascomycota	0	0	0	0	0	0	0	0	0	2.43653e-05	0	0
OTU1785	k__Fungi; p__Ascomycota; c__Sordariomycetes; o__Hypocreales; f__Nectriaceae; g__Fusarium; s__	0	2.43653e-05	2.43653e-05	0	0	0	0	2.43653e-05	0	0	2.43653e-05	4.87306e-05
OTU1786	k__Fungi; p__Ascomycota; c__Leotiomycetes; o__Helotiales; f__Helotiaceae; g__Claussenomyces; s__	0	0	0	0	0	0	0	0	0	2.43653e-05	0	0
OTU1787	Unassigned	0	0	0	0	0	0	0	0	0	0	0	0
OTU1788	Unassigned	0	0	0	0	0	0	0	0	0	0	0	0
OTU1789	k__Fungi; p__Ascomycota; c__Sordariomycetes; o__Sordariales	0	0	0	0	0	0	0	2.43653e-05	0	0	0	0
OTU179	k__Fungi; p__Ascomycota; c__Sordariomycetes; o__Hypocreales; f__; g__; s__	0	0	2.43653e-05	0	0	0	0	0	2.43653e-05	2.43653e-05	0.000316749	4.87306e-05
OTU1790	k__Fungi; p__Ascomycota	0	0	0	0	0	0	0	0	0	0	0	0
OTU1791	Unassigned	0	0	0	0	0	0	0	0	0	0	0	0
OTU1792	k__Fungi; p__Ascomycota; c__Sordariomycetes; o__Hypocreales	0	0	0	0	0	0	0	0	0	0	0	0
OTU1793	k__Fungi; p__Ascomycota	0	0	0	0	0	0	0	0	0	0	0	0
OTU1795	k__Fungi; p__Ascomycota	0	0	0	0	0	0	0	0	0	2.43653e-05	0	0
OTU1796	k__Fungi; p__Ascomycota	0	0	0	0	0	0	0	0	0	0	0	4.87306e-05
OTU1797	k__Fungi; p__Ascomycota	0	0	0	0	0	0	0	0	0	0	0	0
OTU18	k__Fungi; p__Ascomycota	0.00409337	0.004069	0.00355733	0.000438575	0.000292383	0.000389845	0.00592076	0.00501925	0.00577457	0.00268018	0.0126212	0.00475123
OTU180	k__Fungi; p__Ascomycota	4.87306e-05	0	0	0	0	0	0.000121826	0.000292383	7.30959e-05	4.87306e-05	4.87306e-05	0.000121826
OTU1802	k__Fungi; p__Ascomycota	0.000121826	7.30959e-05	4.87306e-05	4.87306e-05	9.74611e-05	7.30959e-05	0	0	0	9.74611e-05	0	0
OTU1804	k__Fungi	0	0	0	0	0	0	0	0	0	0	2.43653e-05	2.43653e-05
OTU1806	k__Fungi	0	2.43653e-05	0	0	2.43653e-05	0	2.43653e-05	0.000268018	4.87306e-05	0	4.87306e-05	0
OTU1807	k__Fungi; p__Ascomycota	0	0	0	0	0	0	0	0	2.43653e-05	0	0	0
OTU1808	k__Fungi; p__Ascomycota; c__Sordariomycetes	0	0	0	0	0	0	0	0	0	0	0	0
OTU1809	k__Fungi; p__Ascomycota	0	0	0	0	0	0	0	0	2.43653e-05	0	0	0
OTU181	k__Fungi; p__Ascomycota	0	0	0	0	0	0	2.43653e-05	0	0	0	4.87306e-05	0
OTU1810	Unassigned	0	0	0	0	0	0	0	0	0	0	0	0
OTU1811	k__Fungi; p__Ascomycota	0	0	0	0	0	0	0	2.43653e-05	0	0	0	0
OTU1812	k__Fungi; p__Ascomycota	0	0	0	0	0	0	0	2.43653e-05	0	0	0	0
OTU1813	k__Fungi; p__Ascomycota	0	0	0	0	0	0	4.87306e-05	0	0	0	2.43653e-05	2.43653e-05
OTU1814	k__Fungi; p__Ascomycota; c__Leotiomycetes	0	0	2.43653e-05	0	0	4.87306e-05	0	0	0	0	2.43653e-05	0
OTU1815	Unassigned	0	0	0	0	0	0	0	0	0	0	0	0
OTU1816	k__Fungi; p__Ascomycota; c__Sordariomycetes	2.43653e-05	2.43653e-05	0	0	0	0	0	4.87306e-05	7.30959e-05	2.43653e-05	7.30959e-05	2.43653e-05
OTU1818	k__Fungi; p__Ascomycota; c__Sordariomycetes; o__Hypocreales; f__Hypocreaceae; g__Trichoderma	0	0	0	0	0	0	0	0	0	0	0	0
OTU1819	k__Fungi; p__Ascomycota	0	0	0	0	0	0	0	0	0	0	2.43653e-05	0
OTU182	k__Fungi; p__Ascomycota	0	0	0	0	0	0	0	0	0	0	0	0
OTU1820	k__Fungi; p__Ascomycota	0	0	0	0	0	0	0	0	0	0	0	0
OTU1822	k__Fungi; p__Ascomycota	0	0	0	0	0	0	0	0	0	0	0	0
OTU1823	k__Fungi; p__Ascomycota	0.000316749	0.000121826	0.000170557	0.00046294	0.000146192	0.000268018	0	2.43653e-05	0	0.000194922	0	0
OTU1824	k__Fungi; p__Ascomycota; c__Sordariomycetes	0	0	0	0	0	0	0	0	0	0	0	0
OTU1825	Unassigned	0	0	0	0	0	0	0	0	0	0	0	2.43653e-05
OTU1826	k__Fungi	0	0	0	0	0	0	0	2.43653e-05	0	0	0	0
OTU1827	k__Fungi; p__Ascomycota; c__Sordariomycetes; o__Hypocreales	0	0	0	0	0	0	0	0	0	2.43653e-05	0	0.000121826
OTU1828	k__Fungi; p__Ascomycota	0	0	0	0	0	0	0	0	0	2.43653e-05	0	0
OTU183	k__Fungi; p__Chytridiomycota; c__Chytridiomycetes; o__Chytridiales; f__Chytridiaceae; g__; s__	0	4.87306e-05	0	0	2.43653e-05	0	0.000511671	2.43653e-05	0.000730959	0	4.87306e-05	0.000341114
OTU1830	k__Fungi; p__Ascomycota	0	0	0	0	0	0	0	2.43653e-05	0	0	9.74611e-05	0
OTU1831	k__Fungi; p__Ascomycota	0	0	2.43653e-05	0	0	0	0	0	0	0	0	0
OTU1832	Unassigned	0	0	0	0	0	0	0	0	0	0	0	0
OTU1833	k__Fungi; p__Ascomycota; c__Sordariomycetes	0	2.43653e-05	0	0	0	0	0	0	0	0	0	0
OTU1834	k__Fungi; p__Ascomycota	0	0	0	4.87306e-05	0	2.43653e-05	0	0	0	0	0	0
OTU1835	k__Fungi; p__Ascomycota	0	0	0	0	0	0	0	0	0	0	2.43653e-05	0
OTU1836	k__Fungi; p__Ascomycota; c__Eurotiomycetes	0	0	0	0	0	0	0	0	0	0	0	0
OTU1837	Unassigned	0	0	2.43653e-05	0	0	0	0	0	0	0	0	0
OTU1838	k__Fungi	0	0	0	0	0	0	0	0	0	0	0	0
OTU184	k__Fungi; p__Ascomycota	4.87306e-05	0.000170557	4.87306e-05	0	0	0	2.43653e-05	0.000194922	9.74611e-05	2.43653e-05	2.43653e-05	0
OTU1840	k__Fungi; p__Ascomycota; c__Eurotiomycetes; o__Eurotiales; f__Aspergillaceae; g__Aspergillus; s__Aspergillus_penicillioides	0	0	0	0	0	0	0	0	0	0	0	0
OTU1841	k__Fungi; p__Ascomycota	0	0	0	0	0	0	0	0	0	0	0	0
OTU1843	k__Fungi; p__Ascomycota; c__Sordariomycetes; o__Hypocreales	0	0	0	0	0	0	0	2.43653e-05	0	0	0	2.43653e-05
OTU1844	k__Fungi; p__Ascomycota	0	0	0	0	0	0	0	0	0	0	0	0
OTU1845	Unassigned	0	0	0	0	0	0	0	0	0	2.43653e-05	0	0
OTU1847	k__Fungi; p__Ascomycota; c__Sordariomycetes; o__Hypocreales; f__Nectriaceae; g__Fusarium	0	0	0	0	0	0	2.43653e-05	2.43653e-05	0	2.43653e-05	2.43653e-05	0
OTU1848	k__Fungi; p__Ascomycota	0	0	2.43653e-05	0	0	0	0	0	0	0	0	0
OTU1849	k__Fungi; p__Ascomycota; c__Sordariomycetes; o__Hypocreales; f__Nectriaceae; g__Fusarium; s__	0	7.30959e-05	0	0	0	0	0	0	2.43653e-05	0	0	0
OTU185	k__Fungi; p__Ascomycota	4.87306e-05	2.43653e-05	7.30959e-05	4.87306e-05	0	0	9.74611e-05	4.87306e-05	2.43653e-05	9.74611e-05	0.000121826	0
OTU1850	k__Fungi; p__Ascomycota; c__Sordariomycetes; o__Hypocreales	0	0	0	0	0	0	0	4.87306e-05	0	0	0	0
OTU1851	k__Fungi; p__Ascomycota; c__Sordariomycetes; o__Hypocreales; f__Nectriaceae; g__Fusarium	0	0	0	0	0	0	2.43653e-05	0	2.43653e-05	0	0	0
OTU1852	Unassigned	0	0	0	0	0	0	0	0	0	0	0	0
OTU1853	Unassigned	0	0	0	0	0	0	2.43653e-05	0	0	0	0	0
OTU1854	k__Fungi; p__Ascomycota	0	0	0	0	0	0	0	0	0	0	0	0
OTU1855	k__Fungi; p__Ascomycota; c__Sordariomycetes	0	0	0	0	0	0	2.43653e-05	0	0	0	0	0
OTU1856	k__Fungi; p__Ascomycota; c__Sordariomycetes; o__Sordariales	2.43653e-05	0	0	0	0	0	0	0	0	0	0	0
OTU1859	Unassigned	0	0	0	0	0	0	0	0	0	0	0	0
OTU186	k__Fungi; p__Ascomycota	0	0.000121826	0.000146192	0	4.87306e-05	2.43653e-05	0.000170557	0.000219288	0.000219288	0.000121826	0.000121826	0.000511671
OTU1862	Unassigned	0	0	0	0	0	0	0	0	0	0	0	0
OTU1863	Unassigned	0	0	0	0	0	0	0	0	0	0	0	0
OTU1864	k__Fungi; p__Ascomycota	0	0	0	0	0	0	0	0	0	0	0	0
OTU1867	k__Fungi; p__Ascomycota	0	0	0	0	0	0	0	0	0	0	0	0
OTU1868	k__Fungi; p__Ascomycota	0	2.43653e-05	0	0	0	0	0	0	0	0	0	0
OTU1869	k__Fungi; p__Ascomycota	0	0	0	0	0	0	0	0	0	0	0	0
OTU187	k__Fungi; p__Ascomycota; c__Sordariomycetes	4.87306e-05	9.74611e-05	2.43653e-05	4.87306e-05	0	0	7.30959e-05	7.30959e-05	4.87306e-05	0	7.30959e-05	2.43653e-05
OTU1870	k__Fungi; p__Ascomycota	4.87306e-05	0	4.87306e-05	2.43653e-05	4.87306e-05	4.87306e-05	0	0	0	2.43653e-05	0	0
OTU1871	k__Fungi; p__Basidiomycota; c__Agaricomycetes; o__Agaricales; f__Inocybaceae; g__Inocybe; s__	0	0	0	0	0	0	2.43653e-05	0	0	0	2.43653e-05	0
OTU1872	Unassigned	0	0	0	0	0	0	0	0	0	0	2.43653e-05	0
OTU1873	k__Fungi; p__Ascomycota	0	0	0	0	0	0	0	2.43653e-05	0	0	0	0
OTU1875	k__Fungi; p__Ascomycota; c__Sordariomycetes; o__Hypocreales; f__Nectriaceae; g__Fusarium	0	0	0	0	0	0	0	0	0	0	0	0
OTU1876	k__Fungi; p__Ascomycota	0	0	0	0	0	0	0	0	0	4.87306e-05	0	0
OTU1877	k__Fungi; p__Basidiomycota; c__Ustilaginomycetes; o__Ustilaginales; f__Ustilaginaceae; g__Sporisorium; s__Sporisorium_egyptiacum	0	0	0	0	0	0	0	0	4.87306e-05	0	0	0
OTU1878	k__Fungi; p__Ascomycota; c__Sordariomycetes; o__Hypocreales; f__Cordycipitaceae; g__Simplicillium; s__Simplicillium_aogashimaense	0	0	0	0	0	0	0	0	0	0	0	0
OTU1879	Unassigned	0	0	0	0	0	0	0	0	0	0	0	0
OTU188	k__Fungi; p__Ascomycota; c__Sordariomycetes; o__Branch06; f__; g__; s__	0	4.87306e-05	0	0	0	2.43653e-05	2.43653e-05	2.43653e-05	0	2.43653e-05	7.30959e-05	7.30959e-05
OTU1881	k__Fungi; p__Ascomycota	0	0	0	0	0	0	2.43653e-05	0	0	0	0	0
OTU1882	Unassigned	0	0	0	0	0	0	0	0	4.87306e-05	0	0	0
OTU1883	k__Fungi; p__Ascomycota	0	0	0	0	0	2.43653e-05	0	0	0	0	0	0
OTU1884	k__Fungi; p__Ascomycota; c__Sordariomycetes; o__Hypocreales	0	0	0	0	0	0	0	0	0	2.43653e-05	0	2.43653e-05
OTU1885	k__Fungi; p__Basidiomycota; c__Agaricomycetes; o__Auriculariales; f__; g__; s__	0	0	0	0	0	0	0	0	0	0	0	0
OTU1886	k__Fungi; p__Ascomycota	0	0	0	0	0	0	0	0	0	0	0	2.43653e-05
OTU1887	Unassigned	0	0	0	0	0	0	2.43653e-05	0	0	0	0	0
OTU189	k__Fungi; p__Ascomycota	0.00041421	0.000268018	0.00046294	0.000243653	0.000121826	7.30959e-05	0.000511671	0.000194922	0.000121826	0.000292383	0.000536036	0.000657863
OTU1890	k__Fungi; p__Ascomycota	0	0	0	0	0	0	0	0	0	0	0	0
OTU1891	k__Fungi; p__Ascomycota; c__Sordariomycetes	0	0	0	0	0	0	0	0	0	0	0	0
OTU1892	k__Fungi; p__Ascomycota	0	0	0	0	0	0	0	0	0	2.43653e-05	0	2.43653e-05
OTU1893	k__Fungi; p__Ascomycota	0	0	0	0	0	0	0	0	0	2.43653e-05	0	0
OTU1894	k__Fungi	0	0	0	0	0	0	0	0	0	0	0	0
OTU1895	Unassigned	0	0	0	0	0	0	0	0	0	0	0	0
OTU1896	k__Fungi; p__Ascomycota	0.000341114	0.000584767	0.000974611	0.000219288	2.43653e-05	2.43653e-05	0.00160811	0.00194922	0.0041421	0.000170557	0.00258272	0.00292383
OTU1898	k__Fungi; p__Ascomycota	0	0	0	0	0	0	0	0	0	0	2.43653e-05	0
OTU1899	k__Fungi; p__Ascomycota	0	0	0	0	0	0	0	0	0	0	0	0
OTU19	k__Fungi; p__Ascomycota	0.00129136	0.00187613	0.00489742	0.00324058	0.00224161	0.00548219	0.00614005	0.00550655	0.00465377	0.00855221	0.0160324	0.0121095
OTU190	k__Fungi; p__Chytridiomycota; c__Spizellomycetes; o__Spizellomycetales; f__Powellomycetaceae; g__Powellomyces; s__	0	2.43653e-05	0	2.43653e-05	0	0	0.00131573	0	2.43653e-05	0	0	0
OTU1900	k__Fungi; p__Ascomycota	0	0	0	0	0	0	0	0	2.43653e-05	0	0	0
OTU1901	Unassigned	0	0	0	0	0	0	0	0	0	0	0	4.87306e-05
OTU1902	k__Fungi	0	0	0	0	0	0	0	0	0	0	0	0
OTU1903	k__Fungi; p__Ascomycota	2.43653e-05	0	0	0	0	0	0	0	0	0	0	0
OTU1904	k__Fungi; p__Ascomycota; c__Sordariomycetes; o__Hypocreales; f__Nectriaceae; g__Fusarium	0	0	0	0	0	0	0	2.43653e-05	0	0	0	0
OTU1906	k__Fungi; p__Ascomycota; c__Sordariomycetes; o__Hypocreales; f__Nectriaceae	0	0	0	0	0	0	0	0	2.43653e-05	0	0	0
OTU1908	k__Fungi	0	0	0	2.43653e-05	0	0	0	0	0	0	0	0
OTU1909	k__Fungi; p__Ascomycota	0	0	0	0	0	0	0	0	0	0	0	0
OTU191	k__Fungi; p__Ascomycota; c__Sordariomycetes; o__Xylariales; f__; g__; s__	0	0	0	0	0	0	9.74611e-05	4.87306e-05	0	7.30959e-05	0	4.87306e-05
OTU1910	Unassigned	0	0	0	0	0	0	0	4.87306e-05	0	0	0	0
OTU1911	k__Fungi; p__Ascomycota	0	2.43653e-05	0	0	0	0	2.43653e-05	2.43653e-05	7.30959e-05	0	0	0
OTU1912	k__Fungi; p__Ascomycota	0	0	0	0	0	0	0	0	2.43653e-05	0	0	0
OTU1913	k__Fungi; p__Ascomycota	0	0	0	0	0	0	0	0	2.43653e-05	0	4.87306e-05	0
OTU1915	k__Fungi; p__Mortierellomycota; c__Mortierellomycetes; o__Mortierellales; f__Mortierellaceae; g__Mortierella	0	0	0	0	0	0	0	0	0	0	0	0
OTU1916	k__Fungi; p__Ascomycota	0	0	0	0	0	0	9.74611e-05	4.87306e-05	0	0	0	0
OTU1917	Unassigned	0	0	0	0	0	0	0	0	0	0	0	0
OTU1918	k__Fungi; p__Ascomycota	9.74611e-05	2.43653e-05	4.87306e-05	0	0	0	2.43653e-05	2.43653e-05	0	2.43653e-05	2.43653e-05	4.87306e-05
OTU1919	k__Fungi; p__Ascomycota; c__Sordariomycetes; o__Hypocreales; f__Nectriaceae; g__Fusarium	2.43653e-05	0	0	0	0	0	0	0	4.87306e-05	0	0	0
OTU192	k__Fungi; p__Ascomycota	0	0	0	0	0	0	0	4.87306e-05	0	7.30959e-05	2.43653e-05	2.43653e-05
OTU1920	k__Fungi; p__Ascomycota	0	0	0	0	0	0	0	0	0	0	0	0
OTU1921	k__Fungi; p__; c__; o__; f__; g__; s__	0	0	0	0	0	0	0	0	0	0	0	0
OTU1922	k__Fungi; p__Ascomycota	0	0	2.43653e-05	0	0	0	0	0	0	0	0	0
OTU1923	k__Fungi; p__Ascomycota	0	0	0	0	0	0	2.43653e-05	0	0	0	0	0
OTU1924	k__Fungi; p__Ascomycota	0	0	0	0	0	0	0	0	0	0	0	0
OTU1925	k__Fungi	0	0	0	0	0	0	0	0	0	0	0	0
OTU1926	k__Fungi; p__Ascomycota; c__Sordariomycetes; o__Glomerellales; f__Plectosphaerellaceae; g__Plectosphaerella; s__Plectosphaerella_cucumerina	0	0	0	0	0	0	0	0	0	0	0	0
OTU1928	Unassigned	0	0	0	0	0	0	0	0	0	0	2.43653e-05	0
OTU1929	k__Fungi; p__Ascomycota	0	0	0	0	0	0	0	0	0	0	0	0
OTU193	k__Fungi; p__Ascomycota	2.43653e-05	7.30959e-05	0	0	0	0	0	0	0	0	0	0
OTU1930	k__Fungi; p__Ascomycota	0	0	0	0	0	2.43653e-05	0	0	0	0	0	0
OTU1931	k__Fungi; p__Ascomycota	0	0	0	0	0	0	0	0	0	0	0	0
OTU1933	k__Fungi; p__Ascomycota	0	0	0	0	0	0	0	0	0	0	0	0
OTU1934	k__Fungi	0	0	0	0	0	0	0	0	0	0	0	0
OTU1935	Unassigned	0	0	0	0	0	0	0	0	0	0	0	0
OTU1936	k__Fungi; p__Ascomycota	0	0	0	0	0	0	0	0	0	0	0	0
OTU1937	k__Fungi	0	0	0	0	0	2.43653e-05	0	0	0	0	0	0
OTU1938	k__Fungi	0	0	0	0	0	0	0	0	0	0	0	0
OTU194	k__Fungi; p__Ascomycota	0.000316749	4.87306e-05	0.000633497	2.43653e-05	0	0	2.43653e-05	0	0	7.30959e-05	0	2.43653e-05
OTU1940	k__Fungi; p__Ascomycota	0	0	0	0	0	0	0	0	0	0	0	0
OTU1941	k__Fungi; p__Ascomycota; c__Leotiomycetes; o__Helotiales	2.43653e-05	0	0	0	0	0	2.43653e-05	0	0	0	0	0
OTU1942	k__Fungi	0	0	0	0	0	0	0	0	0	0	0	0
OTU1943	Unassigned	0	0	0	0	0	0	0	0	0	0	0	0
OTU1944	k__Fungi; p__Ascomycota; c__Sordariomycetes; o__Hypocreales; f__Hypocreaceae; g__Trichoderma; s__Trichoderma_longibrachiatum	0	0	0	0	0	0	0	0	0	0	0	0
OTU1945	k__Fungi; p__Ascomycota; c__Eurotiomycetes; o__Chaetothyriales; f__Herpotrichiellaceae; g__Exophiala	0	0	0	0	0	0	0	0	0	0	0	0
OTU1946	k__Fungi; p__Ascomycota	0	0	0	0	0	0	0	0	0	0	0	0
OTU1947	k__Fungi; p__Ascomycota; c__Sordariomycetes; o__Hypocreales; f__Nectriaceae	0	0	0	0	0	0	0	0	0	0	0	0
OTU1949	k__Fungi; p__Ascomycota	0	0	0	0	0	0	0	2.43653e-05	0	0	0	0
OTU195	k__Fungi; p__Ascomycota	0.000316749	0.000121826	4.87306e-05	4.87306e-05	2.43653e-05	0	4.87306e-05	0	0.000121826	7.30959e-05	7.30959e-05	0
OTU1951	k__Fungi; p__Ascomycota; c__Sordariomycetes; o__Sordariales	0	0	0	0	0	0	0	7.30959e-05	0	0	0	0
OTU1952	k__Fungi; p__Ascomycota	0	0	0	0	0	0	0	0	0	0	0	0
OTU1953	Unassigned	0	0	0	0	0	0	0	0	0	0	0	0
OTU1954	k__Fungi	0	0	0	0	0	0	0	0	0	0	0	0
OTU1955	k__Fungi; p__Ascomycota; c__Leotiomycetes; o__Helotiales	0	0	0	0	0	0	0	0	0	0	0	0
OTU1956	k__Fungi; p__Ascomycota	0	4.87306e-05	0	0	0	0	0	0	0	0	0	0
OTU1958	k__Fungi	0	0	0	0	0	0	0	0	0	0	0	0
OTU1959	k__Fungi; p__Ascomycota	0	0	0	0	0	0	0	0	0	0	0	0
OTU196	k__Fungi; p__Ascomycota	2.43653e-05	0	0	0	0	2.43653e-05	0.000950246	0	0	0.000194922	0	0
OTU1960	k__Fungi; p__Ascomycota; c__Sordariomycetes; o__Hypocreales	0	0	0	0	0	0	0	0	0	0	0	2.43653e-05
OTU1961	k__Fungi; p__Ascomycota; c__Eurotiomycetes	0	0	0	0	0	0	0	0	0	0	0	0
OTU1962	Unassigned	0	0	0	0	0	0	0	0	0	0	0	0
OTU1963	Unassigned	0	0	0	0	0	0	0	0	0	0	0	0
OTU1965	Unassigned	0	0	0	0	0	0	0	0	0	0	0	0
OTU1966	k__Fungi; p__Ascomycota; c__Sordariomycetes; o__Hypocreales; f__Hypocreaceae; g__Trichoderma	0	0	0	0	0	0	0	0	0	0	0	0
OTU1967	Unassigned	0	0	0	0	0	0	0	0	0	2.43653e-05	0	0
OTU1968	k__Fungi; p__Ascomycota	0	0	0	0	0	0	0	0	0	0	0	0
OTU1969	k__Fungi; p__Ascomycota; c__Sordariomycetes; o__Sordariales; f__Sordariaceae; g__; s__	0	0	0	0	0	0	0	0	0	0	0	0
OTU197	k__Fungi; p__Ascomycota	0	0	0	0	0	0	0	0	0	0	0	2.43653e-05
OTU1970	k__Fungi; p__Ascomycota; c__Eurotiomycetes; o__Eurotiales; f__Aspergillaceae	0	0	2.43653e-05	0	0	0	0	0	0	0	0	2.43653e-05
OTU1971	k__Fungi; p__Ascomycota	0	0	2.43653e-05	0	0	0	0	0	0	0	0	0
OTU1974	Unassigned	0	0	0	0	0	0	0	0	0	0	2.43653e-05	0
OTU1975	k__Fungi; p__Ascomycota	0	0	0	0	0	0	0	0	0	0	0	0
OTU1976	Unassigned	0	0	0	0	0	0	0	0	0	0	2.43653e-05	0
OTU1977	Unassigned	0	0	0	0	0	0	0	0	0	0	0	0
OTU1978	Unassigned	0	0	0	0	0	0	0	0	0	0	0	0
OTU1979	k__Fungi; p__Ascomycota	0	0	0	0	0	0	0	0	0	0	2.43653e-05	0
OTU198	k__Fungi; p__Ascomycota	7.30959e-05	4.87306e-05	2.43653e-05	0	0	0	0.000974611	0.000268018	7.30959e-05	0	7.30959e-05	0
OTU1980	k__Fungi; p__Ascomycota	0	0	0	0	0	0	0	2.43653e-05	0	0	0	0
OTU1981	k__Fungi; p__Ascomycota; c__Sordariomycetes; o__Hypocreales; f__Nectriaceae	0	2.43653e-05	0	0	0	0	0	0	0.000121826	0	0	2.43653e-05
OTU1982	k__Fungi; p__Ascomycota	0	0	0	0	0	0	0	0	0	0	0	0
OTU1983	k__Fungi; p__Ascomycota; c__Sordariomycetes	0	0	0	2.43653e-05	0	0	0	0	0	0	0	0
OTU1984	k__Fungi; p__Ascomycota	2.43653e-05	0	0	0	0	0	0	0	0	0	0	0
OTU1985	k__Fungi; p__Ascomycota	0	0	0	0	0	0	0	0	0	0	0	0
OTU1987	k__Fungi; p__Ascomycota; c__Eurotiomycetes; o__Eurotiales; f__Aspergillaceae; g__Penicillium; s__	0	0	0	0	0	0	2.43653e-05	2.43653e-05	0	0	0	0
OTU1988	k__Fungi; p__Ascomycota	0	0	0	0	0	0	0	4.87306e-05	0	0	0	0
OTU1989	k__Fungi; p__Ascomycota; c__Sordariomycetes; o__Hypocreales; f__Nectriaceae; g__Fusarium; s__	0	0	0	0	0	0	0	0	7.30959e-05	0	4.87306e-05	7.30959e-05
OTU199	k__Fungi; p__Ascomycota	0	2.43653e-05	2.43653e-05	0	0	2.43653e-05	0.00041421	4.87306e-05	0.000121826	7.30959e-05	4.87306e-05	0.000146192
OTU1990	k__Fungi; p__Ascomycota	0	0	0	0	0	0	0	0	0	0	0	0
OTU1991	k__Fungi; p__Ascomycota	0	0	2.43653e-05	2.43653e-05	4.87306e-05	2.43653e-05	0	0	0	2.43653e-05	0	0
OTU1992	k__Fungi; p__Ascomycota; c__Sordariomycetes; o__Hypocreales	0	0	0	0	0	0	2.43653e-05	0	4.87306e-05	0	0	0
OTU1993	k__Fungi; p__Ascomycota; c__Dothideomycetes; o__Capnodiales; f__Cladosporiaceae; g__Cladosporium	0	0	2.43653e-05	2.43653e-05	0	0	0.000146192	0.000194922	0	0	7.30959e-05	2.43653e-05
OTU1995	k__Fungi; p__Ascomycota	0	0	0	0	0	0	0	0	0	0	0	0
OTU1996	Unassigned	0	0	0	0	0	0	0	0	0	0	0	0
OTU1998	Unassigned	0	0	0	0	0	0	0	0	0	0	0	0
OTU1999	Unassigned	0	0	0	0	0	0	0	0	0	2.43653e-05	0	0
OTU2	k__Fungi; p__Ascomycota	0.53801	0.614517	0.536426	0.812558	0.816578	0.647507	0.0130598	0.0800156	0.0123288	0.561206	0.00811364	0.00202232
OTU20	k__Fungi; p__Ascomycota	0.0023878	0.000341114	0.00160811	0.00082842	0.00124263	0.00136446	0.0127674	0.0155694	0.00216851	0.00536036	0.0230252	0.0107938
OTU200	k__Fungi; p__Ascomycota	0	0	0	0	0	0	0	0	0	2.43653e-05	2.43653e-05	0
OTU2000	k__Fungi; p__Ascomycota; c__Sordariomycetes; o__Hypocreales; f__Hypocreales_fam_Incertae_sedis; g__Sarocladium; s__Sarocladium_glaucum	0	0	0	0	0	0	0	0	2.43653e-05	0	0	0
OTU2001	k__Fungi; p__Ascomycota	0	0	0	0	0	4.87306e-05	0	0	0	0	0	0
OTU2003	k__Fungi; p__Ascomycota; c__Sordariomycetes; o__Hypocreales; f__Nectriaceae	0	0	0	0	0	0	2.43653e-05	0	0	0	2.43653e-05	0
OTU2004	Unassigned	2.43653e-05	0	0	0	0	0	0	0	0	0	0	0
OTU2005	k__Fungi; p__Ascomycota	0	0	0	0	0	0	0	0	0	0	0	0
OTU2006	k__Fungi; p__Ascomycota; c__Sordariomycetes; o__Glomerellales; f__Glomerellaceae; g__Colletotrichum; s__Colletotrichum_truncatum	0	0	0	0	0	2.43653e-05	0	2.43653e-05	9.74611e-05	0	0	0
OTU2007	k__Fungi; p__Ascomycota	0	0	0	0	0	0	0	0	0	0	0	0
OTU2008	k__Fungi; p__Ascomycota; c__Eurotiomycetes; o__Eurotiales; f__Aspergillaceae; g__Penicillium	0	0	0	0	0	0	2.43653e-05	2.43653e-05	0	0	0	0
OTU2009	k__Fungi; p__Ascomycota; c__Dothideomycetes; o__Pleosporales; f__Pleosporaceae	0	0	0	0	0	0	0	0	0	0	0	0
OTU201	k__Fungi; p__Ascomycota; c__Sordariomycetes; o__Sordariales; f__Chaetomiaceae; g__Mycothermus; s__Mycothermus_thermophilus	0	0	0	2.43653e-05	0	0	4.87306e-05	0.000268018	0	2.43653e-05	2.43653e-05	4.87306e-05
OTU2010	k__Fungi; p__Ascomycota	0	0	0	0	0	0	0	2.43653e-05	0	0	0	0
OTU2011	Unassigned	0	0	0	0	0	0	0	0	0	0	0	0
OTU2012	k__Fungi; p__Basidiomycota; c__Agaricomycetes; o__Agaricales	2.43653e-05	0	0	0	0	0	0	0	0	0	0	0
OTU2013	Unassigned	0	0	0	0	0	0	0	0	0	0	0	0
OTU2014	Unassigned	0	0	0	0	0	0	0	0	0	0	0	0
OTU2015	Unassigned	0	0	0	0	0	0	0	0	0	0	0	2.43653e-05
OTU2016	k__Fungi; p__Ascomycota	0	0	0	0	0	0	2.43653e-05	0	0	0	0	0
OTU2017	k__Fungi; p__Basidiomycota; c__Agaricomycetes; o__Cantharellales; f__Ceratobasidiaceae	0	0	0	0	0	0	0	0	0	0	0	0
OTU2018	k__Fungi	0	0	0	0	0	0	0	0	0	0	2.43653e-05	0
OTU2019	k__Fungi; p__Ascomycota; c__Sordariomycetes; o__Hypocreales	0	0	2.43653e-05	0	0	0	0	0	0	0	4.87306e-05	0
OTU202	k__Fungi; p__Chytridiomycota; c__Spizellomycetes; o__Spizellomycetales; f__Powellomycetaceae; g__Powellomyces; s__	0	0	0	0	0	0	0	0	0	0	0	0.00109644
OTU2020	k__Fungi; p__Ascomycota	2.43653e-05	2.43653e-05	4.87306e-05	4.87306e-05	9.74611e-05	2.43653e-05	0	0	0	2.43653e-05	0	0
OTU2021	k__Fungi; p__Ascomycota	0	0	0	0	0	0	0	0	0	0	4.87306e-05	0
OTU2022	k__Fungi; p__Basidiomycota; c__Agaricomycetes; o__Agaricales; f__Entolomataceae; g__Clitopilus	2.43653e-05	2.43653e-05	0	0	0	4.87306e-05	0	0	0	0	0	0
OTU2023	Unassigned	0	0	0	0	0	0	0	0	0	0	0	0
OTU2024	Unassigned	0	0	0	0	0	0	0	0	0	0	0	0
OTU2025	k__Fungi; p__Ascomycota	0.000268018	0	0.000243653	2.43653e-05	0	4.87306e-05	7.30959e-05	2.43653e-05	2.43653e-05	9.74611e-05	4.87306e-05	0.000170557
OTU2026	k__Fungi; p__Ascomycota	0	0	0	0	0	0	0	0	0	0	0	0
OTU2027	k__Fungi; p__Ascomycota; c__Leotiomycetes; o__Helotiales; f__Helotiaceae; g__Rhizoscyphus; s__	2.43653e-05	0	0	0	0	0	0	0	0	0	0	0
OTU2028	k__Fungi; p__Ascomycota	0	2.43653e-05	0	0	0	0	0	0	0	0	0	0
OTU2029	Unassigned	0	0	0	0	0	0	0	0	0	0	0	0
OTU203	k__Fungi; p__Ascomycota	2.43653e-05	0	0	0	0	0	0	0	0	0	0	0
OTU2030	k__Fungi; p__Ascomycota; c__Sordariomycetes; o__Hypocreales	0	0	0	0	0	0	0	0	0	0	0	0
OTU2032	k__Fungi; p__Ascomycota	0	2.43653e-05	0	0	2.43653e-05	0	0	0	0	0	0	0
OTU2033	Unassigned	0	0	0	0	0	0	0	0	0	0	0	0
OTU2034	k__Fungi; p__Ascomycota	0	0	0	0	0	0	2.43653e-05	0	0	0	0	0
OTU2035	Unassigned	0	0	0	0	0	0	0	0	0	0	0	0
OTU2036	k__Fungi; p__Ascomycota; c__Sordariomycetes	2.43653e-05	0	0	0	0	0	0	0	0	0	0	0
OTU2037	k__Fungi; p__Ascomycota; c__Sordariomycetes	0	0	0	0	0	0	0	0	0	0	0	0
OTU2038	k__Fungi; p__Ascomycota	0	0	0	0	0	0	0	0	0	0	0	0
OTU204	Unassigned	0	7.30959e-05	0	0	2.43653e-05	0	4.87306e-05	0.000170557	2.43653e-05	9.74611e-05	0.000170557	0.000219288
OTU2040	Unassigned	0	0	0	0	0	0	0	0	0	0	0	0
OTU2041	k__Fungi; p__Ascomycota	0	0	0	0	0	0	0	0	0	0	0	0
OTU2042	k__Fungi	0	0	0	0	0	0	0	0	0	0	0	0
OTU2043	k__Fungi; p__Ascomycota	0	0	0	0	0	0	0	0	0	0	0	0
OTU2044	k__Fungi; p__Ascomycota	0	0	0	0	0	0	2.43653e-05	0	0	0	0	0
OTU2045	k__Fungi; p__Ascomycota; c__Sordariomycetes; o__Hypocreales	2.43653e-05	0	0	0	0	0	0	0	0	0	0	0
OTU2046	k__Fungi; p__Ascomycota	0	0	0	0	0	0	0	0	0	0	0	0
OTU2047	k__Fungi	0	0	0	0	0	0	0	0	0	2.43653e-05	0	0
OTU2048	k__Fungi; p__Ascomycota	0	0	0	0	0	0	0	0	0	0	0	0
OTU2049	k__Fungi; p__Ascomycota; c__Sordariomycetes; o__Hypocreales; f__Hypocreaceae; g__Trichoderma; s__Trichoderma_harzianum	0	0	0	0	0	0	0	0	0	0	0	0
OTU205	k__Fungi; p__Ascomycota	7.30959e-05	0	2.43653e-05	7.30959e-05	0	0	2.43653e-05	0.00126699	0	0	0	0
OTU2050	k__Fungi; p__Basidiomycota; c__Agaricomycetes; o__Trechisporales; f__Hydnodontaceae; g__Trechispora; s__	0	0	0	0	0	0	0	0	0	0	0	0
OTU2051	k__Fungi; p__Ascomycota	0	0	0	0	0	0	0	0	2.43653e-05	0	0	0
OTU2052	k__Fungi; p__Ascomycota; c__Leotiomycetes	0	0	0	0	0	2.43653e-05	0	0	0	0	0	0
OTU2054	k__Fungi; p__Basidiomycota; c__Ustilaginomycetes; o__Ustilaginales; f__Ustilaginaceae	0	0	0	0	0	0	2.43653e-05	0	0	0	0	0
OTU2055	k__Fungi; p__Ascomycota	0	0	0	0	0	0	0	0	0	0	0	0
OTU2056	k__Fungi; p__Ascomycota	0	0	0	0	0	0	0	0	0	0	0	0
OTU2057	Unassigned	0	0	0	0	0	0	0	4.87306e-05	0	0	0	0
OTU2059	k__Fungi; p__Ascomycota	0	0	0	0	0	0	0	0	0	0	0	0
OTU206	k__Fungi; p__Ascomycota	7.30959e-05	2.43653e-05	2.43653e-05	4.87306e-05	2.43653e-05	0	0	0	7.30959e-05	0.000121826	0.000121826	9.74611e-05
OTU2060	k__Fungi; p__Ascomycota; c__Sordariomycetes; o__Hypocreales	2.43653e-05	2.43653e-05	0	0	0	0	2.43653e-05	0	2.43653e-05	0	2.43653e-05	0
OTU2061	k__Fungi; p__Chytridiomycota; c__Spizellomycetes; o__Spizellomycetales; f__Spizellomycetaceae; g__; s__	0	0	0	0	0	0	0	0	0	0	0	0
OTU2062	k__Fungi; p__Ascomycota; c__Sordariomycetes; o__Hypocreales	0	0	0	0	0	0	0	0	0	0	2.43653e-05	2.43653e-05
OTU2063	k__Fungi; p__Mortierellomycota; c__Mortierellomycetes; o__Mortierellales; f__Mortierellaceae	0	0	0	0	0	0	0	2.43653e-05	0	0	0	0
OTU2064	k__Fungi; p__Ascomycota	0	0	0	0	0	0	0	2.43653e-05	0	0	0	0
OTU2065	k__Fungi; p__Ascomycota	0	0	0	0	0	0	0	0	2.43653e-05	0	0	0
OTU2067	k__Fungi; p__Ascomycota; c__Leotiomycetes	0	0	2.43653e-05	7.30959e-05	7.30959e-05	2.43653e-05	0	0	0	0	0	0
OTU2068	k__Fungi; p__Ascomycota; c__Sordariomycetes; o__Sordariales	2.43653e-05	0	2.43653e-05	4.87306e-05	7.30959e-05	0	0	2.43653e-05	2.43653e-05	0	0	2.43653e-05
OTU2069	k__Fungi; p__Ascomycota	0	0	0	0	0	0	0	0	0	0	0	0
OTU207	k__Fungi; p__Ascomycota	7.30959e-05	0	0	0	0	0	0	0	0	2.43653e-05	0	0
OTU2070	k__Fungi; p__Ascomycota	0	0	0	0	0	0	0	0	0	0	0	0
OTU2072	k__Fungi; p__Ascomycota	0	0	0	0	0	0	0	0	0	0	0	2.43653e-05
OTU2073	k__Fungi; p__Ascomycota; c__Sordariomycetes; o__Hypocreales; f__Nectriaceae; g__Fusarium	0	0	0	0	0	0	0	0	0	0	0	0
OTU2074	k__Fungi; p__Ascomycota	0	0	0	0	0	0	0	0	0	0	0	0
OTU2076	k__Fungi; p__Ascomycota; c__Sordariomycetes; o__Hypocreales	0	0	0	0	0	0	0	0	0	0	0	0
OTU2077	k__Fungi; p__Ascomycota	0	0	0	0	0	0	0	0	0	0	0	0
OTU2078	k__Fungi; p__Ascomycota	0	0	0	0	0	2.43653e-05	0	0	2.43653e-05	0	4.87306e-05	2.43653e-05
OTU2079	k__Fungi; p__Ascomycota	0	0	0	0	0	0	0	0	0	0	4.87306e-05	0
OTU208	k__Fungi; p__Ascomycota	0	0	0	0	0	0	0	0.000170557	0	0	2.43653e-05	0
OTU2080	k__Fungi	0	0	0	0	0	0	0	0	0	0	0	0
OTU2081	Unassigned	0	0	0	0	0	0	0	0	0	0	0	0
OTU2083	k__Fungi	0	0	0	0	0	0	0	0	0	0	0	2.43653e-05
OTU2085	k__Fungi; p__Ascomycota	0	0	0	0	0	0	0	0	0	0	0	0
OTU2086	k__Fungi; p__Ascomycota	0	2.43653e-05	0	0	0	2.43653e-05	2.43653e-05	4.87306e-05	0	0	2.43653e-05	2.43653e-05
OTU2087	k__Fungi; p__Ascomycota	0	0	0	0	0	0	0	0	0	0	2.43653e-05	0
OTU2088	k__Fungi; p__Ascomycota	0	0	0	0	0	0	0	0	0	0	0	0
OTU2089	k__Fungi; p__Ascomycota; c__Sordariomycetes; o__Hypocreales	0.000243653	0.000268018	0.000194922	0	2.43653e-05	4.87306e-05	0.000365479	0.000243653	0.000219288	0.000121826	0.000268018	0.000268018
OTU209	k__Fungi; p__Ascomycota	2.43653e-05	0	0.000121826	0.000146192	0.000170557	0.000365479	2.43653e-05	0	0	0	0	0
OTU2090	k__Fungi	0	0	0	0	0	0	0	0	0	0	0	0
OTU2091	k__Fungi; p__Ascomycota	0	0	0	0	0	0	0	0	0	0	0	0
OTU2092	k__Fungi; p__Ascomycota; c__Eurotiomycetes; o__Eurotiales; f__Aspergillaceae; g__Aspergillus	0	0	0	0	0	0	0	0	0	0	0	0
OTU2093	k__Fungi; p__; c__; o__; f__; g__; s__	0	0	0	0	0	0	0	0	0	0	0	0
OTU2094	k__Fungi; p__Ascomycota; c__Sordariomycetes; o__Hypocreales; f__Hypocreales_fam_Incertae_sedis; g__Acremonium; s__Acremonium_charticola	0	0	0	0	0	0	0	0	0	0	0	0
OTU2095	Unassigned	0	0	0	0	0	0	0	0	0	0	0	0
OTU2096	Unassigned	0	0	0	0	0	0	0	0	0	0	0	0
OTU2097	k__Fungi; p__Ascomycota	2.43653e-05	0	0	0	0	0	0	0	0	0	0	2.43653e-05
OTU2098	k__Fungi; p__Mortierellomycota; c__Mortierellomycetes; o__Mortierellales; f__Mortierellaceae; g__Mortierella	0	0	0	0	0	0	0	0	0	0	0	0
OTU2099	k__Fungi; p__Ascomycota	0	0	0	0	0	0	0	0	0	0	0	0
OTU21	k__Fungi; p__Ascomycota	0.00211978	0.00224161	0.00224161	0.000536036	0.000487306	0.000657863	0.00774816	0.00972175	0.00596949	0.00116953	0.00324058	0.00297256
OTU210	k__Fungi; p__Ascomycota; c__Sordariomycetes; o__Glomerellales; f__Plectosphaerellaceae; g__Gibellulopsis; s__Gibellulopsis_chrysanthemi	2.43653e-05	4.87306e-05	0.000170557	0.000121826	4.87306e-05	7.30959e-05	0.000243653	0.00087715	2.43653e-05	0.000170557	7.30959e-05	7.30959e-05
OTU2101	Unassigned	0	0	0	0	0	0	0	0	0	0	2.43653e-05	0
OTU2102	k__Fungi; p__Ascomycota	0	0	0	0	0	0	0	0	0	0	2.43653e-05	0
OTU2103	k__Fungi; p__Ascomycota	0	0	0	2.43653e-05	0	0	0	0	2.43653e-05	0	0.000121826	0.000194922
OTU2104	k__Fungi; p__Ascomycota	0	0	0	0	0	0	0	0	0	0	0	0
OTU2106	k__Fungi; p__Ascomycota; c__Sordariomycetes; o__Sordariomycetes_ord_Incertae_sedis; f__Sordariomycetes_fam_Incertae_sedis; g__Atractospora; s__Atractospora_decumbens	0	0	2.43653e-05	0	0	0	0	0	0	0	0	0
OTU2107	k__Fungi; p__Ascomycota	0	0	0	0	0	0	0	0	0	0	0	0
OTU2109	k__Fungi; p__Ascomycota; c__Leotiomycetes	0	0	0	0	0	0	0	2.43653e-05	0	0	0	2.43653e-05
OTU211	k__Fungi; p__Ascomycota	0	2.43653e-05	0	0	0	0	0	0	0	0	0	0
OTU2110	k__Fungi; p__Ascomycota; c__Sordariomycetes	0	0	0	0	0	0	0	0.000170557	0	0	2.43653e-05	4.87306e-05
OTU2112	k__Fungi; p__Ascomycota; c__Sordariomycetes; o__Hypocreales; f__Nectriaceae; g__Fusarium	0	0	0	0	0	2.43653e-05	0	0	0	0	0	2.43653e-05
OTU2113	k__Fungi; p__Ascomycota; c__Sordariomycetes; o__Glomerellales; f__Glomerellaceae; g__Colletotrichum	0	0	0	0	0	0	0	0	0	0	0	0
OTU2114	k__Fungi	0	0	0	2.43653e-05	0	0	0	0	2.43653e-05	0	0	2.43653e-05
OTU2115	k__Fungi; p__Ascomycota	0	0	0	0	0	0	0	0	0	0	0	0
OTU2116	k__Fungi; p__Ascomycota; c__Sordariomycetes	0	0	0	0	2.43653e-05	0	0	0	0	0	0	0
OTU2117	k__Fungi; p__Ascomycota; c__Sordariomycetes; o__Xylariales; f__Xylariaceae; g__Kretzschmaria; s__Kretzschmaria_deusta	2.43653e-05	2.43653e-05	0	0	0	0	0	0	0.000609132	0	0	0
OTU2118	k__Fungi; p__Ascomycota	0	0	0	0	0	0	0	0	0	0	0	0
OTU2119	k__Fungi; p__Ascomycota	0	0	0	0	0	0	0	0	0	0	0	0
OTU212	k__Fungi; p__Ascomycota; c__Sordariomycetes; o__Microascales; f__Microascaceae; g__Pithoascus; s__	0	0	0	0	0	0	0	0.000121826	2.43653e-05	0.000121826	0.00136446	0.000194922
OTU2121	k__Fungi; p__Ascomycota	0	0	0	0	0	0	0	0	0	0	0	0
OTU2122	k__Fungi; p__Ascomycota	0	0	0	0	0	0	0	2.43653e-05	0	0	0	0
OTU2123	k__Fungi; p__Ascomycota	0	0	0	0	0	0	0	0	0	0	0	2.43653e-05
OTU2124	k__Fungi; p__Ascomycota	0	0	0	0	0	0	0	0	2.43653e-05	0	0	0
OTU2125	Unassigned	0	0	0	0	0	0	0	0	0	0	0	4.87306e-05
OTU2126	k__Fungi	0	0	0	0	0	0	0	0	0	0	0	0
OTU2127	Unassigned	0	0	0	0	0	0	0	0	0	0	0	0
OTU2128	k__Fungi; p__Ascomycota	0	0	0	0	2.43653e-05	0	0	0	0	0	0	0
OTU2129	k__Fungi; p__Ascomycota	0	2.43653e-05	0	0	0	0	2.43653e-05	0	2.43653e-05	0	0	0
OTU213	k__Fungi; p__Ascomycota	4.87306e-05	0	0.000121826	4.87306e-05	0	0	0.000170557	0.000268018	7.30959e-05	7.30959e-05	9.74611e-05	0.000146192
OTU2130	Unassigned	0	0	0	0	0	0	0	0	0	0	0	0
OTU2133	k__Fungi; p__Ascomycota; c__Sordariomycetes; o__Sordariales	2.43653e-05	0	2.43653e-05	0	0	0	0	0	0	0	0	2.43653e-05
OTU2134	k__Fungi	0	0	0	0	0	0	0	0	0	0	0	0
OTU2135	k__Fungi	0	2.43653e-05	0	0	0	0	0	0	0	0	0	0
OTU2137	k__Fungi; p__Ascomycota	0	0	0	0	0	0	0	0	0	0	0	0
OTU2138	k__Fungi; p__Ascomycota	0	0	0	0	0	0	0	0	0	0	0	0
OTU2139	k__Fungi; p__Ascomycota	0	0	4.87306e-05	0	0	0	0	0	0	0	0	0
OTU214	k__Fungi; p__Ascomycota	0	0	0	2.43653e-05	0	0	0.000219288	0	0.000170557	7.30959e-05	0.000682228	9.74611e-05
OTU2140	k__Fungi; p__Ascomycota	0	0	2.43653e-05	0	0	0	0	0	0	0	2.43653e-05	0
OTU2141	Unassigned	0	0	0	0	0	0	0	0	0	0	0	0
OTU2144	k__Fungi; p__Ascomycota	0	0	0	0	0	0	0	0	0	0	0	0
OTU2148	k__Fungi; p__Ascomycota	0	7.30959e-05	0	0	0	0	0	0	0	0	0	0
OTU2149	k__Fungi; p__Ascomycota; c__Sordariomycetes; o__Hypocreales; f__Nectriaceae; g__Fusarium	0	0	0	0	0	0	2.43653e-05	0	0	0	0	0
OTU215	k__Fungi; p__; c__; o__; f__; g__; s__	0	0	0	0.000243653	0.000146192	0.000194922	4.87306e-05	2.43653e-05	0.000219288	0	0	0
OTU2150	k__Fungi; p__Ascomycota; c__Sordariomycetes; o__Sordariales	0	0	0	0	0	0	0	0	4.87306e-05	0	0	0
OTU2151	k__Fungi	0	0	0	0	0	0	0	0	0	0	0	0
OTU2153	Unassigned	0	0	0	0	0	0	0	0	0	0	0	0
OTU2154	Unassigned	0	0	0	0	0	0	0	0	0	0	0	0
OTU2155	Unassigned	0	0	0	0	0	0	0	0	0	0	0	0
OTU2156	k__Fungi; p__Ascomycota	0	0	0	0	0	0	0	0	0	0	0	0
OTU2157	k__Fungi; p__Ascomycota	0	0	0	2.43653e-05	0	0	0	0	0	0	0	0
OTU2158	Unassigned	0	0	0	0	0	0	0	0	0	0	0	0
OTU216	k__Fungi; p__Ascomycota	9.74611e-05	4.87306e-05	4.87306e-05	2.43653e-05	0	0	4.87306e-05	0	9.74611e-05	7.30959e-05	4.87306e-05	0.000389845
OTU2160	k__Fungi; p__Ascomycota	0	0	0	2.43653e-05	0	0	0	0	0	0	0	0
OTU2161	k__Fungi; p__Ascomycota	0	0	0	0	0	0	0	0	0	2.43653e-05	0	0
OTU2162	k__Fungi; p__Ascomycota	0	0	0	0	0	0	0	0	0	0	0	0
OTU2163	k__Fungi; p__Ascomycota; c__Sordariomycetes; o__Chaetosphaeriales; f__Chaetosphaeriaceae; g__Thozetella	0	0	0	0	0	0	0	0	0	0	0	0
OTU2164	Unassigned	0	0	0	0	0	0	0	0	0	4.87306e-05	0	0
OTU2165	k__Fungi; p__Ascomycota	0	0	0	0	0	0	0	0	0	0	0	0
OTU2166	Unassigned	0	0	0	0	0	0	0	0	0	0	0	0
OTU2168	k__Fungi; p__Ascomycota	0	0	0	0	0	0	0	0	0	0	0	0
OTU2169	Unassigned	0	0	0	0	0	0	0	0	0	0	0	0
OTU217	k__Fungi; p__Ascomycota	0	0	0	0	0	0	0	0	0	0	0	0
OTU2170	k__Fungi; p__Ascomycota; c__Leotiomycetes	0	2.43653e-05	2.43653e-05	4.87306e-05	4.87306e-05	2.43653e-05	0	0	0	2.43653e-05	0	0
OTU2171	k__Fungi; p__Ascomycota	2.43653e-05	2.43653e-05	0	2.43653e-05	0	0	0	0	0	0	0	0
OTU2172	Unassigned	0	0	0	0	0	0	0	0	0	0	0	0
OTU2173	k__Fungi	0	0	0	0	0	0	0	0	0	0	0	0
OTU2174	Unassigned	0	0	0	0	0	0	0	0	0	0	0	0
OTU2175	k__Fungi; p__Ascomycota	0	0	0	0	0	0	0	0	0	0	0	0
OTU2176	k__Fungi; p__Ascomycota	0	0	0	0	0	0	0	0	0	0	0	2.43653e-05
OTU2178	k__Fungi; p__Ascomycota	0	0	0	2.43653e-05	0	0	2.43653e-05	0	0	0	0	0
OTU218	k__Fungi; p__Ascomycota	4.87306e-05	0	2.43653e-05	0	2.43653e-05	2.43653e-05	0	0.000365479	0.000316749	4.87306e-05	0	0
OTU2181	k__Fungi; p__Ascomycota	0	0	0	0	0	0	2.43653e-05	0	0	0	0	0
OTU2182	k__Fungi; p__Ascomycota; c__Sordariomycetes; o__Hypocreales; f__Nectriaceae; g__Fusarium	0	0	0	0	0	0	0	0	0	0	0	0
OTU2186	k__Fungi	0	0	0	0	0	0	0	0	0	2.43653e-05	0	0
OTU2187	k__Fungi; p__Ascomycota	0	0	0	0	0	0	2.43653e-05	0	0	0	0	0
OTU2188	k__Fungi; p__Ascomycota	0	0	0	0	0	0	0	0	0	0	0	0
OTU2189	k__Fungi; p__Ascomycota	0	0	0	0	0	0	0	0	0	0	4.87306e-05	0
OTU219	k__Fungi; p__; c__; o__; f__; g__; s__	0.000389845	0.000511671	0.000633497	4.87306e-05	9.74611e-05	9.74611e-05	0.000779689	0.000998977	0.000779689	0.000170557	0.00041421	0.00104771
OTU2190	k__Fungi; p__Ascomycota; c__Sordariomycetes; o__Sordariales	4.87306e-05	0	0	0	2.43653e-05	0	0	0	0	0	0	2.43653e-05
OTU2191	Unassigned	0	0	0	0	0	0	0	0	0	0	0	0
OTU2192	k__Fungi; p__Ascomycota; c__Sordariomycetes	0	0	0	0	0	0	0	0	0	0	0	0
OTU2193	k__Fungi	2.43653e-05	0	0	0	0	0	0	0	0	0	0	0
OTU2195	k__Fungi; p__Ascomycota; c__Sordariomycetes	0	0	0	0	0	0	0	0	2.43653e-05	0	0	0
OTU2196	k__Fungi; p__Ascomycota	0	0	0	0	0	0	0	0	0	2.43653e-05	0	0
OTU2197	k__Fungi; p__Ascomycota	0	0	0	0	0	0	0	0	0	0	0	0
OTU22	k__Fungi	0.00818674	0.0070903	0.00845475	0.00087715	0.000633497	0.000730959	0.00974611	0.0141562	0.0117197	0.00190049	0.00889333	0.0147654
OTU220	k__Fungi; p__Ascomycota	2.43653e-05	0	4.87306e-05	0	2.43653e-05	2.43653e-05	0.000219288	9.74611e-05	4.87306e-05	0	0.000121826	0.000341114
OTU2200	Unassigned	0	0	0	0	0	0	0	0	0	0	0	0
OTU2201	k__Fungi; p__Ascomycota	0	0	0	2.43653e-05	0	0	0	0	0	0	0	0
OTU2204	Unassigned	0	0	0	0	0	0	0	0	0	0	0	2.43653e-05
OTU2206	k__Fungi; p__Ascomycota; c__Sordariomycetes; o__Hypocreales	0	0	0	0	0	0	0	0	0	0	0	0
OTU2208	k__Fungi; p__Ascomycota	0	0	0	0	0	0	0	0	0	0	0	0
OTU2209	Unassigned	0	0	0	0	0	0	0	0	0	0	0	0
OTU221	k__Fungi; p__Ascomycota; c__Sordariomycetes	4.87306e-05	0	9.74611e-05	0	0	2.43653e-05	0.000487306	9.74611e-05	0.000121826	0	0.000316749	0.000146192
OTU2210	k__Fungi; p__Ascomycota	0	0	0	0	0	0	0	0	0	0	0	0
OTU2211	k__Fungi; p__Basidiomycota; c__Agaricomycetes; o__Agaricales; f__Tricholomataceae; g__Tricholoma	0	0	0	0	0	0	0	0	0	0	0	0
OTU2212	k__Fungi; p__Ascomycota	0	0	0	0	0	0	2.43653e-05	2.43653e-05	0	0	0	0
OTU2213	k__Fungi; p__Ascomycota	0	0	0	0	0	0	0.000170557	2.43653e-05	0	0	0	0
OTU2214	k__Fungi; p__Ascomycota	0	0	0	0	0	0	0	0	0	0	0	0
OTU2216	Unassigned	0	0	0	0	0	0	0	0	0	0	0	0
OTU2217	k__Fungi; p__Ascomycota	0	0	0	0	0	0	0	0	0	0	0	0
OTU2218	k__Fungi; p__Ascomycota	0	0	0	0	0	0	0	2.43653e-05	0	0	0	0
OTU2219	k__Fungi; p__Ascomycota	0	0	0	0	0	0	0	2.43653e-05	0	0	0	0
OTU222	k__Fungi; p__Ascomycota	0	0	0	0	0	0	0	0	0	0	0	9.74611e-05
OTU2220	k__Fungi	0	0	0	0	0	0	2.43653e-05	0	0	0	0	0
OTU2221	k__Fungi; p__Ascomycota	0	0	0	0	0	0	0	2.43653e-05	0	0	0	0
OTU2222	k__Fungi; p__Ascomycota	0	0	0	0	0	0	2.43653e-05	0	0	0	0	0
OTU2223	Unassigned	0	0	0	0	0	0	0	0	2.43653e-05	0	0	0
OTU2224	k__Fungi; p__Ascomycota	0	0	0	0	0	0	4.87306e-05	0	0	0	0	0
OTU2225	k__Fungi; p__Ascomycota	0	0	0	0	0	0	0	0	0	0	0	0
OTU2226	k__Fungi; p__Ascomycota	0	0	0	0	0	0	0	0	0	0	0	0
OTU2227	Unassigned	0	0	0	0	0	0	0	0	0	0	0	0
OTU2228	k__Fungi; p__Ascomycota	0	0	0	0	0	0	0	4.87306e-05	2.43653e-05	0	0	0
OTU2229	k__Fungi; p__Ascomycota	0	0	0	0	0	0	0	0	2.43653e-05	0	0	0
OTU223	k__Fungi; p__Ascomycota; c__Sordariomycetes; o__Hypocreales; f__Hypocreales_fam_Incertae_sedis	0	7.30959e-05	0	2.43653e-05	0	0	0.000219288	4.87306e-05	9.74611e-05	0	0	2.43653e-05
OTU2230	k__Fungi; p__Ascomycota	0	0	0	0	0	2.43653e-05	0	0	0	0	0	0
OTU2231	k__Fungi; p__Ascomycota	2.43653e-05	0	0	0	0	0	0	0	0	0	0	0
OTU2232	k__Fungi; p__Ascomycota	0	0	0	0	0	0	0	0	0	0	0	0
OTU2233	k__Fungi; p__Basidiomycota; c__Tremellomycetes; o__Tremellales; f__Bulleribasidiaceae; g__Derxomyces; s__	0	0	2.43653e-05	0	0	0	0	0	0	0	0	0
OTU2235	Unassigned	0	0	0	0	0	0	0	0	0	0	2.43653e-05	0
OTU2236	k__Fungi	0	0	0	0	0	0	0	0	0	0	0	0
OTU2237	k__Fungi; p__Ascomycota; c__Leotiomycetes; o__Helotiales; f__Helotiaceae; g__Claussenomyces; s__	2.43653e-05	0	0	0	2.43653e-05	0	0.000146192	4.87306e-05	0	4.87306e-05	7.30959e-05	4.87306e-05
OTU224	k__Fungi; p__Ascomycota	0	0	0.000121826	0	0	0	0.000121826	2.43653e-05	0	4.87306e-05	0.000146192	0.000316749
OTU2240	k__Fungi; p__Ascomycota	0	2.43653e-05	0	0	0	0	0	0	0	0	0	0
OTU2241	Unassigned	0	0	0	0	0	0	0	0	0	0	0	2.43653e-05
OTU2242	k__Fungi; p__Ascomycota; c__Sordariomycetes; o__Hypocreales	0	0	0	0	0	0	0	0	0	0	0	0
OTU2244	Unassigned	0	0	0	0	0	0	0	0	0	0	0	0
OTU2246	k__Fungi; p__Ascomycota	0	0	0	0	0	0	0	0	0	0	0	0
OTU2247	k__Fungi; p__Ascomycota	2.43653e-05	4.87306e-05	0	4.87306e-05	0	4.87306e-05	0	2.43653e-05	0	0	0	0
OTU2248	Unassigned	0	0	0	0	0	0	0	0	0	0	0	0
OTU2249	Unassigned	0	0	0	0	0	0	0	0	0	0	0	0
OTU225	k__Fungi; p__Ascomycota	4.87306e-05	7.30959e-05	0	0	0	0	0	2.43653e-05	0	2.43653e-05	0	2.43653e-05
OTU2250	k__Fungi; p__Ascomycota; c__Sordariomycetes; o__Hypocreales; f__Nectriaceae; g__Fusarium; s__	0	0	0	0	0	0	0	0	0	0	0	0
OTU2251	k__Fungi; p__Ascomycota	0	0	0	0	0	0	2.43653e-05	0	7.30959e-05	0	0	0
OTU2252	k__Fungi; p__Ascomycota	0	0	4.87306e-05	0	0	0	0	0	0	0	0	0
OTU2253	k__Fungi; p__Ascomycota; c__Sordariomycetes; o__Hypocreales	2.43653e-05	2.43653e-05	2.43653e-05	0	0	0	0	0	0	2.43653e-05	0	0
OTU2254	k__Fungi	0	0	0	0	0	0	0	0	0	0	0	0
OTU2258	k__Fungi; p__Ascomycota	2.43653e-05	0	0	0	0	0	0	0	0	0	0	0
OTU2259	k__Fungi; p__Ascomycota; c__Sordariomycetes; o__Hypocreales; f__Nectriaceae; g__Fusarium	0	0	0	0	0	0	2.43653e-05	0	0	0	0	0
OTU226	k__Fungi; p__Ascomycota; c__Sordariomycetes; o__Hypocreales	4.87306e-05	2.43653e-05	2.43653e-05	0	0	0	0.000194922	0.000243653	0.000389845	0	0	4.87306e-05
OTU2260	k__Fungi; p__Ascomycota; c__Leotiomycetes	0	0	2.43653e-05	4.87306e-05	2.43653e-05	0	0	0	0	7.30959e-05	0	0
OTU2262	k__Fungi; p__Ascomycota; c__Sordariomycetes	0	0	2.43653e-05	0	0	0	2.43653e-05	0	0	0	0	0
OTU2263	k__Fungi; p__Ascomycota; c__Sordariomycetes; o__Hypocreales; f__Nectriaceae	0	0	0	0	0	0	0	4.87306e-05	0	0	0	0
OTU2265	k__Fungi; p__Ascomycota; c__Sordariomycetes; o__Hypocreales; f__Nectriaceae; g__Fusarium	0	0	0	0	0	0	0	0	0	0	0	0
OTU2266	Unassigned	0	0	0	0	0	0	0	0	0	0	0	0
OTU2268	k__Fungi; p__Ascomycota	0	0	0	0	0	0	0	0	0	0	0	0
OTU2269	k__Fungi; p__Ascomycota; c__Sordariomycetes; o__Hypocreales	0	0	0	7.30959e-05	2.43653e-05	2.43653e-05	0	0	0	0.000146192	0	0
OTU227	k__Fungi; p__Ascomycota	4.87306e-05	9.74611e-05	4.87306e-05	0	0	0	2.43653e-05	7.30959e-05	0.000341114	0	0.000170557	7.30959e-05
OTU2270	k__Fungi; p__Ascomycota; c__Sordariomycetes; o__Hypocreales	0	0	0	0	0	0	2.43653e-05	4.87306e-05	2.43653e-05	0	0	0
OTU2271	k__Fungi; p__Ascomycota; c__Sordariomycetes; o__Hypocreales; f__Nectriaceae; g__Fusarium	0	0	0	0	0	0	0	2.43653e-05	0	0	0	0
OTU2272	k__Fungi; p__Ascomycota	0	0	0	0	0	0	0	0	0	0	0	0
OTU2274	k__Fungi; p__Ascomycota; c__Sordariomycetes; o__Hypocreales	7.30959e-05	0	0	2.43653e-05	4.87306e-05	0	2.43653e-05	7.30959e-05	0	0	0	0
OTU2275	k__Fungi; p__Ascomycota	0	0	0	0	0	0	0	0	0	0	0	0
OTU2276	k__Fungi; p__Ascomycota; c__Sordariomycetes; o__Hypocreales; f__Nectriaceae; g__Fusarium; s__	2.43653e-05	4.87306e-05	4.87306e-05	0	0	2.43653e-05	4.87306e-05	2.43653e-05	9.74611e-05	0	7.30959e-05	4.87306e-05
OTU2277	k__Fungi; p__Ascomycota; c__Sordariomycetes; o__Glomerellales; f__Plectosphaerellaceae; g__Gibellulopsis; s__Gibellulopsis_chrysanthemi	0	0	0	0	0	0	0	2.43653e-05	0	0	0	0
OTU2278	k__Fungi; p__Ascomycota; c__Sordariomycetes; o__Sordariales	0	0	0	0	0	2.43653e-05	0	0	0	0	0	0
OTU2279	k__Fungi; p__Ascomycota; c__Eurotiomycetes; o__Eurotiales; f__Aspergillaceae	0	0	0	0	0	0	0	0	0	0	0	0
OTU228	k__Fungi; p__Ascomycota	4.87306e-05	0	0	7.30959e-05	2.43653e-05	0	9.74611e-05	2.43653e-05	0	0.000219288	0.000121826	0.000146192
OTU2280	k__Fungi; p__Ascomycota	0	0	0	0	0	0	2.43653e-05	2.43653e-05	0	0	0	0
OTU2281	k__Fungi; p__Ascomycota	4.87306e-05	2.43653e-05	2.43653e-05	4.87306e-05	4.87306e-05	2.43653e-05	0	0	0	4.87306e-05	2.43653e-05	0
OTU2282	k__Fungi; p__Ascomycota	0	0	0	0	0	2.43653e-05	2.43653e-05	2.43653e-05	0	0	0	2.43653e-05
OTU2284	k__Fungi; p__Basidiomycota; c__Exobasidiomycetes; o__Golubeviales; f__Golubeviaceae; g__Golubevia; s__Golubevia_pallescens	0	0	0	0	0	0	0	0	0	0	0	0
OTU2285	k__Fungi; p__Ascomycota	0	0	2.43653e-05	0	0	0	0	2.43653e-05	0	0	2.43653e-05	0
OTU2286	Unassigned	0	0	0	0	0	0	0	0	0	0	0	0
OTU2288	k__Fungi; p__Ascomycota; c__Sordariomycetes; o__Hypocreales	0	0	0	0	0	0	0	0	0	0	0	0
OTU2289	k__Fungi; p__Ascomycota	0	2.43653e-05	0	0	0	0	0	0	0	0	0	0
OTU229	k__Fungi; p__Ascomycota	2.43653e-05	0	0.000121826	0	0	2.43653e-05	4.87306e-05	0.000146192	2.43653e-05	2.43653e-05	0.000243653	0.000901516
OTU2290	k__Fungi; p__Ascomycota	0	0	0	0	0	0	0	0	0	0	0	0
OTU2291	k__Fungi; p__Ascomycota; c__Sordariomycetes	0	0	0	0	0	0	0	0	0	0	2.43653e-05	0
OTU2293	Unassigned	0	0	0	0	0	0	0	0	0	0	0	0
OTU2294	k__Fungi; p__Ascomycota; c__Sordariomycetes; o__Hypocreales; f__Nectriaceae; g__Fusarium	0	0	0	0	0	0	0	2.43653e-05	0	0	0	0
OTU2295	k__Fungi; p__Ascomycota	0	0	0	0	0	0	0	0	0	0	2.43653e-05	0
OTU2296	k__Fungi; p__Ascomycota; c__Sordariomycetes; o__Hypocreales	0	0	2.43653e-05	0	0	0	2.43653e-05	0	0	0	0	0
OTU2297	k__Fungi; p__Ascomycota; c__Sordariomycetes; o__Hypocreales	0	0	2.43653e-05	0	0	0	0	4.87306e-05	0	0	0	2.43653e-05
OTU2299	k__Fungi; p__Ascomycota; c__Sordariomycetes	0	0	0	0	0	0	0	0	2.43653e-05	0	0	0
OTU23	k__Fungi; p__Ascomycota; c__Sordariomycetes; o__Hypocreales; f__Hypocreaceae; g__Trichoderma; s__Trichoderma_harzianum	0.00545782	0.00250962	0.00782126	0.00143755	0.00107207	0.00190049	0.00682228	0.00806491	0.00226597	0.00567711	0.00640807	0.00830856
OTU230	k__Fungi; p__Ascomycota	0	0	0	2.43653e-05	0	2.43653e-05	0.000121826	4.87306e-05	0.000219288	0	0.000194922	9.74611e-05
OTU2300	k__Fungi; p__Ascomycota	0	0	0	0	0	0	0	0	0	2.43653e-05	0	0
OTU2301	k__Fungi; p__Ascomycota	0	0	0	0	0	0	0	0	0	0	0	0
OTU2302	k__Fungi; p__Ascomycota	0	0	0	0	0	0	0	0	0	0	2.43653e-05	2.43653e-05
OTU2303	k__Fungi; p__Ascomycota; c__Sordariomycetes; o__Hypocreales; f__Nectriaceae; g__Fusarium	0	0	0	0	0	0	0	0	0	0	0	0
OTU2304	k__Fungi; p__Ascomycota; c__Sordariomycetes	0	0	0	0	0	0	0	0	0	0	0	0
OTU2305	k__Fungi	0	0	0	0	0	0	0	0	0	9.74611e-05	4.87306e-05	0
OTU2307	k__Fungi; p__; c__; o__; f__; g__; s__	0	0	0.000121826	0	0	0	0	2.43653e-05	0	0	0	2.43653e-05
OTU2308	k__Fungi; p__Ascomycota	0	0	0	0	0	0	0	4.87306e-05	0	0	0	0
OTU2309	k__Fungi; p__Ascomycota	0	0	0	0	0	0	0	0	2.43653e-05	2.43653e-05	4.87306e-05	0
OTU231	k__Fungi; p__Ascomycota	2.43653e-05	9.74611e-05	4.87306e-05	0	2.43653e-05	0	4.87306e-05	7.30959e-05	7.30959e-05	0.000194922	2.43653e-05	0.000194922
OTU2310	k__Fungi; p__Ascomycota; c__Sordariomycetes; o__Hypocreales; f__Nectriaceae; g__Fusarium; s__	0	0	0	0	0	0	2.43653e-05	0	0	0	0	0
OTU2311	k__Fungi	0	0	0	0	0	0	0	0	0	0	0	0
OTU2312	k__Fungi; p__Ascomycota	0	0	0	0	0	0	0	0	2.43653e-05	0	0	0
OTU2313	Unassigned	0	0	0	0	0	0	0	0	0	0	0	0
OTU2314	k__Fungi; p__Ascomycota	0	0	0	0	0	0	2.43653e-05	0	0	0	0	0
OTU2315	k__Fungi; p__Ascomycota	0	0	0	0	0	0	0	0	2.43653e-05	0	0	0
OTU2316	k__Fungi; p__Ascomycota; c__Eurotiomycetes; o__Chaetothyriales; f__; g__; s__	0	0	0	0	0	0	0	0	0	0	0	0
OTU232	k__Fungi; p__Ascomycota	0	0	0	0	0	0	0	0	0	0	0	0.000633497
OTU233	k__Fungi; p__Ascomycota	0	0	2.43653e-05	0	0	0	0.000146192	0.000121826	2.43653e-05	0	2.43653e-05	0
OTU234	k__Fungi; p__Ascomycota	0	0	0	0	4.87306e-05	0	0.000146192	0	0.000755324	0	7.30959e-05	7.30959e-05
OTU235	k__Fungi; p__Ascomycota; c__Sordariomycetes	0	0	0	2.43653e-05	0	0	0	0	0.000219288	2.43653e-05	0	0.000341114
OTU236	k__Fungi; p__Ascomycota	2.43653e-05	0	7.30959e-05	0	0	0	2.43653e-05	0	2.43653e-05	0	0	7.30959e-05
OTU237	k__Fungi; p__Ascomycota	0	0	0	0	0	0	0	0	0	0	0	0
OTU238	k__Fungi; p__Ascomycota	4.87306e-05	0	0.000511671	0	0.000170557	2.43653e-05	0.000170557	4.87306e-05	0.000146192	9.74611e-05	0.000121826	9.74611e-05
OTU239	k__Fungi; p__Ascomycota	0.000219288	4.87306e-05	0.000146192	0	0	2.43653e-05	2.43653e-05	0.000121826	0.000121826	0	0	2.43653e-05
OTU24	k__Fungi; p__Ascomycota	0.00314312	0.00304566	0.00752887	0.000682228	0.000609132	0.00134009	0.008138	0.00991667	0.00687101	0.00229034	0.00699284	0.0082842
OTU240	k__Fungi; p__Ascomycota	7.30959e-05	0.000365479	9.74611e-05	0	2.43653e-05	0	0	0	0	0	0	0
OTU241	k__Fungi; p__Ascomycota	0	0	2.43653e-05	0	2.43653e-05	0	0	4.87306e-05	0	9.74611e-05	0.000146192	4.87306e-05
OTU242	k__Fungi; p__Ascomycota; c__Sordariomycetes; o__Xylariales	2.43653e-05	2.43653e-05	2.43653e-05	0	0	2.43653e-05	0.00046294	4.87306e-05	2.43653e-05	0	2.43653e-05	0
OTU243	k__Fungi	0	0	0	0	0	0	0	0	0	0.000755324	0	0
OTU244	Unassigned	0	0	0	4.87306e-05	0	0	0	0	0	0	2.43653e-05	0
OTU245	k__Fungi	0.000121826	2.43653e-05	7.30959e-05	2.43653e-05	0	0	4.87306e-05	0	0	0	0	0
OTU246	k__Fungi; p__Ascomycota	2.43653e-05	0	0	4.87306e-05	0	0	2.43653e-05	2.43653e-05	0.000146192	0	0	0.000341114
OTU247	k__Fungi; p__Ascomycota; c__Sordariomycetes; o__Sordariales	7.30959e-05	0	0	0	0	0	0	0	0	0	0	0.000560402
OTU248	k__Fungi; p__Ascomycota; c__Sordariomycetes; o__Hypocreales	4.87306e-05	7.30959e-05	4.87306e-05	0	0	0	0.000194922	0.000219288	4.87306e-05	0.000146192	0	0.000243653
OTU249	k__Fungi; p__Ascomycota	2.43653e-05	0	0	0.000341114	0.000243653	0	2.43653e-05	0	0	0	0	0
OTU25	k__Fungi; p__Ascomycota	0.000170557	7.30959e-05	4.87306e-05	0	0.000121826	0.000243653	0.000438575	0.000194922	0.000243653	0.000341114	0.000365479	0.000487306
OTU250	k__Fungi; p__Ascomycota	0	0	0	0	0	2.43653e-05	9.74611e-05	4.87306e-05	2.43653e-05	0	0	0.000243653
OTU251	k__Fungi; p__Ascomycota	0	0	0	0	0	0	0	0	0	2.43653e-05	0.000755324	0
OTU252	k__Fungi; p__Ascomycota	0.000243653	0	0.000170557	2.43653e-05	0	0	0.000292383	0.000170557	7.30959e-05	0.000194922	0.000194922	0
OTU253	k__Fungi; p__Ascomycota; c__Eurotiomycetes; o__Chaetothyriales; f__; g__; s__	0	0	0	0	0	0	0.000121826	2.43653e-05	0.000121826	0.000292383	0	4.87306e-05
OTU254	k__Fungi; p__Ascomycota	0	0	0	0	0	9.74611e-05	2.43653e-05	9.74611e-05	7.30959e-05	0	0.000316749	0.000194922
OTU255	k__Fungi; p__Ascomycota	4.87306e-05	4.87306e-05	2.43653e-05	2.43653e-05	4.87306e-05	0.000268018	0.000170557	4.87306e-05	0.000365479	0.000146192	0.000365479	0.000219288
OTU256	k__Fungi; p__Ascomycota; c__Eurotiomycetes; o__Chaetothyriales; f__; g__; s__	0	0	0	0	0	0	0	0	0	2.43653e-05	0	0
OTU257	Unassigned	0	0	0	0	0	0	0	0	0	0	0	0
OTU258	k__Fungi; p__Ascomycota	0	0	0	0	0	0	2.43653e-05	2.43653e-05	0	0	0	0
OTU259	k__Fungi; p__Ascomycota; c__Sordariomycetes; o__Sordariales	2.43653e-05	2.43653e-05	2.43653e-05	0.000121826	7.30959e-05	4.87306e-05	4.87306e-05	0.000268018	7.30959e-05	2.43653e-05	2.43653e-05	7.30959e-05
OTU26	k__Fungi; p__Ascomycota	0.00221724	0.00131573	0.0041421	0.00158374	0.00116953	0.00394718	0.00360606	0.0030213	0.00258272	0.00509234	0.0103309	0.00879587
OTU260	k__Fungi; p__Ascomycota	0	2.43653e-05	4.87306e-05	2.43653e-05	0	0	2.43653e-05	0	0	2.43653e-05	9.74611e-05	7.30959e-05
OTU261	k__Fungi; p__Ascomycota	4.87306e-05	0	2.43653e-05	0	0	2.43653e-05	9.74611e-05	0.000389845	9.74611e-05	2.43653e-05	0	0
OTU262	k__Fungi; p__Ascomycota	2.43653e-05	0	2.43653e-05	0.000121826	2.43653e-05	2.43653e-05	2.43653e-05	0	0	4.87306e-05	0.000536036	7.30959e-05
OTU263	k__Fungi	0	0	0	0	0	0	0	0	0	0.000219288	2.43653e-05	0
OTU264	k__Fungi; p__Ascomycota; c__Sordariomycetes; o__Sordariales; f__Lasiosphaeriaceae; g__; s__	0	0	0	0	0	0	0	0	0.000950246	0	0	0
OTU265	k__Fungi; p__Ascomycota	0	0	0	0	0	0	0	0.000706593	0	0	0	9.74611e-05
OTU266	k__Fungi; p__Ascomycota	0	0	0	0	0	0	2.43653e-05	2.43653e-05	0.000121826	0.000170557	0.000219288	0.000170557
OTU267	k__Fungi; p__Ascomycota	0	0	0	2.43653e-05	0	0	9.74611e-05	2.43653e-05	0.000511671	0	0	0
OTU268	k__Fungi; p__Ascomycota	0	0	0	0	0	0	0	0	0	2.43653e-05	0	0.000633497
OTU269	k__Fungi; p__Ascomycota	0	2.43653e-05	0	0	0	0	0	0	0	0	0	0
OTU27	k__Fungi; p__; c__; o__; f__; g__; s__	0.000194922	0.000146192	0.000268018	0.000121826	0.000268018	0.000146192	0.0213684	0.0267287	0.0233419	0	0.000243653	0.000536036
OTU270	k__Fungi	0	0	2.43653e-05	0	0	0	0	4.87306e-05	0	2.43653e-05	7.30959e-05	0.000316749
OTU271	k__Fungi; p__Ascomycota	4.87306e-05	0	0	0	0	0	0.000657863	0	2.43653e-05	0	0	0
OTU272	k__Fungi; p__Ascomycota	0	0	0	0.000194922	4.87306e-05	0.00046294	0	0	0	0	0	0
OTU273	k__Fungi; p__Ascomycota	2.43653e-05	4.87306e-05	0.000194922	0	0	0	2.43653e-05	4.87306e-05	7.30959e-05	2.43653e-05	0.000146192	9.74611e-05
OTU274	k__Fungi; p__Ascomycota; c__Sordariomycetes; o__Glomerellales; f__Glomerellaceae; g__Colletotrichum	2.43653e-05	0	0	0	0	0	0	0	0	0	0.000121826	2.43653e-05
OTU275	k__Fungi	0	0	0	0	0	0	0	0	0	7.30959e-05	0	0.000584767
OTU276	k__Fungi; p__Ascomycota	2.43653e-05	0	2.43653e-05	7.30959e-05	2.43653e-05	4.87306e-05	7.30959e-05	0.000194922	9.74611e-05	0	9.74611e-05	4.87306e-05
OTU277	k__Fungi; p__Ascomycota; c__Sordariomycetes; o__Sordariales; f__Lasiosphaeriaceae	0	2.43653e-05	0	0	2.43653e-05	0	0	0	0	0	0	4.87306e-05
OTU278	k__Fungi; p__Ascomycota	0	0	0	0	0	0	0	2.43653e-05	0	0	0	0
OTU279	k__Fungi; p__Ascomycota	0	0	0	2.43653e-05	2.43653e-05	2.43653e-05	0.000389845	9.74611e-05	4.87306e-05	0	2.43653e-05	0.000243653
OTU28	k__Fungi; p__Ascomycota	0.000511671	0.000292383	0.0017543	0.000389845	0.000682228	0.00141319	0.00557965	0.0070903	0.00891769	0.000292383	0.00236343	0.0023878
OTU280	k__Fungi; p__Ascomycota	2.43653e-05	0	0	0	2.43653e-05	0	0	4.87306e-05	0	9.74611e-05	0.000194922	9.74611e-05
OTU281	k__Fungi; p__Ascomycota	0	0	0	0	0	0	2.43653e-05	0	0	0.000170557	0.000146192	0.000219288
OTU282	k__Fungi; p__Ascomycota	0	0	0	0	0	0	2.43653e-05	0	0	0	2.43653e-05	2.43653e-05
OTU283	k__Fungi; p__Ascomycota; c__Sordariomycetes; o__Microascales; f__Microascaceae; g__Microascus; s__Microascus_paisii	4.87306e-05	0	0	0	0	0	0	0	0	0.000170557	0.000438575	0.000121826
OTU284	k__Fungi; p__Ascomycota	2.43653e-05	0	2.43653e-05	0	0	0	2.43653e-05	0	0	2.43653e-05	2.43653e-05	2.43653e-05
OTU285	k__Fungi; p__Ascomycota	2.43653e-05	0	0	0	0	2.43653e-05	0.000146192	7.30959e-05	2.43653e-05	4.87306e-05	0	0
OTU286	k__Fungi; p__Ascomycota	0	0	2.43653e-05	0	0	0	0	0	0	0.000365479	4.87306e-05	0
OTU287	Unassigned	0	0	0	0	0	0	0	2.43653e-05	0	0	0	0
OTU288	k__Fungi; p__Ascomycota	4.87306e-05	4.87306e-05	0.000146192	0	0	0	0	9.74611e-05	0	0	4.87306e-05	0.000219288
OTU289	k__Fungi; p__Ascomycota	0	0	0.000121826	0.000146192	0.000121826	0.000146192	0	0	4.87306e-05	0	0	0
OTU29	k__Fungi; p__Ascomycota	0.0300911	0.00248526	0.0117197	0.000194922	0.000219288	0.000219288	0.000292383	0.000292383	0.000219288	0.000121826	7.30959e-05	2.43653e-05
OTU290	k__Fungi; p__Ascomycota	0.000194922	0.000170557	0.000194922	2.43653e-05	2.43653e-05	0	0.000146192	4.87306e-05	0.000292383	2.43653e-05	0.000146192	0.000219288
OTU291	k__Fungi; p__Ascomycota	0	0	0.000170557	0	0	2.43653e-05	2.43653e-05	0.000536036	0.000146192	7.30959e-05	0.000146192	4.87306e-05
OTU292	k__Fungi; p__Ascomycota	0	0	0	0	0	0	0	0	0	0	0	0
OTU293	k__Fungi; p__Ascomycota	0	0	0	0.000121826	2.43653e-05	9.74611e-05	2.43653e-05	4.87306e-05	0.000219288	0	0	0
OTU294	k__Fungi; p__Ascomycota	2.43653e-05	0	0	0	0	0	2.43653e-05	0	0	0	2.43653e-05	9.74611e-05
OTU295	k__Fungi; p__Ascomycota	2.43653e-05	0	0	0	0	0	0	0	0	0	0	0
OTU296	k__Fungi; p__Ascomycota	0	0	0.000170557	0	0	0	9.74611e-05	0.000121826	2.43653e-05	2.43653e-05	4.87306e-05	0
OTU297	k__Fungi; p__Ascomycota	0	2.43653e-05	0	0	0	0	0	0	0	0	0	0
OTU298	k__Fungi; p__Ascomycota	9.74611e-05	0	7.30959e-05	2.43653e-05	0	0	2.43653e-05	7.30959e-05	0	0	9.74611e-05	0
OTU299	Unassigned	0	0	0	0	0	0	0	2.43653e-05	0	0	0	0
OTU3	k__Fungi; p__Ascomycota; c__Sordariomycetes; o__Hypocreales; f__Nectriaceae; g__Fusarium	0.150212	0.127747	0.156474	0.0392768	0.0434189	0.0293845	0.2831	0.260051	0.230861	0.15238	0.272258	0.343794
OTU30	k__Fungi; p__Ascomycota	0.00341114	0.0028751	0.0075776	0.000584767	0.000560402	0.000804054	0.00511671	0.00806491	0.00348424	0.00204668	0.00611569	0.00631061
OTU300	k__Fungi; p__Ascomycota	0	0	0	2.43653e-05	2.43653e-05	0	0.000146192	9.74611e-05	2.43653e-05	2.43653e-05	0.000121826	0
OTU301	Unassigned	0	0	0	0	0	0	0	0	0.000170557	0	0	0
OTU302	k__Fungi; p__Chytridiomycota; c__Chytridiomycetes; o__Chytridiales; f__Chytridiaceae; g__; s__	0	0	0	2.43653e-05	0	4.87306e-05	0	0	0.000609132	0	4.87306e-05	0
OTU303	k__Fungi; p__Ascomycota	0	0	0	0	9.74611e-05	0	0	0	0	0	0	0.000341114
OTU304	k__Fungi; p__Ascomycota	0	0	0	0	0	2.43653e-05	0	0	0	0	0	0
OTU305	k__Fungi; p__Ascomycota	0	0	0	0	0	0	0	0	0	9.74611e-05	0.000243653	7.30959e-05
OTU306	k__Fungi; p__Ascomycota	0	0	0	0	0	0	4.87306e-05	4.87306e-05	0	7.30959e-05	0.00041421	7.30959e-05
OTU307	k__Fungi; p__Ascomycota	0	0	0	0	0	0	0	0	0	0	0	0
OTU308	k__Fungi; p__Ascomycota	0	0	0.000121826	0	0	0	0.000438575	0	2.43653e-05	0	0	0
OTU309	k__Fungi; p__Ascomycota	0	0	0	0	2.43653e-05	0	4.87306e-05	0.000536036	0	0	0	0
OTU31	k__Fungi; p__Ascomycota	0.000852785	0.00121826	0.00180303	0.00046294	7.30959e-05	0.000316749	0.00499488	0.00365479	0.00862531	0.00180303	0.008138	0.00928317
OTU310	Unassigned	0	0	0	0	0	0	0	0	0	0	0	0
OTU311	k__Fungi; p__Ascomycota	0.000121826	4.87306e-05	4.87306e-05	0	2.43653e-05	0	0.000121826	0.000243653	0.000365479	2.43653e-05	4.87306e-05	7.30959e-05
OTU312	k__Fungi; p__Ascomycota; c__Sordariomycetes	0	2.43653e-05	7.30959e-05	0	0	0	2.43653e-05	2.43653e-05	9.74611e-05	9.74611e-05	0.000219288	4.87306e-05
OTU313	k__Fungi	0	2.43653e-05	7.30959e-05	2.43653e-05	0	0	0	0	2.43653e-05	0	4.87306e-05	2.43653e-05
OTU314	k__Fungi; p__Ascomycota	0	0	0	0	0	0	0	0	0	0	0.000146192	0.000121826
OTU315	k__Fungi; p__Ascomycota	2.43653e-05	4.87306e-05	0	0	0	0	0	2.43653e-05	4.87306e-05	9.74611e-05	0.000146192	0.000146192
OTU316	k__Fungi; p__Chytridiomycota	0	0	4.87306e-05	0	7.30959e-05	0	0.000170557	0	0.000146192	4.87306e-05	9.74611e-05	2.43653e-05
OTU317	k__Fungi; p__Ascomycota	4.87306e-05	0	4.87306e-05	7.30959e-05	0	0	0.000121826	0	0.000243653	0.000194922	4.87306e-05	0.000170557
OTU318	k__Fungi; p__Ascomycota	0	0	0	0	0	0	2.43653e-05	2.43653e-05	0	0	0	0
OTU319	k__Fungi; p__Ascomycota	0	0	0	0	0	0	0	0	0	0	0	0
OTU32	k__Fungi; p__Ascomycota	0.000536036	0.000682228	0.000170557	0.000146192	0.000901516	0.000194922	0.0257785	0.000341114	0.000316749	0.000536036	0.000852785	0.000998977
OTU320	k__Fungi; p__Ascomycota	0	2.43653e-05	2.43653e-05	0	0	0	9.74611e-05	2.43653e-05	0.00041421	2.43653e-05	0	0
OTU321	k__Fungi; p__Ascomycota	2.43653e-05	2.43653e-05	4.87306e-05	2.43653e-05	4.87306e-05	0	2.43653e-05	4.87306e-05	2.43653e-05	2.43653e-05	7.30959e-05	9.74611e-05
OTU322	k__Fungi; p__Ascomycota	2.43653e-05	0	4.87306e-05	0	0	0	2.43653e-05	0	2.43653e-05	4.87306e-05	2.43653e-05	0
OTU323	k__Fungi; p__Ascomycota	0.000146192	0	4.87306e-05	0	0	0	0.000121826	0	0	0	2.43653e-05	0
OTU324	k__Fungi; p__Ascomycota; c__Sordariomycetes	0.000365479	0.000243653	0.000341114	0.000243653	0.000170557	9.74611e-05	0	9.74611e-05	2.43653e-05	0.000170557	0	0
OTU325	k__Fungi; p__Ascomycota	0	0	0	0	0	0	0.000633497	0	0	0	2.43653e-05	0
OTU326	k__Fungi; p__Ascomycota	0	0	0	4.87306e-05	7.30959e-05	0	0	0	0	2.43653e-05	0	0
OTU327	k__Fungi; p__Ascomycota	4.87306e-05	0	0	0	0	0	0	0	0	0	0	0
OTU328	k__Fungi; p__Ascomycota	0	0	0	0	0	0	0	4.87306e-05	0	0	0	0
OTU329	k__Fungi; p__Ascomycota; c__Sordariomycetes; o__Xylariales; f__Diatrypaceae	0	0	0	0	0	0	0	0	9.74611e-05	0	0	0.000146192
OTU33	k__Fungi; p__Ascomycota	9.74611e-05	9.74611e-05	0.00160811	7.30959e-05	2.43653e-05	9.74611e-05	0.000633497	0.000219288	0.00041421	0.000657863	0.000852785	0.0123776
OTU330	k__Fungi; p__Chytridiomycota; c__Chytridiomycetes; o__Chytridiales; f__Chytridiaceae; g__; s__	0	0	0	0	0	0	0	0	0	2.43653e-05	0	0
OTU331	k__Fungi; p__Ascomycota	0	4.87306e-05	0	0	0	0	0	0	0	2.43653e-05	0	0
OTU332	k__Fungi; p__Ascomycota	4.87306e-05	4.87306e-05	0.000243653	2.43653e-05	0	0	2.43653e-05	0	0	0	0	0
OTU333	k__Fungi; p__Ascomycota	2.43653e-05	0	2.43653e-05	0	2.43653e-05	0	7.30959e-05	9.74611e-05	0	4.87306e-05	0.000268018	0
OTU334	k__Fungi; p__Ascomycota	0	0	0	0	0	0	0.000219288	4.87306e-05	7.30959e-05	4.87306e-05	2.43653e-05	9.74611e-05
OTU335	k__Fungi; p__Ascomycota	0	2.43653e-05	0	0	0	0	0	0	0	2.43653e-05	2.43653e-05	0
OTU336	k__Fungi; p__Ascomycota	0	0	0	0	0	0	4.87306e-05	0.000170557	0.000268018	0	2.43653e-05	0
OTU337	k__Fungi; p__Basidiomycota; c__Agaricomycetes; o__Agaricales	2.43653e-05	2.43653e-05	0	0	0	0	0.000170557	0.000341114	2.43653e-05	0	0	2.43653e-05
OTU338	k__Fungi; p__Ascomycota	0	0	0	0	0	0	0	0	0	0	0	0
OTU339	k__Fungi; p__Ascomycota; c__Sordariomycetes; o__Xylariales; f__Xylariaceae; g__Xylaria	0	0	0	0.000219288	0	0	7.30959e-05	0	0	0	0	9.74611e-05
OTU34	k__Fungi; p__Ascomycota; c__Eurotiomycetes; o__Eurotiales; f__Aspergillaceae	0.00136446	0.00187613	0.00192486	0.000536036	0.000268018	0.000316749	0.00894206	0.00728522	0.00423956	0.00202232	0.00492179	0.00372789
OTU340	Unassigned	0	0	0	0	0	0	0	0	0	0	2.43653e-05	0
OTU341	k__Fungi; p__Ascomycota; c__Sordariomycetes; o__Hypocreales; f__Cordycipitaceae	0	2.43653e-05	0	0	0	0	7.30959e-05	0	0	0	4.87306e-05	0
OTU342	k__Fungi; p__Ascomycota; c__Sordariomycetes; o__Hypocreales; f__Ophiocordycipitaceae; g__Purpureocillium; s__Purpureocillium_lilacinum	2.43653e-05	0	0.000121826	0	0	0	7.30959e-05	0.000146192	0.000194922	4.87306e-05	0	4.87306e-05
OTU343	k__Fungi; p__Ascomycota; c__Sordariomycetes	0	2.43653e-05	2.43653e-05	0	2.43653e-05	0	0.000121826	7.30959e-05	0	0	0	0
OTU344	k__Fungi; p__Ascomycota	0	0	2.43653e-05	0	0	0	0	0	0	0	2.43653e-05	4.87306e-05
OTU345	k__Fungi	0	0	0	0	0.000170557	0	0	0	0	0	2.43653e-05	0
OTU346	k__Fungi; p__Ascomycota	0	0	0	0	0	0	0	0	0	0	0	0
OTU347	k__Fungi; p__Ascomycota	0	0	0	0	0	0	0.000292383	0.000194922	2.43653e-05	0	0	0
OTU348	k__Fungi; p__Ascomycota	0	0	0	0	0	0	0	0	0	2.43653e-05	0	0
OTU349	k__Fungi; p__Ascomycota	0	0	2.43653e-05	2.43653e-05	0	0	0.000243653	0	0	0	0	0
OTU35	k__Fungi; p__Ascomycota; c__Sordariomycetes	0.000511671	0.00102334	0.00163247	0.0011208	0.000316749	0.000779689	0.00194922	0.00190049	0.00282637	0.00102334	0.00843039	0.00416646
OTU350	k__Fungi; p__Ascomycota	0	0	0	0	0	0	0	0	0	0	0	0
OTU351	k__Fungi; p__Ascomycota	2.43653e-05	0	0	0	0	0	0	0	0	0	4.87306e-05	7.30959e-05
OTU352	k__Fungi	2.43653e-05	0	0	0	2.43653e-05	0	0.00041421	0	0	0	0	7.30959e-05
OTU353	k__Fungi	0	0	0	0	0	0	2.43653e-05	7.30959e-05	0.000121826	0.000121826	4.87306e-05	0.000316749
OTU354	k__Fungi; p__Ascomycota	0	0	0	0	0	0	0	7.30959e-05	2.43653e-05	0	0	0
OTU355	k__Fungi; p__Ascomycota	0	0	0	0	0	0	0	2.43653e-05	0	0	0	0
OTU356	k__Fungi; p__Ascomycota; c__Eurotiomycetes; o__Eurotiales	0	0	0	7.30959e-05	7.30959e-05	0	0	0	0	2.43653e-05	0	0.000121826
OTU357	k__Fungi; p__Ascomycota	0	0	0	4.87306e-05	0	2.43653e-05	0	0	0	2.43653e-05	4.87306e-05	4.87306e-05
OTU358	k__Fungi; p__Ascomycota	4.87306e-05	2.43653e-05	4.87306e-05	0	0	0	9.74611e-05	0.000194922	9.74611e-05	0	4.87306e-05	4.87306e-05
OTU359	Unassigned	0	0	0	0	0	0	0	0	0	0	0	0
OTU36	k__Fungi; p__Ascomycota	7.30959e-05	0.000194922	0.000487306	9.74611e-05	0.00570148	7.30959e-05	0.000121826	0.00041421	0.0023147	0.00436139	0.0172263	0.00199795
OTU360	Unassigned	0	0	0	0	0	0	0	0	0	0	0	0
OTU361	k__Fungi; p__Ascomycota	7.30959e-05	2.43653e-05	7.30959e-05	2.43653e-05	0	4.87306e-05	0.000243653	0.000194922	0.000268018	0	2.43653e-05	4.87306e-05
OTU362	k__Fungi	2.43653e-05	0	2.43653e-05	0	2.43653e-05	0	0.000194922	0.000170557	0	0	0.000121826	0
OTU363	k__Fungi; p__Ascomycota	0	0	0	0	0	0	0	0	0	0	0	0
OTU364	k__Fungi; p__Ascomycota	2.43653e-05	0	2.43653e-05	0	0	0	4.87306e-05	4.87306e-05	0	2.43653e-05	0	0
OTU365	k__Fungi; p__Ascomycota	0	0	0	9.74611e-05	0.000121826	4.87306e-05	0	2.43653e-05	7.30959e-05	0	4.87306e-05	4.87306e-05
OTU366	k__Fungi; p__Ascomycota; c__Leotiomycetes	4.87306e-05	0.000146192	0.000389845	0.000146192	2.43653e-05	0.000146192	0.000657863	0.000243653	0.000194922	0.000365479	0.00104771	0.000998977
OTU367	k__Fungi; p__Ascomycota	0	0	0	0	0	0	0	2.43653e-05	0	0	2.43653e-05	0
OTU368	k__Fungi; p__Ascomycota	0	0	0	0	0	0	0	0.000194922	0.000219288	0	0	0
OTU369	k__Fungi; p__Ascomycota	0	0	0	0	0	0	0	0	0	0.000146192	7.30959e-05	9.74611e-05
OTU37	k__Fungi; p__Ascomycota	0.000633497	0.000974611	0.000438575	0.000316749	9.74611e-05	0.000146192	0.00972175	0.0107207	0.00721212	0.00126699	0.00399591	0.00224161
OTU370	k__Fungi; p__Ascomycota	0	0	0	0	0	0	0	0	0	0	0	0
OTU371	k__Fungi; p__Ascomycota; c__Sordariomycetes; o__Melanosporales; f__Melanosporaceae; g__Melanospora; s__Melanospora_damnosa	0	0	0.000146192	0	0	0	0	0	0	0	0.000121826	0
OTU372	k__Fungi; p__Ascomycota	0	2.43653e-05	0	2.43653e-05	4.87306e-05	9.74611e-05	2.43653e-05	7.30959e-05	0.000194922	4.87306e-05	7.30959e-05	0.000194922
OTU373	k__Fungi; p__Ascomycota	0	2.43653e-05	2.43653e-05	2.43653e-05	0	0	4.87306e-05	0	0	4.87306e-05	2.43653e-05	2.43653e-05
OTU374	Unassigned	0	0	0	0	0	0	0	0	0	0	0	0
OTU375	k__Fungi; p__Ascomycota	0	0	0	2.43653e-05	0	0	0	0.000146192	0	0	7.30959e-05	0
OTU376	k__Fungi; p__Ascomycota	0.000779689	0.000657863	0.000682228	0.000170557	0.000365479	0.000243653	0.000852785	0.000730959	0.000682228	0.000365479	0.00087715	0.000438575
OTU377	k__Fungi; p__Ascomycota	2.43653e-05	2.43653e-05	2.43653e-05	4.87306e-05	2.43653e-05	0	0	0	0	2.43653e-05	0	0.000194922
OTU378	k__Fungi; p__Ascomycota	0	4.87306e-05	2.43653e-05	0	0	0	0	2.43653e-05	0	0	0	7.30959e-05
OTU379	k__Fungi; p__Ascomycota	0	0	0.000243653	0	0	0	0	0	7.30959e-05	2.43653e-05	7.30959e-05	0
OTU38	k__Fungi; p__; c__; o__; f__; g__; s__	0.0017543	0.000511671	0.000316749	0.000170557	7.30959e-05	0.000219288	0.00631061	0.00557965	0.00307003	0.00146192	0.00160811	0.00494615
OTU380	k__Fungi; p__Ascomycota	0	0	0	0	0	0	0	0	0	0	0	0
OTU381	k__Fungi; p__Ascomycota	0	4.87306e-05	0	0	0	0	0	4.87306e-05	0	0	0	0
OTU382	k__Fungi; p__Ascomycota	0	0	0	0	2.43653e-05	0	9.74611e-05	7.30959e-05	9.74611e-05	0	2.43653e-05	9.74611e-05
OTU383	k__Fungi; p__Ascomycota	0	0	0	0	0	0	0	0	0	0	0	2.43653e-05
OTU384	k__Fungi; p__Ascomycota; c__Sordariomycetes; o__Sordariales	0	2.43653e-05	0	0	0	0	0	7.30959e-05	0	0	0	2.43653e-05
OTU385	k__Fungi; p__Ascomycota	0	0	2.43653e-05	0	0	0	9.74611e-05	7.30959e-05	2.43653e-05	4.87306e-05	0.000121826	0
OTU386	k__Fungi; p__Ascomycota	0	0	4.87306e-05	0	0	0	0	9.74611e-05	7.30959e-05	0	2.43653e-05	2.43653e-05
OTU387	k__Fungi; p__Ascomycota	0	0.000219288	4.87306e-05	0	0	0	2.43653e-05	0	2.43653e-05	0	0	0
OTU388	k__Fungi; p__Ascomycota	0	0	2.43653e-05	4.87306e-05	0	7.30959e-05	0	0	0	0.000146192	0	0
OTU389	k__Fungi; p__Ascomycota	0.000146192	2.43653e-05	0	2.43653e-05	0	0	0	0	0	0	4.87306e-05	0
OTU39	k__Fungi; p__Ascomycota	0.000121826	4.87306e-05	0.000146192	0.000170557	4.87306e-05	2.43653e-05	0.000121826	7.30959e-05	0.000219288	0.000316749	0.000584767	0.0306272
OTU390	k__Fungi; p__Ascomycota	0	0	0	7.30959e-05	0	0.000316749	0	0	0	0	0	0
OTU391	k__Fungi; p__Ascomycota	0	0	0	0	2.43653e-05	0	0.000146192	7.30959e-05	2.43653e-05	0	0	0
OTU392	k__Fungi; p__; c__; o__; f__; g__; s__	0	0	2.43653e-05	0	0	0	0	0	0	0	0.000219288	0
OTU393	k__Fungi; p__Ascomycota	0	0	0	0	0	0	0	0	0.000292383	0	0	0
OTU394	k__Fungi; p__Ascomycota	0	2.43653e-05	0	0	0	0	2.43653e-05	0	0.000121826	0	0.000219288	0
OTU395	Unassigned	0	0	0	0	0	0	0	0	0	0	0	0
OTU396	k__Fungi; p__Ascomycota	0	2.43653e-05	0	0	0	0	0.000121826	2.43653e-05	0	0	0	0
OTU397	k__Fungi; p__Ascomycota	0	0	0	0	0	0	0	0	0	0	0	0
OTU398	k__Fungi; p__Ascomycota	0	2.43653e-05	0	0	2.43653e-05	0	0	4.87306e-05	0	0	0.000146192	9.74611e-05
OTU399	k__Fungi; p__Ascomycota; c__Sordariomycetes; o__Hypocreales	4.87306e-05	2.43653e-05	4.87306e-05	0	0	0	4.87306e-05	0.000121826	4.87306e-05	0	0	0
OTU4	k__Fungi	0.00148628	0	0.00265582	0.000657863	0	0	0.00345987	0.00134009	0.00134009	0.0235612	0.0320403	0.00121826
OTU40	k__Fungi; p__Ascomycota	0.000194922	0.000170557	0	0	0	0	0	2.43653e-05	0	0.000219288	0.000316749	0.000341114
OTU400	k__Fungi; p__Ascomycota; c__Sordariomycetes; o__Sordariales	0	9.74611e-05	0	0	0	0	0	0	2.43653e-05	0	0	0
OTU401	k__Fungi; p__Basidiomycota; c__Agaricomycetes; o__Cantharellales; f__Ceratobasidiaceae	0	0	0	0	0	0	2.43653e-05	0	0	0	0	0
OTU402	Unassigned	0	0	0	0	0	0	0	0	0	0	0	0
OTU403	k__Fungi; p__Ascomycota	0	0	0	0	0	0	9.74611e-05	0	0	0	2.43653e-05	9.74611e-05
OTU404	k__Fungi; p__Basidiomycota; c__Agaricomycetes; o__Russulales; f__Russulaceae; g__Russula	0	0	4.87306e-05	0	0	0	0	0	0	0	0	0
OTU405	k__Fungi; p__Ascomycota	0	0	0	0	0	0	0	0	0	0	0	0
OTU406	k__Fungi; p__Ascomycota	2.43653e-05	9.74611e-05	2.43653e-05	0	0	0	0	0	0	0	0	0
OTU407	k__Fungi; p__Ascomycota	0	0	0	0	0	0	0	0	0	0	9.74611e-05	0.000170557
OTU408	k__Fungi; p__Ascomycota	0	2.43653e-05	2.43653e-05	0.000170557	4.87306e-05	0.000121826	0	0	0	2.43653e-05	0	0
OTU409	k__Fungi; p__Ascomycota	0	0	0	0	0	0	0	0	0	0	0	0
OTU41	k__Fungi; p__Ascomycota; c__Sordariomycetes; o__Microascales	0.000121826	0.00041421	0.000609132	0.000950246	4.87306e-05	0.000219288	0.00662736	0.00131573	0.00277764	0.00258272	0.0186638	0.00499488
OTU410	k__Fungi; p__Ascomycota	0	0	0	0	0	0	0	0	2.43653e-05	0	2.43653e-05	0.000194922
OTU411	k__Fungi; p__Ascomycota; c__Sordariomycetes; o__Diaporthales	0	2.43653e-05	0	0	0	2.43653e-05	0	0	0	0	0	0
OTU412	k__Fungi	0	0	0	0	0	0	0	0	0	0.000194922	0.000194922	0
OTU413	k__Fungi; p__Ascomycota; c__Sordariomycetes; o__Microascales; f__Microascaceae; g__Microascus; s__Microascus_brevicaulis	0	0	0	0	0	0	0	2.43653e-05	0.000121826	7.30959e-05	0.000974611	0.000121826
OTU414	k__Fungi; p__Ascomycota	0	0	0.000243653	0	0	2.43653e-05	0	0	0	0	2.43653e-05	0
OTU415	k__Fungi; p__Ascomycota	0	0	0	0	0	0	0	0	0	0	2.43653e-05	2.43653e-05
OTU416	k__Fungi; p__Ascomycota	0	7.30959e-05	4.87306e-05	2.43653e-05	0	2.43653e-05	9.74611e-05	0	0	0	2.43653e-05	0
OTU417	k__Fungi; p__Ascomycota; c__Sordariomycetes	2.43653e-05	0	0	0	0	0	0	0	0	0	0	2.43653e-05
OTU418	Unassigned	0	0	0	0	0	0	0	0	0	0	0	0
OTU419	Unassigned	0	0	0	0	0	0	0	0	0	0	0	0
OTU42	k__Fungi; p__Ascomycota	0.000341114	0.000146192	0.000121826	2.43653e-05	0	4.87306e-05	0.000536036	4.87306e-05	7.30959e-05	4.87306e-05	7.30959e-05	0.000146192
OTU420	k__Fungi; p__Ascomycota	0	0	0	0	0	0	0	0	0	0	0	0
OTU421	k__Fungi; p__Ascomycota	0	0	0	4.87306e-05	0	0	0	0	0	2.43653e-05	9.74611e-05	9.74611e-05
OTU422	k__Fungi; p__Ascomycota; c__Sordariomycetes; o__Microascales; f__Halosphaeriaceae	0	0	0	0	0	0	0	0	0	0	0	0.000146192
OTU423	k__Fungi; p__Ascomycota	0	0	0	0	0	2.43653e-05	2.43653e-05	0	0.000146192	0	2.43653e-05	0
OTU424	k__Fungi; p__Ascomycota	0	0	0	0	0	0	0	0	0	0	2.43653e-05	2.43653e-05
OTU425	k__Fungi; p__Ascomycota; c__Sordariomycetes; o__Xylariales; f__Xylariaceae; g__Xylaria	0	0	0	0	0	0	2.43653e-05	0	0	0	0	0
OTU426	k__Fungi; p__Ascomycota	0	0	0	0	0	0	0	0	0	0	0	0
OTU427	k__Fungi; p__Ascomycota	0	0	0	2.43653e-05	0	2.43653e-05	7.30959e-05	4.87306e-05	4.87306e-05	0	0	4.87306e-05
OTU428	k__Fungi; p__Ascomycota	0	0	0	0	4.87306e-05	2.43653e-05	2.43653e-05	2.43653e-05	0	0	0	0
OTU429	k__Fungi; p__Ascomycota	0	0	0	0	0	0	0	0	0	0	0	0
OTU43	k__Fungi; p__Ascomycota	0.000536036	0.000804054	0.00202232	0.00219288	0.0011939	0.0017543	0.00102334	0.00146192	0.000194922	0.00243653	0.00436139	0.000950246
OTU430	k__Fungi; p__Ascomycota	0	0	0	0	0	0	0	0.000365479	0	0	0	0
OTU431	k__Fungi; p__Ascomycota; c__Leotiomycetes; o__Helotiales	0.000121826	0	7.30959e-05	7.30959e-05	0	0	2.43653e-05	0	0	0	0	0
OTU432	k__Fungi; p__Ascomycota	0	0	0	0	0	0	0	0	0	0	2.43653e-05	0
OTU433	k__Fungi; p__Ascomycota	0	0	2.43653e-05	0	9.74611e-05	0	0	0.000194922	7.30959e-05	0	0	0
OTU434	k__Fungi; p__Ascomycota	0	0	0	0	0	0	4.87306e-05	0	0.000194922	4.87306e-05	9.74611e-05	0
OTU435	k__Fungi; p__Ascomycota	0	0	0	0	0	0	0	0	0	0	0	0
OTU436	k__Fungi; p__Ascomycota; c__Lecanoromycetes; o__Lecanorales; f__Lecanoraceae; g__Lecanora; s__	0	0	0	0	0	0	0	0.000121826	0	0	0	0
OTU437	k__Fungi; p__Ascomycota	0	0	0	0	0	0	0	0	0	0	0.000146192	0
OTU438	k__Fungi; p__Ascomycota	0	0	7.30959e-05	0	0	0	0	0	0	4.87306e-05	0.000146192	4.87306e-05
OTU439	k__Fungi; p__Ascomycota	0	4.87306e-05	7.30959e-05	0	0	0	4.87306e-05	0	0	0	9.74611e-05	0
OTU44	k__Fungi; p__Ascomycota	0.0023147	0.00148628	0.0018274	0.000219288	0.000194922	0.000121826	0.00336241	0.00211978	0.00494615	0.0011208	0.0028751	0.00165684
OTU440	k__Fungi; p__Ascomycota	0	0	0	0	2.43653e-05	4.87306e-05	2.43653e-05	0	4.87306e-05	0	7.30959e-05	2.43653e-05
OTU441	k__Fungi; p__Ascomycota	0	0	0	7.30959e-05	0	2.43653e-05	0	0	0	2.43653e-05	0.000194922	0.000219288
OTU442	k__Fungi; p__Ascomycota	0	0	0	0	0	0	0	0	0	0	0	0
OTU443	k__Fungi; p__Ascomycota	0	0	0	0	0	0	0	0	0	0	0	0
OTU444	k__Fungi; p__Ascomycota; c__Sordariomycetes	0	0	7.30959e-05	0	0	0	4.87306e-05	0	0	0	0	2.43653e-05
OTU445	Unassigned	0	0	0	0	0	0	0	0	0	0	0	0
OTU446	k__Fungi; p__Ascomycota	0	0	0	0	0	0	9.74611e-05	0	0	9.74611e-05	0	0
OTU447	Unassigned	0	0	0	0	0	0	0	0	0	0	0	0
OTU448	k__Fungi; p__Ascomycota	0	0	0	2.43653e-05	0	0	0.000219288	0	4.87306e-05	0	0	2.43653e-05
OTU449	k__Fungi; p__Ascomycota	0	0	0	0	0	0	2.43653e-05	0	0.000146192	0	0	7.30959e-05
OTU45	k__Fungi; p__Ascomycota; c__Sordariomycetes; o__Hypocreales; f__Stachybotryaceae	0.00246089	0.00134009	0.00109644	0	0.000268018	0.000365479	0.0058964	0.00594513	0.00365479	0.000268018	0.000243653	0.000779689
OTU450	k__Fungi; p__Ascomycota	0	2.43653e-05	0	0	0	0	0.000170557	0	0	0	0	0
OTU451	k__Fungi; p__Basidiomycota; c__Ustilaginomycetes; o__Ustilaginales; f__Ustilaginaceae	0	0	2.43653e-05	2.43653e-05	0	0	0	0	0	0	0	2.43653e-05
OTU452	k__Fungi; p__Ascomycota	0	0	0	0	0	0	0.000170557	0	0	0	0	0
OTU453	Unassigned	0	0	0	0	0	0	0	0	0	0	0	0
OTU454	k__Fungi; p__Ascomycota	0	0	0	0	0	0	0	0	0	0	0	0
OTU455	k__Fungi; p__Ascomycota	0	0	0	2.43653e-05	0	0	0.000219288	7.30959e-05	0	7.30959e-05	9.74611e-05	0
OTU456	k__Fungi; p__Ascomycota; c__Leotiomycetes; o__Helotiales	0	0	0	0	0	2.43653e-05	0	0	0	0	2.43653e-05	0
OTU457	k__Fungi; p__Ascomycota	0	0	2.43653e-05	4.87306e-05	0	4.87306e-05	2.43653e-05	0	2.43653e-05	4.87306e-05	2.43653e-05	2.43653e-05
OTU458	k__Fungi; p__Ascomycota; c__Sordariomycetes; o__Hypocreales	0	0	0	0	0	0	0.000292383	0	0	0	0.000170557	0
OTU459	k__Fungi; p__Ascomycota	2.43653e-05	0	4.87306e-05	2.43653e-05	0	2.43653e-05	0	2.43653e-05	0	2.43653e-05	9.74611e-05	4.87306e-05
OTU46	k__Fungi; p__Ascomycota; c__Sordariomycetes; o__Sordariales; f__Lasiosphaeriaceae; g__Arnium; s__Arnium_arizonense	0.000194922	0.000194922	0	0.000511671	7.30959e-05	0.000121826	0	4.87306e-05	0	0.000146192	0.000292383	0.000219288
OTU460	k__Fungi; p__Ascomycota	0	2.43653e-05	0	0	0	0	0	0	0	0	9.74611e-05	0
OTU461	k__Fungi; p__Ascomycota	0	0	0	0	0	0	4.87306e-05	4.87306e-05	2.43653e-05	7.30959e-05	0	0
OTU462	k__Fungi	0	0	0	0	0	0	0	2.43653e-05	0	0	0	4.87306e-05
OTU463	k__Fungi; p__Ascomycota	0	0	0	0	0	0	0	0	0	0	0	0
OTU464	k__Fungi; p__Ascomycota; c__Dothideomycetes	0	2.43653e-05	0	0	0	0	0.000292383	0	0	0	0	0
OTU465	k__Fungi; p__Ascomycota	0	0	0	2.43653e-05	0	0	2.43653e-05	2.43653e-05	0	0	0	4.87306e-05
OTU466	k__Fungi; p__Ascomycota	0	0	0	0	0	0	0	0	0	0	2.43653e-05	7.30959e-05
OTU467	Unassigned	0	0	0	0	0	0	0	0	0	2.43653e-05	0	0
OTU468	k__Fungi; p__Ascomycota	4.87306e-05	0	0	0	0	0	0	0	0	0	0	0
OTU469	k__Fungi; p__Chytridiomycota; c__Spizellomycetes; o__Spizellomycetales; f__Powellomycetaceae; g__Powellomyces; s__	2.43653e-05	0	4.87306e-05	0	0	0	0	0.000194922	0	2.43653e-05	0	2.43653e-05
OTU47	k__Fungi; p__Ascomycota	0.000194922	0.000219288	2.43653e-05	0	0	4.87306e-05	4.87306e-05	0.000292383	7.30959e-05	0.000609132	0.000243653	0.000292383
OTU470	k__Fungi; p__Ascomycota	4.87306e-05	2.43653e-05	0.000146192	0	0	0	0	0	0	0	0	0
OTU471	k__Fungi; p__; c__; o__; f__; g__; s__	0	0	0	0	0	0	0	0.000365479	0	0	0	0
OTU472	k__Fungi	0	4.87306e-05	4.87306e-05	0	0	0	0	2.43653e-05	0	0	2.43653e-05	2.43653e-05
OTU473	k__Fungi; p__Ascomycota	0	0	0	0	0	0	0.000194922	0	0	0	2.43653e-05	0
OTU474	k__Fungi; p__Ascomycota	0	0	0	0	0	0	4.87306e-05	7.30959e-05	7.30959e-05	2.43653e-05	0	9.74611e-05
OTU475	k__Fungi; p__Ascomycota	0	0	0	0	0	0	0	0	0	0	0	0
OTU476	k__Fungi; p__Ascomycota	0	2.43653e-05	4.87306e-05	0.000146192	0	0	0	0	0	0	0	0
OTU477	k__Fungi; p__Ascomycota	2.43653e-05	0	0.000146192	0	0	0	0	2.43653e-05	0	2.43653e-05	0	2.43653e-05
OTU478	k__Fungi; p__Ascomycota; c__Sordariomycetes; o__Hypocreales	0	0	0	4.87306e-05	0	0	0	0	0	0	2.43653e-05	0
OTU479	k__Fungi; p__Ascomycota; c__Dothideomycetes	0	0	0	0	0	0	0	0	0	0.000243653	0	0
OTU48	k__Fungi; p__Ascomycota; c__Sordariomycetes; o__Xylariales; f__Diatrypaceae; g__Cryptosphaeria; s__Cryptosphaeria_eunomia	0.00124263	0.00341114	0.000438575	9.74611e-05	0.000121826	0.000268018	0.0017543	0.00268018	0.000536036	0.000292383	0.000292383	0.000487306
OTU480	k__Fungi; p__Ascomycota	0	0	0	0	0	0	0	0	0	0	0	0
OTU481	k__Fungi; p__Ascomycota	0	0	0	2.43653e-05	0	0	9.74611e-05	0.000170557	2.43653e-05	0	2.43653e-05	0
OTU482	k__Fungi; p__Ascomycota	0	0	0	0	0	0	0	0	0	2.43653e-05	0	0
OTU483	k__Fungi; p__Ascomycota; c__Sordariomycetes; o__Hypocreales; f__Nectriaceae	0.000852785	0.000560402	0.000511671	0.000121826	0.000121826	0	0.000536036	0.00041421	0.000511671	0.000341114	0.00041421	0.00041421
OTU484	k__Fungi; p__Ascomycota; c__Sordariomycetes; o__Sordariales	4.87306e-05	4.87306e-05	4.87306e-05	4.87306e-05	0.000268018	9.74611e-05	0.000170557	7.30959e-05	7.30959e-05	2.43653e-05	4.87306e-05	7.30959e-05
OTU485	k__Fungi; p__Ascomycota	0	0	0	0	0	0	0	0	0	0	4.87306e-05	0
OTU486	Unassigned	0	0	0	0	0	0	0	0	0	0	0	0
OTU487	k__Fungi; p__Ascomycota; c__Dothideomycetes	0	0	0	0	0	0	0	0.000292383	0	0	0	0
OTU488	k__Fungi; p__Ascomycota	0	0	0	0	0	2.43653e-05	0	0.000121826	9.74611e-05	0	0	0
OTU489	k__Fungi; p__Ascomycota	0	0	0	0.000170557	0	0	0	0	0	0	0	0
OTU49	k__Fungi; p__Ascomycota; c__Sordariomycetes; o__Hypocreales; f__Hypocreales_fam_Incertae_sedis; g__Acremonium; s__	0.000292383	0.000170557	0.000292383	0.000121826	9.74611e-05	7.30959e-05	0.00192486	0.00138882	0.000560402	0.000609132	0.00309439	0.00219288
OTU490	k__Fungi; p__Ascomycota	0	0	0	0	0	0	0	0	0	0.000194922	2.43653e-05	0
OTU491	k__Fungi; p__Ascomycota	0	0	0	0	0	0	0	2.43653e-05	0	0	0	0
OTU492	k__Fungi; p__Glomeromycota; c__Glomeromycetes; o__Glomerales; f__Glomeraceae; g__Funneliformis; s__Funneliformis_mosseae	0	0	0	0	0	0	0	4.87306e-05	0	2.43653e-05	4.87306e-05	0
OTU493	k__Fungi; p__Ascomycota	7.30959e-05	0	0	0	0	0	0	0	0	2.43653e-05	0	0
OTU494	k__Fungi; p__Ascomycota; c__Sordariomycetes; o__Hypocreales	0	0	2.43653e-05	7.30959e-05	0	0	0	0	0	2.43653e-05	0	9.74611e-05
OTU495	k__Fungi; p__Ascomycota; c__Sordariomycetes; o__Hypocreales; f__Hypocreaceae; g__Trichoderma	0	2.43653e-05	0	0	0	0	7.30959e-05	0.000121826	4.87306e-05	2.43653e-05	0	7.30959e-05
OTU496	k__Fungi; p__Chytridiomycota; c__Spizellomycetes; o__Spizellomycetales; f__Powellomycetaceae; g__Powellomyces; s__	0	0	0	0	0	7.30959e-05	0	9.74611e-05	7.30959e-05	0	2.43653e-05	0
OTU497	k__Fungi; p__Glomeromycota; c__Glomeromycetes; o__Glomerales; f__Glomeraceae; g__Funneliformis; s__Funneliformis_mosseae	0	0	4.87306e-05	0	0	0	0	2.43653e-05	0	0	0	0
OTU498	k__Fungi; p__Ascomycota	0	2.43653e-05	0	0	0	0	0	0	0	0	0	0
OTU499	Unassigned	0	0	0	0	0	0	0	0	0	0	0	0
OTU5	k__Fungi; p__Ascomycota; c__Sordariomycetes; o__Hypocreales; f__Nectriaceae; g__Fusarium; s__	0.0141075	0.0143755	0.0186151	0.00309439	0.00260709	0.004069	0.0351104	0.0355002	0.0505823	0.0178354	0.0407631	0.0565762
OTU50	k__Fungi; p__Ascomycota; c__Sordariomycetes; o__Hypocreales	0.000779689	0.00087715	0.00994104	0.000121826	0.000194922	0.000121826	0.00211978	0.0023147	0.00134009	2.43653e-05	0.00177867	0.000389845
OTU500	k__Fungi; p__Ascomycota	0	0	0	0	0	0	0.000194922	0	0	0	0	0
OTU501	Unassigned	0	0	0	0	0	0	0	0	0	0	0	0
OTU502	k__Fungi; p__Ascomycota	0.000121826	0.000121826	0.000584767	2.43653e-05	0	4.87306e-05	4.87306e-05	0.000511671	0.000316749	2.43653e-05	2.43653e-05	0.000170557
OTU503	k__Fungi; p__Chytridiomycota; c__Chytridiomycetes; o__Chytridiales; f__Chytridiaceae; g__; s__	0	0	0	2.43653e-05	0	0	7.30959e-05	4.87306e-05	0	0	0	4.87306e-05
OTU504	k__Fungi; p__Ascomycota	0	2.43653e-05	7.30959e-05	0	0	0	0	0	0	0	0	0
OTU505	Unassigned	0	0	0	0	0	0	0	0	0	0	0	0
OTU506	k__Fungi; p__Ascomycota; c__Sordariomycetes	2.43653e-05	2.43653e-05	4.87306e-05	0	0	0	2.43653e-05	2.43653e-05	4.87306e-05	0	0	0
OTU507	k__Fungi; p__Ascomycota	0	7.30959e-05	0	0	4.87306e-05	2.43653e-05	0	0	0	0	7.30959e-05	2.43653e-05
OTU508	k__Fungi; p__Ascomycota	0	2.43653e-05	4.87306e-05	4.87306e-05	2.43653e-05	4.87306e-05	0	2.43653e-05	2.43653e-05	4.87306e-05	0	2.43653e-05
OTU509	k__Fungi; p__Ascomycota	0	2.43653e-05	2.43653e-05	2.43653e-05	0	0	0	0	4.87306e-05	2.43653e-05	2.43653e-05	4.87306e-05
OTU51	k__Fungi; p__Ascomycota; c__Sordariomycetes; o__Microascales; f__Microascaceae	0.000730959	0.000292383	0.00155938	0.0011208	0.000268018	0.000243653	0.00087715	0.000316749	0.0035817	0.000584767	0.00180303	0.00299693
OTU510	k__Fungi; p__Ascomycota	0	0	0	4.87306e-05	0	0	0.000146192	2.43653e-05	0	0	0	0
OTU511	k__Fungi; p__Ascomycota	2.43653e-05	0	0	0	0	0	0	0	0	0	0	0
OTU512	k__Fungi; p__Ascomycota; c__Sordariomycetes; o__Hypocreales; f__Nectriaceae	0	0	0	0	0	0	0	0	0	0	0	0
OTU513	k__Fungi; p__Ascomycota	0	0	0	0	0	0	0	0	0	2.43653e-05	2.43653e-05	0
OTU514	k__Fungi; p__Ascomycota	2.43653e-05	0	0	4.87306e-05	0	2.43653e-05	2.43653e-05	0	7.30959e-05	0	7.30959e-05	0.000121826
OTU515	k__Fungi; p__Ascomycota	9.74611e-05	0	0	0	0	0	0	0	0	0	0	2.43653e-05
OTU516	k__Fungi; p__Ascomycota	0	0	2.43653e-05	0	0	0	7.30959e-05	0	2.43653e-05	0	2.43653e-05	0
OTU517	k__Fungi; p__Ascomycota	0	0	0	0	0	0	4.87306e-05	0	0	0	2.43653e-05	0
OTU518	k__Fungi; p__Ascomycota	0	2.43653e-05	0	0	0	0	0	2.43653e-05	0	7.30959e-05	7.30959e-05	0
OTU519	Unassigned	0	0	0	0	0	0	0	0	0	0	0	0
OTU52	k__Fungi	0.000243653	0.000243653	0.000194922	0.000243653	4.87306e-05	7.30959e-05	0.000682228	0.000365479	0.000121826	0.000341114	0.00087715	0.00109644
OTU520	k__Fungi; p__Ascomycota	0	0	0.000121826	0	0	0	0	2.43653e-05	0	0	0	0
OTU521	k__Fungi; p__Ascomycota	0	0	0	0	0	0	0	0	0	0	0	0
OTU522	k__Fungi; p__Ascomycota	0	0	0	0	0	0	0	0	2.43653e-05	0	2.43653e-05	0
OTU523	k__Fungi; p__Ascomycota	2.43653e-05	0	2.43653e-05	2.43653e-05	2.43653e-05	0	0	2.43653e-05	4.87306e-05	0	2.43653e-05	7.30959e-05
OTU524	k__Fungi; p__Ascomycota; c__Sordariomycetes; o__Hypocreales; f__Nectriaceae; g__Fusarium; s__	2.43653e-05	4.87306e-05	0	0	0	0	0	4.87306e-05	2.43653e-05	0	0	0
OTU525	k__Fungi; p__Ascomycota	0	0	0	0	0	0	0	0	0	2.43653e-05	9.74611e-05	0
OTU526	k__Fungi; p__Ascomycota	0	0	4.87306e-05	0	0	0	2.43653e-05	0	2.43653e-05	0	0	0.000121826
OTU527	Unassigned	0	0	0	0	0	0	0	0	0	0	0	0
OTU528	k__Fungi; p__Ascomycota; c__Sordariomycetes; o__Hypocreales; f__Ceratostomataceae; g__; s__	0	0	0	0	0	0	0	0.000121826	2.43653e-05	0	0	0
OTU529	k__Fungi; p__Ascomycota	0	0	2.43653e-05	2.43653e-05	0	0	0	0	0	0	0	0
OTU53	k__Fungi	0.00126699	0	0.00214415	0.000194922	0	0	0.00297256	0.00297256	0.00172994	0.00170557	0.00165684	0
OTU530	Unassigned	0	0	0	0	0	0	0	0	0	0	0	0
OTU531	k__Fungi; p__Ascomycota	0	0	0	0	0	0	0	4.87306e-05	0	2.43653e-05	2.43653e-05	2.43653e-05
OTU532	k__Fungi; p__Ascomycota; c__Dothideomycetes; o__Capnodiales	2.43653e-05	0	0	0	0	2.43653e-05	0	0	0	0	0	0
OTU533	k__Fungi; p__Ascomycota; c__Saccharomycetes; o__Saccharomycetales; f__Saccharomycetales_fam_Incertae_sedis; g__Candida; s__Candida_glabrata	0	0	0	0	0	0	0	0	0	2.43653e-05	0.000170557	2.43653e-05
OTU534	k__Fungi; p__Ascomycota	0	0	0	0	0	0	0	0	0	0	0	0
OTU535	k__Fungi; p__Ascomycota; c__Leotiomycetes; o__Helotiales	0	0	0	0	2.43653e-05	0	0	0	0	0	0	0
OTU536	k__Fungi; p__Ascomycota	0	0	0	0	0	0	0	0	0	0	0	0
OTU537	k__Fungi; p__Ascomycota	0	0	0	0	0	2.43653e-05	0	0	0	0	0	0
OTU538	k__Fungi; p__Ascomycota	0	0	0	0	0	0	0	0	0	0	9.74611e-05	0
OTU539	k__Fungi; p__Ascomycota; c__Sordariomycetes; o__Hypocreales	0	0	0	0	0	0	0	0	0	0	0	0
OTU54	k__Fungi; p__Ascomycota	4.87306e-05	9.74611e-05	7.30959e-05	0	0.000536036	0.00046294	4.87306e-05	4.87306e-05	0	0.000121826	0	4.87306e-05
OTU540	k__Fungi; p__Ascomycota	0	0	0	0	0	0	0	0	0	0	0	0
OTU541	Unassigned	0	0	0	0	0	0	0	0	0	2.43653e-05	0	0
OTU542	k__Fungi; p__Ascomycota	0	0	0	0	2.43653e-05	2.43653e-05	7.30959e-05	7.30959e-05	0	2.43653e-05	0	0
OTU543	k__Fungi; p__Ascomycota	0	0	0	0	0	0	0	0	0	0	0	0
OTU544	k__Fungi; p__Ascomycota	4.87306e-05	0	0	0	0	0	0	2.43653e-05	0	0	4.87306e-05	0
OTU545	k__Fungi; p__Ascomycota; c__Sordariomycetes; o__Chaetosphaeriales; f__Chaetosphaeriaceae; g__Chloridium; s__	0	0	0	0	0	0	0	0	0	2.43653e-05	0	0
OTU546	k__Fungi; p__Ascomycota	4.87306e-05	2.43653e-05	0	2.43653e-05	0	0.000219288	2.43653e-05	2.43653e-05	0	0	0	0
OTU547	k__Fungi; p__Ascomycota	4.87306e-05	0	0	0	0	0	0	0	0	0	0	0
OTU548	k__Fungi; p__Ascomycota; c__Sordariomycetes; o__Xylariales; f__Apiosporaceae; g__Arthrinium	4.87306e-05	0	0	0	0	0	0	7.30959e-05	0	0	0	0
OTU549	k__Fungi; p__Ascomycota	9.74611e-05	2.43653e-05	4.87306e-05	0	0	0	0	2.43653e-05	0	0	2.43653e-05	4.87306e-05
OTU55	k__Fungi; p__Ascomycota; c__Leotiomycetes; o__Helotiales; f__; g__; s__	0.000779689	0.000243653	0.00214415	9.74611e-05	0.000243653	0.000341114	0.00136446	0.00082842	0.00087715	0.000974611	0.0016812	0.0011208
OTU550	k__Fungi; p__Ascomycota	0	0	0	0	0	0	9.74611e-05	0	0	0	2.43653e-05	0
OTU551	k__Fungi; p__Ascomycota	0	0	0	0	0	0	0	0	0	0	0	0
OTU552	k__Fungi; p__Ascomycota	0	0	0	0	0	0	0	0	0	4.87306e-05	7.30959e-05	2.43653e-05
OTU553	k__Fungi; p__Ascomycota	0	0	2.43653e-05	0	0	0	0	0	0	0	4.87306e-05	2.43653e-05
OTU554	k__Fungi; p__Ascomycota	0	0	0	0	2.43653e-05	0	0	0	0	9.74611e-05	0	7.30959e-05
OTU555	k__Fungi; p__Ascomycota	0	0	2.43653e-05	0	0	0	0	0	0	0	0	0
OTU556	k__Fungi; p__Ascomycota	0	0	0	0	0	0	0	0	0	0	0	2.43653e-05
OTU557	k__Fungi; p__Ascomycota	0	0	0	7.30959e-05	7.30959e-05	2.43653e-05	0	0	0	0	0	0
OTU558	Unassigned	0	0	0	0	0	0	0	0	0	0	0	0
OTU559	k__Fungi; p__Ascomycota	2.43653e-05	2.43653e-05	0	0	0	0	0	2.43653e-05	0	0	0	0
OTU56	k__Fungi; p__Ascomycota	0.000170557	0.000121826	0.000121826	0	0	0	9.74611e-05	7.30959e-05	4.87306e-05	0	0.000121826	9.74611e-05
OTU560	Unassigned	0	0	0	0	0	0	0	0	0	0	0	0
OTU561	k__Fungi; p__Ascomycota	0	0	0	0	2.43653e-05	0	0	0	7.30959e-05	0	0	0
OTU562	k__Fungi; p__Ascomycota	0	0	0	0	2.43653e-05	0	0	0	0	0	0	0
OTU563	k__Fungi; p__Ascomycota	0	0	0	0	0	0	0	0	0	0	0	0
OTU564	k__Fungi; p__Ascomycota	4.87306e-05	0	0	0	0	2.43653e-05	0	0	0	2.43653e-05	0	4.87306e-05
OTU565	k__Fungi; p__Ascomycota	0	0	0	0	0	0	0	0	0	4.87306e-05	0.000194922	0
OTU566	k__Fungi; p__Ascomycota	0	0	0	0	0	0	0	0	0	0	0	0
OTU567	Unassigned	0	0	0	0	0	0	0	0	0	0	0	0
OTU568	k__Fungi; p__Ascomycota	4.87306e-05	4.87306e-05	4.87306e-05	0	0	0	0	0	0	0	0	2.43653e-05
OTU569	k__Fungi; p__Ascomycota	0	0	0	0	0	0	0	0	0	0	0	0
OTU57	k__Fungi; p__Ascomycota	0	0	0	0	0	0	0	0	0	0.00601823	0.00594513	2.43653e-05
OTU570	k__Fungi; p__Ascomycota	0	0	0	0	0	0	0	0	0	2.43653e-05	0	0
OTU571	k__Fungi; p__Ascomycota	0	0	0	0	0	0	0	0	0	0	0	0
OTU572	k__Fungi; p__Ascomycota	0	0	0	0	7.30959e-05	0	0.000121826	0	4.87306e-05	0	0	0
OTU573	k__Fungi; p__Ascomycota	0	0	0	0	0	0	0	0	0	0	0.000121826	0
OTU574	k__Fungi; p__Ascomycota	0	0	0	0	0	0	0	0	0	0	0	0
OTU575	k__Fungi; p__Ascomycota; c__Sordariomycetes; o__Hypocreales	0	0	0	0	0	0	0	0	0	0	0	0
OTU576	k__Fungi; p__Ascomycota	0	0	0	0	0	0	0	0	0	0	0	0
OTU577	k__Fungi; p__Ascomycota	0	0	0	0	0	0	0	2.43653e-05	0	0	0	0
OTU578	Unassigned	0	0	0	0	0	0	0	0	0	0	0	0
OTU579	k__Fungi; p__Ascomycota	0	0	0	0	0	0	0	0	0	0	0	0
OTU58	k__Fungi; p__Ascomycota	0.00046294	0.00104771	0.0011208	0.000268018	0.000170557	0.000121826	0.00143755	0.000804054	0.00214415	0.000438575	0.00255835	0.000901516
OTU580	k__Fungi; p__Ascomycota	0	0	0	0	0	0	0	4.87306e-05	0	0	0	0.000121826
OTU581	k__Fungi; p__Ascomycota	2.43653e-05	0	0	0	0	0	0	0	0	0	0	0
OTU582	k__Fungi; p__Ascomycota	2.43653e-05	2.43653e-05	2.43653e-05	0	2.43653e-05	4.87306e-05	0	0	2.43653e-05	0	0	0
OTU583	k__Fungi; p__Ascomycota	0	0	0	0	0	0	4.87306e-05	0	0	0	0	9.74611e-05
OTU584	k__Fungi; p__Ascomycota	2.43653e-05	0	2.43653e-05	0	0	0	2.43653e-05	0	0	0	0	0.000146192
OTU585	k__Fungi; p__Ascomycota	0	0	0	0	0	0	0	2.43653e-05	0	0	0	0
OTU586	k__Fungi; p__Ascomycota	0	2.43653e-05	0	0	0	0	0	0	0	0	0	0
OTU587	k__Fungi; p__Ascomycota	2.43653e-05	0	2.43653e-05	0	0	0	0	0	2.43653e-05	2.43653e-05	2.43653e-05	2.43653e-05
OTU588	k__Fungi; p__Ascomycota	0	0	0	0	0	0	0.000121826	0	0	0	0	4.87306e-05
OTU589	k__Fungi; p__Ascomycota	0	0	9.74611e-05	0	0	0	7.30959e-05	0	2.43653e-05	0	0	0
OTU59	k__Fungi; p__Ascomycota; c__Sordariomycetes; o__Coniochaetales	0.000682228	0.000243653	0.000292383	0.000365479	0.000219288	0.000219288	0.00562838	0.00321622	0.00316749	0.000657863	0.00236343	0.00114517
OTU590	k__Fungi; p__Ascomycota	2.43653e-05	7.30959e-05	0	0	0	0	0	0	0	0	0	0
OTU591	k__Fungi; p__Ascomycota	0	0	0	0	0	0	2.43653e-05	0	0	0	0	0
OTU592	k__Fungi; p__Ascomycota	0	0	0.000121826	0	0	0	0	0	0	0	0	0
OTU593	k__Fungi; p__Ascomycota	0	0	0	0	0	0	0	0.000146192	0	0	0	0
OTU594	k__Fungi; p__Ascomycota	0	0	0	4.87306e-05	2.43653e-05	0	0	0	0	0	0	7.30959e-05
OTU595	k__Fungi; p__Ascomycota	0	0	0	2.43653e-05	0	2.43653e-05	2.43653e-05	0	9.74611e-05	0	2.43653e-05	0
OTU596	k__Fungi; p__Ascomycota	0	0	0	0	0	0	0.000194922	0	0	0	0	0
OTU597	Unassigned	0	0	0	0	0	0	0	0	0	0	0	0
OTU598	k__Fungi	0	0	0	0	0	0	0	0	0	0	0	0
OTU599	k__Fungi; p__Ascomycota	0	0	0	0	0	0	0	4.87306e-05	0	0	0	0
OTU6	k__Fungi; p__Ascomycota; c__Saccharomycetes; o__Saccharomycetales	2.43653e-05	7.30959e-05	0.000219288	0.00177867	0.000292383	0.00160811	7.30959e-05	0	2.43653e-05	4.87306e-05	7.30959e-05	2.43653e-05
OTU60	k__Fungi; p__Ascomycota; c__Sordariomycetes; o__Microascales; f__Microascaceae; g__Gamsia; s__Gamsia_simplex	7.30959e-05	0.000292383	0.00041421	0.000292383	7.30959e-05	0.000121826	0.00445885	0.000194922	0.000341114	0.00268018	0.000730959	0.000609132
OTU600	k__Fungi; p__Ascomycota; c__Eurotiomycetes; o__Chaetothyriales; f__; g__; s__	0	0	0	0	0	0	0	0	0	0	0	0
OTU601	Unassigned	0	0	0	0	0	0	0	2.43653e-05	0	0	0	0
OTU602	k__Fungi; p__Ascomycota	0	0	0	0	0	0	0	0.000219288	0	0	0	0
OTU603	k__Fungi; p__Ascomycota; c__Sordariomycetes	0	0	0	0	0	0	0	0	0	0	0	0
OTU604	k__Fungi; p__Ascomycota; c__Sordariomycetes	9.74611e-05	0	0	0	0	0	0	0	0	0	0	7.30959e-05
OTU605	k__Fungi; p__Ascomycota	2.43653e-05	0	0	0	0	0	0	2.43653e-05	0	0	0	2.43653e-05
OTU606	k__Fungi; p__Ascomycota	0	0	0	0	0	0	0	0	0	0	0	0
OTU607	k__Fungi; p__Ascomycota; c__Sordariomycetes; o__Sordariales	4.87306e-05	9.74611e-05	0	0	0	0	0.000121826	4.87306e-05	2.43653e-05	2.43653e-05	7.30959e-05	0
OTU608	k__Fungi; p__Ascomycota	0	0	0	0	0	0	4.87306e-05	2.43653e-05	0.000121826	0	0	0
OTU609	k__Fungi; p__Ascomycota	0	0	0	0	0	0	2.43653e-05	0	0	0	0	0
OTU61	k__Fungi; p__Ascomycota	0.000389845	0.00046294	0.00041421	7.30959e-05	4.87306e-05	0.000194922	0.000657863	0.000536036	0.000438575	0.000511671	0.0011939	0.00531163
OTU610	k__Fungi; p__Ascomycota	0	0	0	0	0	0	0	0	7.30959e-05	0	4.87306e-05	4.87306e-05
OTU611	k__Fungi; p__Ascomycota	0	0	0	0	0	0	0.000219288	0	0	0	0	0
OTU612	k__Fungi; p__Ascomycota	0	0	0	0	0	0	0	0	0	2.43653e-05	0	0
OTU613	k__Fungi; p__Ascomycota	0	0	0	0	0	0	0	0	0	0	0	0
OTU614	k__Fungi; p__Ascomycota; c__Sordariomycetes; o__Hypocreales	0	0	7.30959e-05	0	0	0	0	0	0	0	0	2.43653e-05
OTU615	k__Fungi; p__Ascomycota	0	0	0	0	0	0	2.43653e-05	2.43653e-05	0	0	2.43653e-05	2.43653e-05
OTU616	k__Fungi; p__Ascomycota	2.43653e-05	0	4.87306e-05	0	0	0	0	0	0	0	0	4.87306e-05
OTU617	k__Fungi; p__Ascomycota	2.43653e-05	0	0	2.43653e-05	0	0	2.43653e-05	7.30959e-05	9.74611e-05	0	0	0
OTU618	k__Fungi; p__Ascomycota	0	0	0	0	2.43653e-05	0	4.87306e-05	4.87306e-05	7.30959e-05	0	0	0
OTU619	k__Fungi; p__Basidiomycota; c__Agaricomycetes; o__Polyporales; f__Ganodermataceae; g__Ganoderma	0	0	0	0	0	0	9.74611e-05	9.74611e-05	0	4.87306e-05	0	0
OTU62	k__Fungi; p__Ascomycota	9.74611e-05	0.000170557	0.000146192	0.000219288	7.30959e-05	0.000121826	0.00224161	0.00129136	0.00324058	0.000341114	0.00116953	0.000901516
OTU620	k__Fungi; p__Ascomycota	0	0	0	0	0	0	0	4.87306e-05	2.43653e-05	0	2.43653e-05	0
OTU621	k__Fungi; p__Ascomycota	0	0	0	0	0	2.43653e-05	2.43653e-05	9.74611e-05	4.87306e-05	0	7.30959e-05	0
OTU622	k__Fungi; p__Ascomycota	0	0	0	0	0	0	0	0	0	0	2.43653e-05	0
OTU623	k__Fungi; p__Ascomycota	0	0	2.43653e-05	2.43653e-05	2.43653e-05	7.30959e-05	4.87306e-05	9.74611e-05	0	2.43653e-05	2.43653e-05	0
OTU624	k__Fungi; p__Ascomycota	0	2.43653e-05	0	0	0	0	0	0	0	0	0	0
OTU625	k__Fungi	0	0	0	0	0	0	0	0.000121826	0	0	0	0
OTU626	k__Fungi; p__Ascomycota	4.87306e-05	9.74611e-05	0.000121826	0	0	0	2.43653e-05	0	7.30959e-05	0	0	0
OTU627	k__Fungi; p__Ascomycota	0	0	0	0	0	0	0	0	0	0	2.43653e-05	9.74611e-05
OTU628	k__Fungi	0	0	0	0	0	0	0	0	0	2.43653e-05	0	0
OTU629	k__Fungi; p__Ascomycota	0	2.43653e-05	0	0	0	0	2.43653e-05	2.43653e-05	4.87306e-05	0	0.000121826	0
OTU63	k__Fungi; p__Ascomycota	0	2.43653e-05	0	4.87306e-05	0.000219288	2.43653e-05	0.000219288	2.43653e-05	0.000438575	4.87306e-05	9.74611e-05	0.000194922
OTU630	k__Fungi; p__Ascomycota	0	0	0	0	0	0	0	0	0	7.30959e-05	0	7.30959e-05
OTU631	k__Fungi; p__Ascomycota	0	0	0	0	0	0	0	0	0	0	0	0
OTU632	k__Fungi; p__Ascomycota	0	0	0	0	0	0	0	0	0	0	0	0
OTU633	k__Fungi; p__Ascomycota	0	0	0	0	0	0	0	0	0	0	0	0
OTU634	k__Fungi; p__Ascomycota	2.43653e-05	0	0	0	0	0	0	0	2.43653e-05	0	7.30959e-05	7.30959e-05
OTU635	k__Fungi; p__Ascomycota	0	0	2.43653e-05	0	0	4.87306e-05	0	2.43653e-05	0	0	0	2.43653e-05
OTU636	Unassigned	0	0	0	0	0	0	0	0	0	0	0	0
OTU637	k__Fungi; p__Ascomycota	0	7.30959e-05	0	0	0	0	0	0	0	0	7.30959e-05	0
OTU638	k__Fungi	0	0	0	0	0	0	0	4.87306e-05	0	2.43653e-05	0.000121826	0
OTU639	k__Fungi; p__Ascomycota	0	0	0	0	0	0	2.43653e-05	0	0	0	4.87306e-05	0
OTU64	k__Fungi; p__Ascomycota	0.000170557	0.000243653	0.000584767	0.00107207	0.000146192	0.000219288	0.00134009	0.00121826	0.000901516	0.000316749	0.000657863	0.00102334
OTU640	k__Fungi; p__Ascomycota	0	0	7.30959e-05	0	0	0	0	0	0	0	0	0
OTU641	k__Fungi; p__Ascomycota; c__Sordariomycetes	7.30959e-05	0	0	0	0	0	0	4.87306e-05	0	0	0	0
OTU642	k__Fungi; p__Ascomycota	0	0	0	0	0	0	2.43653e-05	0	7.30959e-05	7.30959e-05	0	0
OTU643	k__Fungi; p__Ascomycota	0	0	0	0	0	0	4.87306e-05	0	0	0	0	0
OTU644	k__Fungi; p__; c__; o__; f__; g__; s__	0	0	0	0	0	0	0	0.000121826	0	0	0	0
OTU645	k__Fungi; p__Ascomycota	0	0	0	0	0	0	2.43653e-05	4.87306e-05	2.43653e-05	0	0	0
OTU646	k__Fungi; p__Ascomycota	0	0	2.43653e-05	0	2.43653e-05	0	0	0	0	0	0	9.74611e-05
OTU647	k__Fungi; p__Ascomycota	0	0	0	0	0	0	0	0	0	0	0	0
OTU648	k__Fungi; p__Ascomycota	0	0	0	0	0	0	0	0	0	0	0	0
OTU649	k__Fungi; p__Ascomycota	0	0	0	0	0	0	0	0	0	0	0	0.000121826
OTU65	k__Fungi; p__Ascomycota	0	0	0	0.000146192	0	0	0	0	0	0	0	0
OTU650	k__Fungi; p__Ascomycota	2.43653e-05	0	0	0	0	0	0	0	2.43653e-05	0	0	0
OTU651	Unassigned	0	0	0	0	0	0	0	0	0	0	2.43653e-05	0
OTU652	k__Fungi; p__Ascomycota	0	0	0	0	0	0	0	0	0	0	0	0
OTU653	k__Fungi; p__Ascomycota	0	0	0	0	0	0	0	0	0	0	2.43653e-05	0
OTU654	k__Fungi; p__Ascomycota	0	0	0	2.43653e-05	0	9.74611e-05	2.43653e-05	0	0	0	0	0
OTU655	k__Fungi; p__Ascomycota	0	0	2.43653e-05	0	0	0	0	0	0	0	0	0
OTU656	k__Fungi; p__Ascomycota	0	0	0	0	0	0	0	2.43653e-05	0	0	0	0
OTU657	k__Fungi; p__Ascomycota	2.43653e-05	0	0	0	0	0	0	0	0	0	0	0
OTU658	Unassigned	0	0	0	0	0	0	0	0	0	0	0	0
OTU659	k__Fungi; p__Ascomycota	0	0	0	0	0	0	0	0	0	0	0	0
OTU66	k__Fungi; p__Ascomycota	0	0	0	0	0	0	0	0	0	0.00723649	0.000121826	7.30959e-05
OTU660	k__Fungi; p__Ascomycota	0	0	2.43653e-05	0	0	0	0	0	2.43653e-05	0	0	9.74611e-05
OTU661	k__Fungi; p__Ascomycota	0	0	0	0	0	0	0	0	0	0	0	0
OTU662	k__Fungi; p__Ascomycota; c__Sordariomycetes; o__Ophiostomatales; f__Ophiostomataceae; g__Pesotum; s__	0	0	0	0	0	2.43653e-05	0	0	2.43653e-05	0	4.87306e-05	0
OTU663	k__Fungi; p__Ascomycota; c__Sordariomycetes; o__Sordariales	0	2.43653e-05	4.87306e-05	2.43653e-05	4.87306e-05	4.87306e-05	7.30959e-05	0	0	2.43653e-05	7.30959e-05	2.43653e-05
OTU664	k__Fungi; p__Ascomycota	0	0	0	0	0	0	0	0	0	0	0	0
OTU665	k__Fungi; p__Ascomycota	0	9.74611e-05	2.43653e-05	0	0	2.43653e-05	0	0	0	0	0	0
OTU666	k__Fungi; p__Ascomycota; c__Dothideomycetes; o__Capnodiales	0	0	0	0	0	0	0.000121826	0	0	0	0	0
OTU667	k__Fungi	0	2.43653e-05	0	0	0	0	0	0	0	0	0	7.30959e-05
OTU668	k__Fungi; p__Ascomycota	2.43653e-05	0	0	2.43653e-05	0	2.43653e-05	0	0	4.87306e-05	2.43653e-05	0	0
OTU669	k__Fungi; p__Ascomycota; c__Leotiomycetes; o__Helotiales	0.000268018	0	2.43653e-05	0	4.87306e-05	9.74611e-05	0.00041421	9.74611e-05	9.74611e-05	2.43653e-05	0.000121826	4.87306e-05
OTU67	k__Fungi; p__Chytridiomycota; c__Spizellomycetes; o__Spizellomycetales; f__Spizellomycetaceae; g__Spizellomyces; s__Spizellomyces_palustris	2.43653e-05	0	0.000536036	0	4.87306e-05	2.43653e-05	0.00523854	2.43653e-05	0.000170557	0.00224161	0	0
OTU670	k__Fungi; p__Ascomycota	0	0	0	0	0	2.43653e-05	0	2.43653e-05	0	0	2.43653e-05	0
OTU671	Unassigned	0	0	0	0	0	0	0	0	0	0	0	0
OTU672	k__Fungi; p__Ascomycota; c__Sordariomycetes; o__Sordariales	0	0	0	0	0	0	0	0	0	0	0	0
OTU673	k__Fungi; p__Ascomycota; c__Sordariomycetes; o__Hypocreales; f__Nectriaceae; g__Fusarium; s__	0	0	0	2.43653e-05	0	0	2.43653e-05	2.43653e-05	0	4.87306e-05	4.87306e-05	0
OTU674	k__Fungi; p__Ascomycota	0	2.43653e-05	0	0	0	0	7.30959e-05	0	0	0	0	0
OTU675	k__Fungi; p__Ascomycota	0	0	0	0	0	0	0	0	0	0	0	0
OTU676	Unassigned	0	0	0	0	0	0	0	0	0	2.43653e-05	0	0
OTU677	k__Fungi; p__Ascomycota	0	0	0	0	0	0	0	0	0	0	0.000146192	0
OTU678	k__Fungi; p__Ascomycota	0	0	0	0	0	0	0	0	0	0	0	0
OTU679	k__Fungi; p__Ascomycota	0	0	0	0	0	0	0	0	0	0	0	0
OTU68	k__Fungi; p__Ascomycota	0.000292383	0.000560402	0.000511671	9.74611e-05	4.87306e-05	0.000121826	0.0011208	0.000536036	0.00194922	0.000755324	0.00082842	0.000950246
OTU680	k__Fungi; p__Ascomycota	0	0	0	0	0	0	0	0	0	0	0	0
OTU681	k__Fungi; p__Ascomycota	0	0	0	0	0	0	0	0	0	0	2.43653e-05	0
OTU682	k__Fungi; p__Ascomycota	0	0	0	0	0	0	0	7.30959e-05	0	0	0	0
OTU683	k__Fungi; p__Ascomycota	0	0	0	0	2.43653e-05	0	0	0	0	0	0.000536036	2.43653e-05
OTU684	k__Fungi; p__Ascomycota	0	0	0	0	0	0	0	0	0	4.87306e-05	0	2.43653e-05
OTU685	k__Fungi; p__Ascomycota	0	0	0	0	0	0	0	0	0	0	0	2.43653e-05
OTU686	k__Fungi; p__Ascomycota	0	0	0	0	0	0	0	0	0	0	0	0
OTU687	k__Fungi; p__Ascomycota; c__Sordariomycetes; o__Sordariales; f__Lasiosphaeriaceae; g__Apiosordaria; s__Apiosordaria_yaeyamensis	0	0	0	0	0	0	0	0	0	0	2.43653e-05	0
OTU688	k__Fungi; p__Ascomycota	0	0	0	0	0	0	0	0	0	0	0	0
OTU689	k__Fungi; p__Ascomycota	0	0	0	0	0	0	0	0	0	0	0	0
OTU69	k__Fungi; p__Ascomycota	0	0	0	0	0	0	0	9.74611e-05	0	0	0.000121826	7.30959e-05
OTU690	k__Fungi; p__Ascomycota	0	2.43653e-05	0	0	0	0	0	0	0	0	0	0
OTU691	Unassigned	0	0	0	0	0	0	0	0	0	0	0	0
OTU692	k__Fungi; p__Ascomycota	0	0	0	0	0	0	0	2.43653e-05	0	0	0	9.74611e-05
OTU693	k__Fungi; p__Ascomycota; c__Sordariomycetes; o__Sordariales	0	0	0	0	0	0	0	7.30959e-05	0	2.43653e-05	7.30959e-05	0
OTU694	k__Fungi; p__Ascomycota	0	0	0	0	0	0	0	0	0	0	0	0
OTU695	k__Fungi; p__Ascomycota	0	0	0	0	0	0	0	0	2.43653e-05	0	0	0
OTU696	k__Fungi; p__Ascomycota	0	0	0	0	0	0	0	0	0	0	0	0
OTU697	k__Fungi	0	0	0	0	0	0	0	0	4.87306e-05	4.87306e-05	2.43653e-05	0
OTU698	k__Fungi; p__Ascomycota	0	0	2.43653e-05	0	0	0	0	2.43653e-05	0	0	0	0
OTU699	k__Fungi; p__Ascomycota	0.000121826	0	0	0	0	0	0	0	0	0	0	0
OTU7	k__Fungi; p__Ascomycota; c__Leotiomycetes; o__Helotiales	0.000146192	9.74611e-05	0.000316749	0.000219288	0.000219288	0.00360606	0.00207105	0.000974611	0.00170557	0.000438575	0.00151065	0.000657863
OTU70	k__Fungi; p__Ascomycota; c__Eurotiomycetes; o__Eurotiales; f__Aspergillaceae; g__Aspergillus	4.87306e-05	0	2.43653e-05	0	0	0	2.43653e-05	7.30959e-05	2.43653e-05	2.43653e-05	2.43653e-05	0
OTU700	k__Fungi; p__Ascomycota; c__Sordariomycetes; o__Xylariales; f__Diatrypaceae; g__Peroneutypa; s__Peroneutypa_alsophila	0	0	0	0	0	0	0.000121826	9.74611e-05	0	0	0	0
OTU701	k__Fungi; p__Ascomycota; c__Sordariomycetes; o__Myrmecridiales; f__Myrmecridiaceae; g__Myrmecridium; s__Myrmecridium_schulzeri	0	0	0	0	0	0	0	0	0	0	2.43653e-05	2.43653e-05
OTU702	k__Fungi; p__Ascomycota	2.43653e-05	0	0	0	0	0	0	0	0	0	0	0
OTU703	k__Fungi; p__Ascomycota; c__Sordariomycetes	0	0	0	0	0	0	0	0	0	0	0	0
OTU704	k__Fungi; p__Ascomycota	0	0	0	0	0	0	0	0	0	0	0	0
OTU705	k__Fungi	0	2.43653e-05	0	0	0	0	0	0.000146192	0	0	0	4.87306e-05
OTU706	k__Fungi; p__Ascomycota; c__Sordariomycetes; o__Hypocreales	2.43653e-05	2.43653e-05	0	0	2.43653e-05	0	4.87306e-05	2.43653e-05	0	0	2.43653e-05	2.43653e-05
OTU707	k__Fungi; p__Ascomycota	0	0	0	0	0	0	0	0	0	0	0	7.30959e-05
OTU708	k__Fungi; p__Ascomycota	0	0	0	0	0	0	0	0.000121826	7.30959e-05	0	0	0
OTU709	k__Fungi; p__Ascomycota	2.43653e-05	0	0	0	0	0	0	4.87306e-05	0	0	0	2.43653e-05
OTU71	k__Fungi; p__Ascomycota; c__Sordariomycetes; o__Xylariales; f__Xylariaceae; g__; s__	0.00194922	0.000755324	0.00170557	0	2.43653e-05	4.87306e-05	7.30959e-05	0	0.000194922	0	9.74611e-05	2.43653e-05
OTU710	k__Fungi	0	0	0	0	0	0	0	0	0	0	0	0
OTU711	k__Fungi; p__Ascomycota	0	0	0	0	0	0	0	0	0	4.87306e-05	2.43653e-05	0
OTU712	k__Fungi; p__Ascomycota; c__Sordariomycetes	0	0	0	0	0	0	0.000146192	0	0	0	0	0
OTU713	k__Fungi; p__Ascomycota	0	0	0	0	0	0	4.87306e-05	0	0	0	0	0
OTU714	k__Fungi; p__Ascomycota	2.43653e-05	0	2.43653e-05	0	0	0	0	0	0	0	2.43653e-05	0
OTU715	k__Fungi	0	0	0	0	0	0	0	2.43653e-05	0	0	9.74611e-05	0
OTU716	k__Fungi; p__Ascomycota	0	2.43653e-05	0	0	0	0	0	0	0	0	2.43653e-05	0
OTU717	k__Fungi; p__Ascomycota	0	2.43653e-05	0	0	0	0	0	0	0	0	0	0
OTU718	k__Fungi; p__Ascomycota	0	0	0	0	2.43653e-05	2.43653e-05	0	0	0	0	2.43653e-05	9.74611e-05
OTU719	k__Fungi; p__Ascomycota	0	0	0	0	0	0	0	0	0	0	0	0
OTU72	k__Fungi; p__Ascomycota	0	0	0	0	0	0	0	7.30959e-05	0	0	0	2.43653e-05
OTU720	k__Fungi; p__Ascomycota	0	0	0	0	0	0	0	0	0	0	0	0
OTU721	k__Fungi; p__Ascomycota	0	0	9.74611e-05	0	0	0	0	0	0	0	0	0
OTU722	Unassigned	0	0	0	0	0	0	0	0	0	0	0	0
OTU723	k__Fungi; p__Ascomycota	0	0	0	0	0	0	0	7.30959e-05	2.43653e-05	0	0	0
OTU724	Unassigned	0	0	0	0	0	0	0	0	0	0	0	0
OTU725	Unassigned	0	0	0	0	0	0	0	0	0	0	0	0
OTU726	Unassigned	0	2.43653e-05	0	0	0	0	0	0	0	0	0	0
OTU727	k__Fungi; p__Ascomycota	0	2.43653e-05	0	0	0	0	0	0	0	0	0	0
OTU728	k__Fungi; p__Ascomycota	0	0	0	0	0	0	0	0	0	0	0	0
OTU729	k__Fungi; p__Ascomycota	0	0	0	0	0	0	0	0	0	0	0	0
OTU73	k__Fungi; p__Ascomycota; c__Sordariomycetes; o__Hypocreales; f__Hypocreales_fam_Incertae_sedis; g__Acremonium; s__Acremonium_charticola	0.000389845	0.000341114	0.000219288	0.000121826	2.43653e-05	7.30959e-05	0.00129136	0.00124263	0.00151065	0.000560402	0.00104771	0.00151065
OTU730	k__Fungi; p__Ascomycota	0	0	2.43653e-05	0	0	0	2.43653e-05	0	0	0	0	0
OTU731	k__Fungi; p__Ascomycota; c__Sordariomycetes; o__Hypocreales	0	4.87306e-05	0	0	0	0	7.30959e-05	4.87306e-05	0	0	4.87306e-05	2.43653e-05
OTU732	k__Fungi; p__Ascomycota; c__Leotiomycetes; o__Helotiales; f__Helotiaceae; g__Claussenomyces; s__	0	0	0	0	0	0	0	0	0	0	0	0
OTU733	k__Fungi; p__Ascomycota	0	0	0	2.43653e-05	0	2.43653e-05	2.43653e-05	2.43653e-05	0	0	2.43653e-05	4.87306e-05
OTU734	k__Fungi; p__Ascomycota	0	0	0	0	0	0	2.43653e-05	0	0	0	0	0
OTU735	k__Fungi; p__Ascomycota; c__Sordariomycetes	0	0	0	0	0	0	0	0	0	0	2.43653e-05	0
OTU736	k__Fungi; p__Ascomycota	0	0	7.30959e-05	0	0	0	0	0	0	0	0	0
OTU737	k__Fungi; p__Ascomycota	0	0	0	0	0	0	0	0	0	0	2.43653e-05	0
OTU738	k__Fungi; p__Ascomycota	0	0	2.43653e-05	0	0	0	0	7.30959e-05	0	0	0	0
OTU739	k__Fungi; p__Ascomycota	0	0	0	0	0	0	0	0	0	0	4.87306e-05	0
OTU74	k__Fungi	0	0	7.30959e-05	0	0	0	0	9.74611e-05	9.74611e-05	0	9.74611e-05	0.000121826
OTU740	k__Fungi; p__Ascomycota	0	0	0	0	0	0	0	0	0	0	9.74611e-05	0
OTU741	k__Fungi; p__Ascomycota; c__Sordariomycetes; o__Sordariales; f__Chaetomiaceae; g__Mycothermus; s__Mycothermus_thermophilus	0	0	0	0	0	0	0	0	0	0	0	0
OTU742	k__Fungi; p__Ascomycota	0	0	0	0	0	0	0	0.000194922	0	0	0	0
OTU743	k__Fungi; p__Ascomycota	2.43653e-05	0	2.43653e-05	0	0	0	0.000121826	2.43653e-05	0.000146192	2.43653e-05	7.30959e-05	9.74611e-05
OTU744	k__Fungi; p__Ascomycota	0	0	0	0	0	0	0	0	0	0	2.43653e-05	0
OTU745	k__Fungi; p__Ascomycota; c__Sordariomycetes; o__Hypocreales; f__Nectriaceae; g__Fusarium; s__Fusarium_mangiferae	0	4.87306e-05	0	0	0	0	0	0	2.43653e-05	0	0	0
OTU746	k__Fungi; p__Ascomycota	0	0	0	0	0	0	0	0	0	0	0	7.30959e-05
OTU747	k__Fungi; p__Ascomycota	0	0	0	0	0	0	0	0	0	0	0	0
OTU748	k__Fungi; p__Ascomycota	0	0	7.30959e-05	0	0	0	0	0	0	0	0	2.43653e-05
OTU749	k__Fungi; p__Ascomycota; c__Sordariomycetes; o__Microascales; f__Microascales_fam_Incertae_sedis; g__Sphaeronaemella; s__Sphaeronaemella_fimicola	0	0	0	0	0	0	0	2.43653e-05	0	0	0	0
OTU75	k__Fungi; p__Ascomycota	0	0.000121826	2.43653e-05	0	4.87306e-05	0	0	4.87306e-05	4.87306e-05	0.00640807	0	4.87306e-05
OTU750	k__Fungi; p__Ascomycota	0	0	0	0	0	0	0	0	0	0	0	0
OTU751	k__Fungi; p__Ascomycota	0	0	0	0	0	0	0	0	0	0	0	0
OTU752	k__Fungi; p__Ascomycota	2.43653e-05	0	0	0	0	0	0	0	0	0	0	0
OTU753	k__Fungi; p__Ascomycota	0	0	0	0	0	0	2.43653e-05	0	0	0	0	0
OTU754	Unassigned	0	0	0	0	0	0	0	0	0	0	0	0
OTU755	k__Fungi; p__Ascomycota; c__Sordariomycetes; o__Microascales; f__Microascaceae	0	0	0	0	0	0	0	0	0	0	0	0
OTU756	k__Fungi; p__Ascomycota	0	0	0	0	0	0	0	0	0	0	0	0
OTU757	k__Fungi; p__Ascomycota; c__Sordariomycetes; o__Magnaporthales; f__Magnaporthaceae; g__Magnaporthe; s__Magnaporthe_oryzae	0	0	0	0	0	0	0	4.87306e-05	0	0	2.43653e-05	0
OTU758	k__Fungi; p__Ascomycota	0	0	0	0	0	4.87306e-05	2.43653e-05	4.87306e-05	4.87306e-05	0	0	0
OTU759	k__Fungi; p__Ascomycota; c__Sordariomycetes; o__Microascales; f__Microascaceae	0	0	0	0	0	0	0.000146192	4.87306e-05	0	0	0	0
OTU76	k__Fungi	0	2.43653e-05	2.43653e-05	0	2.43653e-05	0	2.43653e-05	2.43653e-05	0	0.000146192	0.000925881	0.000268018
OTU760	k__Fungi; p__Ascomycota	0	0	2.43653e-05	0	0	0	0	0	0	0	0	0
OTU761	k__Fungi; p__Ascomycota	0	0	0	0	0	0	0	0	0	0	0	0
OTU762	Unassigned	0	0	0	0	0	0	0	0	0	0	0	0
OTU763	k__Fungi; p__Ascomycota	0	0	0	0	0	0	0	2.43653e-05	2.43653e-05	2.43653e-05	0	0
OTU764	k__Fungi; p__Ascomycota	2.43653e-05	0	0	0	0	0	0	0	0	0	0	2.43653e-05
OTU765	k__Fungi; p__Ascomycota	2.43653e-05	0	2.43653e-05	0	0	0	0	0	0	4.87306e-05	2.43653e-05	4.87306e-05
OTU766	k__Fungi; p__Ascomycota; c__Sordariomycetes; o__Hypocreales	0	0	0	0	0	0	0	4.87306e-05	0	0	2.43653e-05	2.43653e-05
OTU767	Unassigned	0	0	0	0	0	0	0	0	0	0	0	0
OTU768	k__Fungi; p__Ascomycota	0	0	9.74611e-05	0	0	0	0	0	0	0	0	0
OTU769	k__Fungi; p__Ascomycota	0	0	0	0	0	0	2.43653e-05	0	4.87306e-05	0	0	2.43653e-05
OTU77	k__Fungi; p__Ascomycota	4.87306e-05	2.43653e-05	7.30959e-05	0	0	2.43653e-05	0.00041421	0.000633497	0.000194922	7.30959e-05	0	0
OTU770	k__Fungi; p__; c__; o__; f__; g__; s__	0	0	0	0	0	0	0	0	0	0	4.87306e-05	4.87306e-05
OTU771	k__Fungi; p__Ascomycota	0	0	0	0	0	0	0	2.43653e-05	2.43653e-05	0	0	0
OTU772	k__Fungi; p__Ascomycota	0	2.43653e-05	0	0	0	0	0	0	2.43653e-05	0	2.43653e-05	0
OTU773	k__Fungi; p__Ascomycota	0	0	0	0	0	0	0	0	0	0	0	0
OTU774	k__Fungi; p__Ascomycota; c__Sordariomycetes; o__Hypocreales; f__Nectriaceae; g__Fusarium	0	0	0	0	0	0	0	0	0	0	0	0
OTU775	Unassigned	0	0	0	0	0	0	0	0	0	0	0	0
OTU776	k__Fungi; p__Ascomycota	0	0	0	0	0	0	0	0	0	0	4.87306e-05	0
OTU777	k__Fungi; p__Ascomycota	0	0	0	0	0	0	0	0	0	0	0	0
OTU778	k__Fungi; p__Ascomycota	0	0	0	0	0	0	0	0	0	0	0	0
OTU779	k__Fungi; p__Ascomycota	0	0	0	0	0	0	0	0	0	0	0	0
OTU78	k__Fungi; p__Ascomycota; c__Sordariomycetes	7.30959e-05	2.43653e-05	0.000487306	0.000194922	2.43653e-05	0	0.000804054	0.00087715	0.00134009	0.000194922	0.00180303	0.00151065
OTU780	k__Fungi; p__Ascomycota	0	0	0	0	0	0	0	0	2.43653e-05	0	0	0
OTU781	k__Fungi; p__Ascomycota; c__Sordariomycetes	0	0	0	0	0	0	0	0	0	0	0	0
OTU782	k__Fungi; p__Ascomycota	0	0	0	0	0	0	0	2.43653e-05	2.43653e-05	2.43653e-05	0	0
OTU783	k__Fungi; p__Ascomycota	0	0	0	0	0	0	7.30959e-05	2.43653e-05	0	0	0	0
OTU784	k__Fungi; p__Ascomycota	0	0	0	0	0	0	0	0	0	2.43653e-05	0	2.43653e-05
OTU785	Unassigned	0	0	0	0	0	0	2.43653e-05	0	0	0	0	0
OTU786	Unassigned	0	0	0	0	0	0	0	0	0	0	0	0
OTU787	k__Fungi; p__Ascomycota	0	0	0	0	0	0	0	4.87306e-05	0	0	4.87306e-05	0
OTU788	k__Fungi; p__Ascomycota	0	0	0	0	0	4.87306e-05	0	0	9.74611e-05	0	0	2.43653e-05
OTU789	Unassigned	0	0	0	0	0	0	0	0	0	0	0	0
OTU79	k__Fungi; p__Ascomycota	4.87306e-05	4.87306e-05	0.000170557	7.30959e-05	9.74611e-05	0.000146192	0.00216851	0.000341114	0.00460504	0	0	0
OTU790	k__Fungi; p__Ascomycota	0	0	0	0	0	0	0	0	0	0	0	0
OTU791	k__Fungi	0	2.43653e-05	0	0	0	0	4.87306e-05	2.43653e-05	0	0	0	0
OTU792	Unassigned	0	0	2.43653e-05	0	0	0	0	0	0	0	0	0
OTU793	k__Fungi; p__Chytridiomycota; c__Chytridiomycetes; o__Chytridiales; f__Chytridiales_fam_Incertae_sedis; g__Delfinachytrium; s__Delfinachytrium_mesopotamicum	0	0	0	0	0	0	0	0	0	0	0	7.30959e-05
OTU794	k__Fungi; p__Ascomycota; c__Archaeorhizomycetes; o__Archaeorhizomycetales; f__Archaeorhizomycetaceae; g__Archaeorhizomyces; s__	0	0	0	0	0	0	0	0	0	0	7.30959e-05	0
OTU795	k__Fungi; p__Ascomycota	0	0	0	0	0	0	0	9.74611e-05	0	0	4.87306e-05	0
OTU796	k__Fungi; p__Ascomycota	0	0	9.74611e-05	0	0	0	0	0	0	0	0	0
OTU797	k__Fungi; p__Ascomycota	0	0	0	0	0	0	0	0	0	2.43653e-05	0	0
OTU798	k__Fungi; p__Ascomycota; c__Sordariomycetes	0	0	0	0	0	0	0	0	0	2.43653e-05	4.87306e-05	0
OTU799	Unassigned	0	0	0	0	0	0	0	0	0	0	0	0
OTU8	k__Fungi	0.0100629	0.00311876	0.00938063	0.00155938	0.00250962	0.22533	0.00277764	0.0035086	0.00163247	0.000682228	0.000998977	0.000779689
OTU80	Unassigned	0	0	0	0	0	0	0	0.000121826	2.43653e-05	4.87306e-05	4.87306e-05	2.43653e-05
OTU800	k__Fungi; p__Ascomycota	0	0	2.43653e-05	0	0	0	0	2.43653e-05	0	2.43653e-05	2.43653e-05	0
OTU801	k__Fungi; p__; c__; o__; f__; g__; s__	0	0	0	0	0	0	0	0	0	0	0	0
OTU802	k__Fungi; p__Ascomycota	0	0	0	0	0	0	0	0	0	0	4.87306e-05	0
OTU803	k__Fungi; p__Ascomycota	0	0	0	0	0	0	0	0	0	0	0	0
OTU804	k__Fungi; p__Ascomycota	2.43653e-05	0	0	0	0	2.43653e-05	0	7.30959e-05	0	0	0	0
OTU805	k__Fungi; p__Ascomycota	0	0	0	0	0	0	0	0	0	0	0	2.43653e-05
OTU806	k__Fungi	0	0	2.43653e-05	0	0	0	0	0	0	2.43653e-05	4.87306e-05	0
OTU807	k__Fungi; p__Ascomycota	0	0	0	0	0	0	0	0	0	0	4.87306e-05	0
OTU808	k__Fungi; p__Ascomycota	0	0	0	0	0	0	0	2.43653e-05	7.30959e-05	0	0	2.43653e-05
OTU809	k__Fungi	0	0	0	0	0	0	0	0	0	0	0	0
OTU81	k__Fungi; p__Ascomycota; c__Sordariomycetes; o__Hypocreales; f__; g__; s__	0.000146192	0.000852785	0.000316749	9.74611e-05	2.43653e-05	9.74611e-05	0.00116953	0.000511671	0.000950246	2.43653e-05	0.000487306	0.000365479
OTU810	k__Fungi; p__Ascomycota	0	0	0	0	0	0	0	0	0	0	2.43653e-05	0
OTU811	k__Fungi; p__Ascomycota; c__Dothideomycetes; o__Pleosporales; f__Pleosporaceae; g__Curvularia	0	0	0	0	0	0	0	9.74611e-05	4.87306e-05	0	0	0
OTU812	k__Fungi; p__Ascomycota	0	0	0	0	0	0	0.000121826	0	0	0	0	0
OTU813	k__Fungi; p__Ascomycota	4.87306e-05	0	0	0	0	0	2.43653e-05	0	0	0	0	0
OTU814	Unassigned	0	0	0	0	0	0	0	0	0	0	0	0
OTU815	k__Fungi; p__Ascomycota	0	0	0	2.43653e-05	0	0	0	0	0	0	0	0
OTU816	k__Fungi; p__Ascomycota	0	0	0	0	0	0	2.43653e-05	2.43653e-05	0	0	0	4.87306e-05
OTU817	k__Fungi; p__Ascomycota	0	0	2.43653e-05	0	0	0	0	0	0	2.43653e-05	2.43653e-05	4.87306e-05
OTU818	k__Fungi; p__Ascomycota	0	0	0	0	0	2.43653e-05	0	0	2.43653e-05	0	0	2.43653e-05
OTU819	k__Fungi; p__Ascomycota	0	0	0	0	0	0	0	0	0	0	0	0
OTU82	k__Fungi; p__Ascomycota	0.00348424	0.00370352	0.00518981	0.000609132	0.000950246	0.00114517	0.00628624	0.00852785	0.00913698	0.00324058	0.00548219	0.0107451
OTU820	k__Fungi; p__Ascomycota; c__Sordariomycetes	0	0	0	0	0	0	0	0	0	9.74611e-05	0	0
OTU821	k__Fungi; p__Ascomycota	0	0	0	0	0	0	0	0	0	0	2.43653e-05	0
OTU822	k__Fungi; p__Ascomycota	0	0	0	0	0	0	0	0	0	0	0	0
OTU823	Unassigned	0	0	0	0	0	0	0	0	0.000121826	0	0	0
OTU824	k__Fungi; p__Ascomycota	0	0	0	0	0	0	0	0	0	0	0	7.30959e-05
OTU825	Unassigned	0	0	0	0	0	0	0	0	0	0	0	0
OTU826	k__Fungi; p__Ascomycota	0	0	0	0	0	0	0	0	0	0	0	0
OTU827	k__Fungi	0	0	0	0	0	0	0	0	0	0	0	0
OTU828	k__Fungi; p__Ascomycota	0	0	0	0	0	0	0	0	0	0	0	4.87306e-05
OTU829	k__Fungi; p__Ascomycota	0	0	0	0	0	0	0	0	0	0	0	0
OTU83	k__Fungi; p__Ascomycota; c__Sordariomycetes; o__Hypocreales; f__Cordycipitaceae; g__Simplicillium; s__Simplicillium_aogashimaense	7.30959e-05	0.000219288	9.74611e-05	2.43653e-05	0	0	0	9.74611e-05	2.43653e-05	0.000146192	0.000170557	7.30959e-05
OTU830	k__Fungi; p__Ascomycota	0	0	2.43653e-05	0	0	0	0	0	0	0	0	0
OTU831	k__Fungi; p__Chytridiomycota; c__Spizellomycetes; o__Spizellomycetales; f__Powellomycetaceae; g__Powellomyces; s__	0	0	0	0	0	0	0	0	0	0	0	0
OTU832	k__Fungi; p__Ascomycota	0	0	0	4.87306e-05	2.43653e-05	7.30959e-05	0	0	0	0	0	0
OTU833	k__Fungi; p__Ascomycota	0	0	0	0	0	0	0	0	0	0	0	0
OTU834	k__Fungi; p__Ascomycota	0	0	0	0	0	0	0	0	0	0	0	0
OTU835	Unassigned	0	0	0	0	0	0	0	0	0	0	0	0
OTU836	k__Fungi; p__Ascomycota	0	0	0	0	0	0	0	0	0	9.74611e-05	0	0
OTU837	k__Fungi	0	2.43653e-05	0	0	0	0	9.74611e-05	0	0	0	4.87306e-05	0
OTU838	k__Fungi; p__Ascomycota	2.43653e-05	0	0	0	0	0	0	0	0	0	0	0
OTU839	k__Fungi; p__Ascomycota	0	0	0	0	0	0	0	0	0	0	0	7.30959e-05
OTU84	k__Fungi; p__Ascomycota	0.00211978	0.000438575	0.000633497	0.000316749	0.000292383	0.000219288	9.74611e-05	9.74611e-05	7.30959e-05	0.000146192	0.000730959	0.00124263
OTU840	k__Fungi; p__Ascomycota	2.43653e-05	0	0	0	0	2.43653e-05	0	0	4.87306e-05	0	0	0
OTU841	k__Fungi; p__Ascomycota	0	0	2.43653e-05	0	0	0	0	0	0	0	0	0
OTU842	k__Fungi; p__Ascomycota	0	0	0	0	0	0	0	0	0	0	0	0
OTU843	Unassigned	0	0	0	0	0	0	0	0	0	0	0	0
OTU844	k__Fungi; p__Ascomycota	0	0	0	0	0	0	0	0	0	0	0	0
OTU845	k__Fungi; p__Ascomycota	0	0	0	0	0	0	2.43653e-05	0	0	0	0	0
OTU846	Unassigned	0	0	0	0	0	0	0	0	0	0	0	0
OTU847	k__Fungi; p__Ascomycota	0	0	0	0	0	0	0	0	0	0	0	0
OTU848	k__Fungi; p__Ascomycota; c__Sordariomycetes; o__Hypocreales; f__Nectriaceae; g__Fusarium; s__	0	0	0	0	0	0	0	2.43653e-05	0	2.43653e-05	2.43653e-05	0
OTU849	Unassigned	0	0	0	0	0	0	0	0	0	0	0	0
OTU85	k__Fungi; p__Ascomycota; c__Sordariomycetes; o__Hypocreales	0.000146192	7.30959e-05	9.74611e-05	2.43653e-05	2.43653e-05	4.87306e-05	0.00260709	0.00109644	0.000487306	0.000121826	0.000609132	0.00126699
OTU850	k__Fungi; p__Ascomycota; c__Sordariomycetes; o__Hypocreales; f__Hypocreaceae	0	0	0	0	0	0	0	0	0	0	0	0
OTU851	k__Fungi; p__Ascomycota	2.43653e-05	0	0	0	0	0	0	2.43653e-05	0	0	0	0
OTU852	k__Fungi; p__Ascomycota	0	0	2.43653e-05	0	0	0	0	0	0	0	0	0
OTU853	k__Fungi; p__Ascomycota	0	2.43653e-05	0	0	0	0	0.000121826	0	0	2.43653e-05	0	0
OTU854	Unassigned	0	0	0	0	0	0	0	0	0	0	0	0
OTU855	k__Fungi; p__Ascomycota	0	0	0	0	0	0	0	0	0	0	0	0
OTU856	k__Fungi; p__Ascomycota	0	2.43653e-05	0	0	0	0	0	2.43653e-05	0	2.43653e-05	4.87306e-05	0
OTU857	k__Fungi; p__Ascomycota	0	0	0	0	0	0	0	0	0	0	0	0
OTU858	k__Fungi; p__Ascomycota	0	0	2.43653e-05	0	0	0	0	0	2.43653e-05	0	0	0
OTU859	k__Fungi; p__Ascomycota	0	0	0	0	0	0	0	0	0	0	2.43653e-05	0
OTU86	k__Fungi; p__Ascomycota; c__Leotiomycetes; o__Helotiales; f__Helotiaceae; g__Claussenomyces; s__	0.000365479	9.74611e-05	0.000536036	0.000194922	9.74611e-05	9.74611e-05	0.00102334	0.00087715	0.00046294	0.000365479	0.00102334	0.000657863
OTU860	k__Fungi; p__Ascomycota	0	0	0	0	0	0	0	0	0	2.43653e-05	0	0
OTU861	k__Fungi; p__Ascomycota	0	0	0	0	0	0	0	0	0	0	0	0
[truncated: 152 more rows]
